# Supplementary material for: The hypothalamic transcriptome reveals the importance of visual perception on the egg production of Wanxi white geese
Source: Front Vet Sci. 2024 Sep 20;11:1449032. doi: 10.3389/fvets.2024.1449032 (PMC11450866; doi:10.3389/fvets.2024.1449032)
Supplement: Supplementary Table S1 — Quality metrics of transcripts in the hypothalamus of HEP and LEP geese. [file Table_1.XLSX]

## Sheet: Sheet1
Table S1. Quality metrics of transcripts in the hypothalamus of HEP and LEP geese
Sample	RawReads	RawBases	CleanReads	CleanBases	ValidBases	Q30	GC
HEP_X1	48.54M	7.28G	47.47M	7.00G	0.9615	0.919	0.4863
HEP_X2	49.36M	7.40G	48.17M	7.11G	0.9598	0.9255	0.4867
HEP_X3	49.85M	7.48G	48.69M	7.18G	0.9599	0.915	0.4852
HEP_X4	48.13M	7.22G	47.01M	6.92G	0.959	0.9025	0.4821
LEP_X1	47.94M	7.19G	46.77M	6.90G	0.959	0.919	0.4822
LEP_X2	50.79M	7.62G	49.55M	7.31G	0.9592	0.9168	0.4822
LEP_X3	50.73M	7.61G	49.48M	7.30G	0.9589	0.9184	0.4835
LEP_X4	50.28M	7.54G	49.06M	7.24G	0.9596	0.9153	0.4826
