# Supplementary material for: The hypothalamic transcriptome reveals the importance of visual perception on the egg production of Wanxi white geese
Source: Front Vet Sci. 2024 Sep 20;11:1449032. doi: 10.3389/fvets.2024.1449032 (PMC11450866; doi:10.3389/fvets.2024.1449032)
Supplement: Supplementary file 3 [file Table_2.XLSX]

## Sheet: Sheet1
Table S2. Alignment results of the clean reads to the reference genome
Sample	Total reads	Total mapped reads	Multiple mapped	Uniquely mapped	Read-1	Read-2	Reads map to '+'	Reads map to '-'	Non-splice reads	Splice reads	Reads mapped in proper pairs
HEP_X1	47466264	41592732(87.63%)	554914(1.17%)	41037818(86.46%)	20676168(43.56%)	20361650(42.90%)	20497823(43.18%)	20539995(43.27%)	29212585(61.54%)	11825233(24.91%)	39074814(82.32%)
HEP_X2	48173352	42139444(87.47%)	509945(1.06%)	41629499(86.42%)	21002851(43.60%)	20626648(42.82%)	20786403(43.15%)	20843096(43.27%)	29887814(62.04%)	11741685(24.37%)	39622602(82.25%)
HEP_X3	48688188	42611804(87.52%)	520435(1.07%)	42091369(86.45%)	21219088(43.58%)	20872281(42.87%)	21019258(43.17%)	21072111(43.28%)	30106566(61.84%)	11984803(24.62%)	40019124(82.19%)
HEP_X4	47011886	41234337(87.71%)	463747(0.99%)	40770590(86.72%)	20484911(43.57%)	20285679(43.15%)	20386762(43.37%)	20383828(43.36%)	29073874(61.84%)	11696716(24.88%)	38796478(82.52%)
LEP_X1	46770770	41028783(87.72%)	478273(1.02%)	40550510(86.70%)	20469470(43.77%)	20081040(42.94%)	20250364(43.30%)	20300146(43.40%)	28960792(61.92%)	11589718(24.78%)	38624940(82.58%)
LEP_X2	49548776	43545008(87.88%)	495348(1.00%)	43049660(86.88%)	21716559(43.83%)	21333101(43.05%)	21495540(43.38%)	21554120(43.50%)	30996796(62.56%)	12052864(24.33%)	40984616(82.72%)
LEP_X3	49476186	43382464(87.68%)	488547(0.99%)	42893917(86.70%)	21637519(43.73%)	21256398(42.96%)	21426536(43.31%)	21467381(43.39%)	30528241(61.70%)	12365676(24.99%)	40790528(82.44%)
LEP_X4	49059654	43091549(87.84%)	516748(1.05%)	42574801(86.78%)	21458127(43.74%)	21116674(43.04%)	21263123(43.34%)	21311678(43.44%)	30590202(62.35%)	11984599(24.43%)	40526354(82.61%)
