# Supplementary material for: The hypothalamic transcriptome reveals the importance of visual perception on the egg production of Wanxi white geese
Source: Front Vet Sci. 2024 Sep 20;11:1449032. doi: 10.3389/fvets.2024.1449032 (PMC11450866; doi:10.3389/fvets.2024.1449032)
Supplement: Supplementary file 4 [file Table_3.XLSX]

## Sheet: Sheet1
Table S3. All differentially expressed genes in hypothalamus of geese
Gene symbol	log2 (FoldChange)	P value	Description	LEP vs HEP
PDE6C	4.2253	0.0279352	phosphodiesterase 6C	Up
LOC106049719	3.69397	0.0882406	coiled-coil domain-containing protein 81-like	Up
CHRNA10	3.10615	0.177637	cholinergic receptor nicotinic alpha 10 (neuronal)	Up
ODF1	3.10123	0.167117	outer dense fiber of sperm tails 1	Up
LOC106046796	2.94697	0.114545	SCO-spondin-like	Up
LOC106049005	2.94351	0.000648372	retinol dehydrogenase 3-like	Up
LOC106042972	2.82198	0.22962	cytosolic phospholipase A2 epsilon-like	Up
LOC106036800	2.79498	0.124299	solute carrier family 22 member 13-like	Up
TMEM238	2.78149	0.134725	transmembrane protein 238	Up
LOC106046797	2.77567	0.207909	SCO-spondin-like	Up
LOC106048070	2.59615	0.173954	ovostatin-like	Up
F2	2.5926	0.124427	coagulation factor II (thrombin)	Up
FSHB	2.58569	0.1254	follicle stimulating hormone beta polypeptide	Up
LOC106029452	2.57088	0.353387	sushi nidogen and EGF-like domain-containing protein 1	Up
FSD2	2.5495	0.00857769	fibronectin type III and SPRY domain containing 2	Up
F9	2.52691	0.0855277	coagulation factor IX	Up
LOC106037898	2.51666	0.316971	platelet-activating factor receptor-like	Up
LOC106040280	2.51666	0.316971	G-protein coupled receptor 35-like	Up
LOC106032697	2.51476	0.104201	myeloid protein 1	Up
LOC106029764	2.50917	0.318926	potassium channel subfamily K member 16-like	Up
LOC106029693	2.50443	0.414103	epidermal differentiation-specific protein-like	Up
HAAO	2.49993	0.321349	3-hydroxyanthranilate 34-dioxygenase	Up
LOC106045102	2.49702	0.322118	histone H2B 1/2	Up
KCNV2	2.48497	0.472701	potassium channel voltage gated modifier subfamily V member 2	Up
DYNAP	2.37772	0.221691	dynactin associated protein	Up
CALHM3	2.36719	0.223085	calcium homeostasis modulator 3	Up
LOC106033185	2.35404	0.316647	uncharacterized oxidoreductase C663.09c-like	Up
OTOL1	2.288	0.00306047	otolin 1	Up
LOC106029636	2.24651	0.175754	acanthoscurrin-1-like	Up
MEST	2.23551	0.0121314	mesoderm specific transcript	Up
CDK15	2.18944	0.0780501	cyclin-dependent kinase 15	Up
PLA2G4C	2.12484	0.363797	phospholipase A2 group IVC (cytosolic calcium-independent)	Up
A4GNT	2.11647	0.289834	alpha-14-N-acetylglucosaminyltransferase	Up
IL12B	2.10237	0.303959	interleukin 12B	Up
FMR1NB	2.10207	0.29444	fragile X mental retardation 1 neighbor	Up
LOC106029611	2.09747	0.443339	olfactory receptor 5V1-like	Up
LOC106036801	2.09591	0.443799	uncharacterized LOC106036801	Up
PRSS55	2.09591	0.443799	protease serine 55	Up
LOC106041399	2.08383	0.447379	splicing factor 3B subunit 4-like	Up
LOC106049870	2.08383	0.447379	E3 ubiquitin-protein ligase TRIM39-like	Up
FGF8	2.07242	0.0164763	fibroblast growth factor 8 (androgen-induced)	Up
HRG	2.06944	0.0431371	histidine-rich glycoprotein	Up
RAG2	2.0676	0.215746	recombination activating gene 2	Up
LOC106040994	2.0667	0.202385	uncharacterized LOC106040994	Up
LOC106049006	2.0573	0.038853	retinol dehydrogenase 16-like	Up
PPP1R27	2.05721	0.26062	protein phosphatase 1 regulatory subunit 27	Up
LOC106049007	2.0506	0.163756	retinol dehydrogenase 3-like	Up
HABP2	1.92915	0.00683065	hyaluronan binding protein 2	Up
GHRH	1.83842	0.00159483	growth hormone releasing hormone	Up
LOC106044623	1.80134	0.460211	transcription factor HES-5-like	Up
VGLL2	1.7985	0.247211	vestigial-like family member 2	Up
LOC106044585	1.79421	0.394462	uncharacterized LOC106044585	Up
LOC106047979	1.79231	0.174237	keratin type I cytoskeletal 14-like	Up
LOC106044170	1.78832	0.471417	zona pellucida sperm-binding protein 3-like	Up
AQP10	1.7875	0.397611	aquaporin 10	Up
LOC106036883	1.78749	0.396439	dynein heavy chain 3 axonemal-like	Up
LOC106043422	1.78598	0.396889	claudin-8-like	Up
LEAP2	1.78383	0.398572	liver expressed antimicrobial peptide 2	Up
LOC106039761	1.78324	0.465495	uncharacterized LOC106039761	Up
WNT8A	1.78231	0.397973	wingless-type MMTV integration site family member 8A	Up
LOC106047159	1.77663	0.400712	uncharacterized LOC106047159	Up
LOC106048875	1.77663	0.400814	uncharacterized LOC106048875	Up
LOC106049026	1.77555	0.40116	ankyrin repeat and SOCS box protein 10-like	Up
TBX1	1.77555	0.40116	T-box 1	Up
LOC106039022	1.77537	0.000203932	lipoxygenase homology domain-containing protein 1-like	Up
NR0B2	1.76943	0.476878	nuclear receptor subfamily 0 group B member 2	Up
ERP27	1.76942	0.477018	endoplasmic reticulum protein 27	Up
LOC106044799	1.75086	0.134041	cytochrome P450 2J6-like	Up
MC1R	1.72337	0.0653931	melanocortin 1 receptor (alpha melanocyte stimulating hormone receptor)	Up
MFRP	1.72314	0.0774971	membrane frizzled-related protein	Up
OVCH1	1.72029	0.0551563	ovochymase 1	Up
LOC106039393	1.70473	0.0971244	zinc finger protein Gfi-1-like	Up
LOC106039065	1.70112	0.000225576	transmembrane protein 68-like	Up
LOC106038123	1.67559	0.351851	interleukin-17F-like	Up
LOC106042364	1.66685	0.316082	olfactory receptor 2AT4	Up
LOC106047021	1.66343	0.463646	olfactory receptor 5AS1-like	Up
PPP1R3A	1.66314	0.296087	protein phosphatase 1 regulatory subunit 3A	Up
SPATA16	1.6601	0.392724	spermatogenesis associated 16	Up
LIF	1.6582	0.203387	leukemia inhibitory factor	Up
SLC26A9	1.65709	0.300889	solute carrier family 26 (anion exchanger) member 9	Up
LOC106049560	1.65431	0.282898	granzyme G-like	Up
MUC13	1.6542	0.272578	mucin 13 cell surface associated	Up
ARID3C	1.65416	0.272886	AT rich interactive domain 3C (BRIGHT-like)	Up
TNFSF4	1.65214	0.404351	tumor necrosis factor (ligand) superfamily member 4	Up
LOC106048249	1.65125	0.4674	olfactory receptor-like protein COR4	Up
LOC106045865	1.64805	0.0897773	acidic mammalian chitinase-like	Up
GATA4	1.64664	0.349498	GATA binding protein 4	Up
CDCP2	1.64475	0.350047	CUB domain containing protein 2	Up
RBP2	1.63989	0.398737	retinol binding protein 2 cellular	Up
SAMD3	1.58523	0.114038	sterile alpha motif domain containing 3	Up
CLIC3	1.5426	0.328148	chloride intracellular channel 3	Up
LOC106049872	1.53876	0.1684	leukotriene B4 receptor 1-like	Up
LOC106029703	1.53777	0.00262601	dimethylaniline monooxygenase [N-oxide-forming] 5-like	Up
LOC106046310	1.52866	0.222094	killer cell lectin-like receptor subfamily F member 1	Up
CLEC19A	1.52231	0.0263914	C-type lectin domain family 19 member A	Up
PLCD4	1.51561	0.000224085	phospholipase C delta 4	Up
BAIAP2L2	1.47948	0.0506389	BAI1-associated protein 2-like 2	Up
LOC106044640	1.46799	0.351554	actin-85C-like	Up
ZPBP	1.46708	0.104316	zona pellucida binding protein	Up
LOC106032922	1.46113	0.35413	cytochrome P450 2J2-like	Up
LOC106047523	1.44936	0.210746	proline-rich receptor-like protein kinase PERK8	Up
TMEM244	1.44869	0.353412	transmembrane protein 244	Up
VTCN1	1.44023	0.242736	V-set domain containing T cell activation inhibitor 1	Up
LOC106047520	1.42632	0.102812	Krueppel-like factor 5	Up
LOC106041118	1.42167	0.0689313	probable tRNA methyltransferase 9-like protein	Up
LECT1	1.40384	0.0489427	leukocyte cell derived chemotaxin 1	Up
WNT2B	1.39611	1.00222e-08	wingless-type MMTV integration site family member 2B	Up
AMBP	1.39496	0.447231	alpha-1-microglobulin/bikunin precursor	Up
PROM2	1.39483	0.24676	prominin 2	Up
LOC106046188	1.39332	0.447266	green-sensitive opsin	Up
DIO1	1.39241	0.127418	deiodinase iodothyronine type I	Up
LOC106039021	1.39241	0.0391882	lipoxygenase homology domain-containing protein 1-like	Up
LOC106029705	1.39135	0.179083	polycystic kidney disease and receptor for egg jelly-related protein-like	Up
LOC106039468	1.38824	0.440836	chromosome unknown open reading frame human C1orf146	Up
LOC106048552	1.38822	0.448935	olfactory receptor 51E2-like	Up
CACNG1	1.38512	0.441864	calcium channel voltage-dependent gamma subunit 1	Up
TAAR2	1.38406	0.408267	trace amine associated receptor 2	Up
SLC13A1	1.38366	0.450483	solute carrier family 13 (sodium/sulfate symporter) member 1	Up
HOXA7	1.38207	0.442784	homeobox A7	Up
LOC106049881	1.37393	0.498799	glycine-rich cell wall structural protein 1.8-like	Up
LOC106049482	1.36333	0.493731	hepatic lectin-like	Up
RBM44	1.34851	0.179012	RNA binding motif protein 44	Up
PIWIL1	1.34594	0.00684352	piwi-like RNA-mediated gene silencing 1	Up
LOC106048982	1.3315	0.160263	heterochromatin-associated protein MENT-like	Up
LOC106029686	1.30502	0.466132	putative protein TPRXL	Up
LOC106042256	1.30304	0.414281	toll-like receptor 2	Up
LOC106041921	1.30254	0.282276	interleukin-8-like	Up
FAM166B	1.2909	0.371815	family with sequence similarity 166 member B	Up
TCN2	1.28343	0.0939323	transcobalamin II	Up
CCDC68	1.27738	0.215897	coiled-coil domain containing 68	Up
CPT1B	1.27317	0.0663953	carnitine palmitoyltransferase 1B (muscle)	Up
LOC106036790	1.27067	0.440279	solute carrier family 22 member 13-like	Up
HAS3	1.26183	0.219511	hyaluronan synthase 3	Up
STEAP4	1.26174	0.0452385	STEAP family member 4	Up
TMPRSS5	1.26007	0.421641	transmembrane protease serine 5	Up
RFX8	1.25283	0.368399	RFX family member 8 lacking RFX DNA binding domain	Up
ENPEP	1.24202	0.344906	glutamyl aminopeptidase (aminopeptidase A)	Up
LOC106041491	1.23426	0.130527	C-C motif chemokine 3-like	Up
APOBEC4	1.2192	0.336203	apolipoprotein B mRNA editing enzyme catalytic polypeptide-like 4 (putative)	Up
LOC106043502	1.2078	0.0638032	protein FAM83D-like	Up
PHOX2B	1.20522	0.130262	paired-like homeobox 2b	Up
LOC106034745	1.20206	0.437688	ATP-binding cassette sub-family A member 8-like	Up
POU2F3	1.19084	0.396959	POU class 2 homeobox 3	Up
LOC106031388	1.18619	0.108	sodium-dependent serotonin transporter-like	Up
LOC106049691	1.18119	0.282097	calphotin-like	Up
LOC106045402	1.17857	0.249638	uncharacterized LOC106045402	Up
LOC106045570	1.17754	0.243289	relaxin receptor 2-like	Up
FAM163A	1.16956	0.0877432	family with sequence similarity 163 member A	Up
LOC106036789	1.16827	0.291544	5-beta-cholestane-3-alpha7-alpha-diol 12-alpha-hydroxylase	Up
LOC106042824	1.16814	0.209981	uncharacterized LOC106042824	Up
LOC106039191	1.16195	0.229377	aquaporin-12-like	Up
KYNU	1.16128	0.279387	kynureninase	Up
KRCC1	1.15103	0.342742	lysine-rich coiled-coil 1	Up
LOC106035043	1.14588	0.292489	snaclec agkisacutacin subunit A-like	Up
LOC106034007	1.13845	0.333045	epithelial chloride channel protein-like	Up
LOC106046816	1.12252	0.0430441	GTPase IMAP family member 4-like	Up
ACKR4	1.11911	0.00207941	atypical chemokine receptor 4	Up
LOC106029639	1.11398	0.149455	coiled-coil domain-containing protein 81-like	Up
LOC106029571	1.10785	0.130988	mucin-3B-like	Up
ABCG8	1.10587	0.0894378	ATP-binding cassette sub-family G (WHITE) member 8	Up
LOC106049214	1.10343	0.0333451	cornulin-like	Up
TDRD5	1.0979	0.0651661	tudor domain containing 5	Up
LOC106049851	1.09449	0.188467	steroid 21-hydroxylase	Up
TMEM182	1.07768	0.456146	transmembrane protein 182	Up
LOC106048065	1.07705	0.465522	homeobox protein NANOG-like	Up
LOC106046910	1.07504	0.32853	integrin alpha-8-like	Up
ARMC12	1.07031	0.26425	armadillo repeat containing 12	Up
OC90	1.07003	0.166669	otoconin 90	Up
LOC106045866	1.0686	0.437763	acidic mammalian chitinase-like	Up
RHO	1.0675	0.460296	rhodopsin	Up
VWA3B	1.06742	0.103554	von Willebrand factor A domain containing 3B	Up
TMC5	1.06685	9.77737e-07	transmembrane channel-like 5	Up
LOC106035299	1.06648	0.34917	uncharacterized protein K02A2.6-like	Up
XG	1.06526	0.301846	Xg blood group	Up
LOC106048341	1.06432	0.112482	cytochrome P450 26C1	Up
LOC106047210	1.06349	0.298056	myosin-13-like	Up
LOC106046236	1.06273	0.499619	endogenous retrovirus group K member 25 Pol protein-like	Up
LOC106040086	1.06264	0.145755	E3 ubiquitin-protein ligase TRIM63-like	Up
LOC106038198	1.06206	0.44527	chromosome unknown open reading frame human C2orf70	Up
VSIG4	1.06131	0.0939287	V-set and immunoglobulin domain containing 4	Up
GSC	1.05636	0.456869	goosecoid homeobox	Up
LOC106049928	1.05324	0.335436	killer cell lectin-like receptor subfamily B member 1B allele C	Up
TAT	1.04713	0.382079	tyrosine aminotransferase	Up
LOC106049262	1.0438	0.488098	selenium-binding protein 1-like	Up
GABRA6	1.0303	0.0383445	gamma-aminobutyric acid (GABA) A receptor alpha 6	Up
LOC106041540	1.02952	0.0387867	P-selectin-like	Up
LOC106045128	1.02215	0.0311306	uncharacterized LOC106045128	Up
GPR82	1.02034	0.0538735	G protein-coupled receptor 82	Up
CCK	1.01995	0.00172084	cholecystokinin	Up
GRM2	1.01195	0.00761463	glutamate receptor metabotropic 2	Up
LOC106032232	1.00956	0.0106355	uncharacterized LOC106032232	Up
LOC106047642	-1.00518	0.078956	gastrokine-1-like	Down
RAP2B	-1.00553	0.198799	RAP2B member of RAS oncogene family	Down
LOC106048290	-1.00731	0.265926	zona pellucida sperm-binding protein 3-like	Down
TCF24	-1.00771	0.235668	transcription factor 24	Down
MDFI	-1.00902	0.101644	MyoD family inhibitor	Down
COL6A2	-1.0094	0.0341369	collagen type VI alpha 2	Down
LAMB3	-1.00988	0.0381293	laminin beta 3	Down
TBX22	-1.01669	0.22783	T-box 22	Down
SLC22A3	-1.01764	2.40069e-05	solute carrier family 22 (organic cation transporter) member 3	Down
LOC106042738	-1.01974	0.119537	chromosome unknown open reading frame human C5orf47	Down
STAB2	-1.0222	0.207911	stabilin 2	Down
LOC106048567	-1.02286	0.243881	cyclic nucleotide-gated cation channel alpha-4-like	Down
PITX1	-1.03164	0.341023	paired-like homeodomain 1	Down
LOC106042583	-1.03275	0.164069	uncharacterized LOC106042583	Down
IHH	-1.03327	0.363165	indian hedgehog	Down
SLC25A40	-1.03574	0.255775	solute carrier family 25 member 40	Down
TBX15	-1.03589	0.0366448	T-box 15	Down
LOC106037447	-1.03841	0.28015	uncharacterized LOC106037447	Down
CEMIP	-1.04286	1.11399e-05	cell migration inducing protein hyaluronan binding	Down
LOC106049356	-1.0447	0.245401	deleted in malignant brain tumors 1 protein-like	Down
LACC1	-1.04829	0.0148592	laccase (multicopper oxidoreductase) domain containing 1	Down
FBN3	-1.05419	0.034261	fibrillin 3	Down
LOC106041346	-1.05753	0.153745	chromosome unknown open reading frame human C6orf132	Down
FOXN1	-1.05859	0.383941	forkhead box N1	Down
HOGA1	-1.0589	0.324896	4-hydroxy-2-oxoglutarate aldolase 1	Down
ANXA8L1	-1.06384	0.161249	annexin A8-like 1	Down
LOC106029504	-1.06683	0.369508	class I histocompatibility antigen F10 alpha chain-like	Down
VAX1	-1.07683	0.0729205	ventral anterior homeobox 1	Down
LOC106030066	-1.08359	0.495978	inducible T-cell costimulator-like	Down
SLC2A11	-1.09161	0.339104	solute carrier family 2 (facilitated glucose transporter) member 11	Down
LOC106032773	-1.09513	0.487071	uncharacterized LOC106032773	Down
LOC106047202	-1.10394	0.456577	myosin-7-like	Down
EVX2	-1.10469	0.249865	even-skipped homeobox 2	Down
LOC106036355	-1.10502	0.374768	serpin A3-4-like	Down
CCR7	-1.11247	0.16432	chemokine (C-C motif) receptor 7	Down
LOC106048701	-1.11413	0.39868	keratin type II cytoskeletal 5-like	Down
CLCN1	-1.11755	0.375006	chloride channel voltage-sensitive 1	Down
C3	-1.12303	0.0520681	complement component 3	Down
SCTR	-1.1257	0.0744451	secretin receptor	Down
RBP4	-1.13877	0.486348	retinol binding protein 4 plasma	Down
KCTD14	-1.14484	0.319068	potassium channel tetramerization domain containing 14	Down
S100A16	-1.14773	0.13157	S100 calcium binding protein A16	Down
PTX3	-1.1531	0.00196871	pentraxin 3 long	Down
FAM180A	-1.1611	0.353943	family with sequence similarity 180 member A	Down
COL15A1	-1.16549	1.47859e-05	collagen type XV alpha 1	Down
SLC16A12	-1.19145	0.00235253	solute carrier family 16 member 12	Down
SLCO1C1	-1.19234	0.00726498	solute carrier organic anion transporter family member 1C1	Down
LOC106047364	-1.19305	0.305043	uncharacterized LOC106047364	Down
LOC106048002	-1.1981	0.0488359	membrane primary amine oxidase-like	Down
LOC106049915	-1.20718	0.170193	Ig mu heavy chain disease protein-like	Down
LOC106035427	-1.20816	0.235506	myoD family inhibitor domain-containing protein-like	Down
WDR72	-1.20833	0.0610118	WD repeat domain 72	Down
ANGPTL7	-1.23569	0.33632	angiopoietin-like 7	Down
HHLA2	-1.24327	0.499551	HERV-H LTR-associating 2	Down
LOC106038227	-1.2446	0.490822	sulfotransferase 6B1-like	Down
COL6A6	-1.24913	0.489331	collagen type VI alpha 6	Down
TNMD	-1.24987	0.151072	tenomodulin	Down
MTL5	-1.25055	0.456135	metallothionein-like 5 testis-specific (tesmin)	Down
SVOPL	-1.25364	0.487639	SVOP-like	Down
LOC106049213	-1.25564	0.486941	trichohyalin-like	Down
LOC106047198	-1.25601	0.307916	myosin heavy chain skeletal muscle adult-like	Down
PCK1	-1.2564	0.454049	phosphoenolpyruvate carboxykinase 1 (soluble)	Down
DNTT	-1.26079	0.020468	DNA nucleotidylexotransferase	Down
LOC106037278	-1.26384	0.109598	coiled-coil domain-containing protein 175-like	Down
LOC106033262	-1.26862	0.237574	hypoxanthine-guanine phosphoribosyltransferase-like	Down
CETP	-1.27441	0.356221	cholesteryl ester transfer protein plasma	Down
LOC106048825	-1.29068	0.15949	iroquois-class homeodomain protein IRX-4-like	Down
ANKZF1	-1.29253	1.81087e-06	ankyrin repeat and zinc finger domain containing 1	Down
VIT	-1.30294	0.062431	vitrin	Down
LOC106031681	-1.31893	0.203537	galectin-related protein A-like	Down
FAM198A	-1.31958	0.00873278	family with sequence similarity 198 member A	Down
LOC106039709	-1.34065	0.0624384	transmembrane protein 136-like	Down
GPRC5C	-1.34689	0.357488	G protein-coupled receptor class C group 5 member C	Down
MUSK	-1.34881	0.145857	muscle skeletal receptor tyrosine kinase	Down
TNFRSF17	-1.35263	0.340833	tumor necrosis factor receptor superfamily member 17	Down
OMD	-1.3534	0.340588	osteomodulin	Down
LOC106045961	-1.35403	0.340328	olfactory receptor 6A2-like	Down
LOC106048075	-1.36326	0.437614	alpha-2-macroglobulin-like protein 1	Down
ASIP	-1.36357	0.337248	agouti signaling protein	Down
LRRC19	-1.37322	0.155306	leucine rich repeat containing 19	Down
FLT3	-1.37378	0.161963	fms-related tyrosine kinase 3	Down
CD4	-1.4156	0.0111423	CD4 molecule	Down
LOC106029319	-1.41757	0.229001	proto-oncogene Mas-like	Down
LOC106042103	-1.41943	0.142437	chromosome unknown open reading frame human C20orf85	Down
LOC106030416	-1.42901	0.0199324	uncharacterized LOC106030416	Down
GATA6	-1.43194	0.185907	GATA binding protein 6	Down
EPYC	-1.44591	0.172463	epiphycan	Down
MELK	-1.45378	0.202988	maternal embryonic leucine zipper kinase	Down
PRR35	-1.47311	0.024294	proline rich 35	Down
TSPAN1	-1.49749	0.442963	tetraspanin 1	Down
SLC30A8	-1.50756	0.0402411	solute carrier family 30 (zinc transporter) member 8	Down
LOC106048696	-1.50859	0.140372	keratin type II cytoskeletal 6C-like	Down
LOC106032673	-1.51393	0.13118	deoxycytidine kinase-like	Down
SLC6A5	-1.51678	0.0154984	solute carrier family 6 (neurotransmitter transporter) member 5	Down
LOC106041034	-1.51727	0.347952	uncharacterized LOC106041034	Down
LOC106033766	-1.51808	0.131149	alpha-1-antiproteinase 2-like	Down
CCDC81	-1.51971	0.355833	coiled-coil domain containing 81	Down
LOC106035094	-1.52318	0.186603	fibrinogen-like protein 1	Down
WDR88	-1.52468	0.123381	WD repeat domain 88	Down
LOC106045874	-1.52742	0.147583	histone H4	Down
CIB3	-1.52861	0.246445	calcium and integrin binding family member 3	Down
LOC106040189	-1.52966	0.18299	arylacetamide deacetylase-like 4	Down
CRLF2	-1.53055	0.261111	cytokine receptor-like factor 2	Down
CER1	-1.53387	0.260117	cerberus 1 DAN family BMP antagonist	Down
CHST4	-1.54578	0.394866	carbohydrate (N-acetylglucosamine 6-O) sulfotransferase 4	Down
LOC106034989	-1.55445	0.438529	putative uncharacterized protein DDB_G0268364	Down
OPTC	-1.57614	0.000931883	opticin	Down
MADCAM1	-1.5813	0.0793513	mucosal vascular addressin cell adhesion molecule 1	Down
LOC106042636	-1.58672	0.168295	mucin-5B	Down
IDO2	-1.59968	0.106307	indoleamine 23-dioxygenase 2	Down
LOC106042784	-1.60928	0.138582	photoreceptor outer segment membrane glycoprotein 2	Down
CRYBB2	-1.63968	0.000142168	crystallin beta B2	Down
LOC106045166	-1.64242	0.439728	chromosome unknown open reading frame human C9orf24	Down
TNFRSF13C	-1.64275	0.440164	tumor necrosis factor receptor superfamily member 13C	Down
HOXB2	-1.64411	0.43966	homeobox B2	Down
LOC106036868	-1.64733	0.0631256	uncharacterized LOC106036868	Down
MYOZ3	-1.65204	0.0703367	myozenin 3	Down
KCNE2	-1.65544	0.245125	potassium channel voltage gated subfamily E regulatory beta subunit 2	Down
LOC106042893	-1.65635	0.435962	mediator of RNA polymerase II transcription subunit 1-like	Down
LOC106047118	-1.65798	0.384498	protein TENP-like	Down
HOXC5	-1.65974	0.434926	homeobox C5	Down
ASB12	-1.66404	0.0855707	ankyrin repeat and SOCS box containing 12	Down
ABRA	-1.6719	0.430667	actin binding Rho activating protein	Down
PLIN1	-1.6719	0.430667	perilipin 1	Down
IL6	-1.67296	0.495818	interleukin 6	Down
LOC106033200	-1.67296	0.495818	chromosome unknown open reading frame human C16orf86	Down
LOC106041801	-1.67428	0.187095	transmembrane channel-like protein 2	Down
LOC106049628	-1.7002	0.119263	uncharacterized LOC106049628	Down
SGOL1	-1.70285	0.200516	shugoshin-like 1 (S. pombe)	Down
LCTL	-1.73758	0.0443971	lactase-like	Down
DMRT3	-1.73926	0.319374	doublesex and mab-3 related transcription factor 3	Down
THPO	-1.73966	0.315225	thrombopoietin	Down
LOC106041045	-1.74544	0.3039	claudin-4-like	Down
GATA5	-1.7457	0.262657	GATA binding protein 5	Down
LOC106029459	-1.74654	0.262436	olfactory receptor 10K1-like	Down
LOC106044678	-1.75141	0.139451	ras-like GTP-binding protein rhoA	Down
LOC106039310	-1.76089	0.0332966	beta-crystallin A2-like	Down
KCNK18	-1.80616	0.203918	potassium channel two pore domain subfamily K member 18	Down
LOC106042557	-1.81265	0.182092	uncharacterized LOC106042557	Down
LOC106041295	-1.81427	0.155553	adenosine receptor A3-like	Down
MSC	-1.83232	0.125214	musculin	Down
LOC106042183	-1.83762	0.0139968	lymphocyte antigen 6E-like	Down
LOC106029566	-1.83811	0.0207464	alcohol dehydrogenase 1	Down
CMBL	-1.85788	0.0853142	carboxymethylenebutenolidase homolog (Pseudomonas)	Down
SCN4A	-1.86521	0.107283	sodium channel voltage gated type IV alpha subunit	Down
LOC106048291	-1.86871	0.0363053	pepsin A-like	Down
LOC106035673	-1.88233	0.053843	regucalcin-like	Down
LOC106039358	-1.92282	0.125579	OX-2 membrane glycoprotein-like	Down
MPZL2	-1.92293	0.247292	myelin protein zero-like 2	Down
GCNT3	-1.92294	0.283435	glucosaminyl (N-acetyl) transferase 3 mucin type	Down
BTG4	-1.93198	0.225848	B-cell translocation gene 4	Down
LOC106045455	-1.94073	0.0547637	guanine nucleotide-binding protein subunit alpha-14	Down
LOC106045859	-1.94169	0.233542	uncharacterized LOC106045859	Down
CCDC150	-1.94654	0.232412	coiled-coil domain containing 150	Down
EIF4E1B	-1.95985	0.146126	eukaryotic translation initiation factor 4E family member 1B	Down
LOC106033828	-1.96409	0.19253	uncharacterized LOC106033828	Down
GOLT1A	-1.96451	0.257753	golgi transport 1A	Down
MYL10	-1.96594	0.0266427	myosin light chain 10 regulatory	Down
THEMIS	-1.97527	0.327651	thymocyte selection associated	Down
TXLNB	-1.97665	0.276618	taxilin beta	Down
GDF9	-1.97804	0.326837	growth differentiation factor 9	Down
LOC106036370	-1.98032	0.413696	serine protease inhibitor 2.1-like	Down
CHRNA9	-2.00762	0.00196174	cholinergic receptor nicotinic alpha 9 (neuronal)	Down
LOC106038712	-2.01565	0.0697993	collagen alpha-1(XIII) chain-like	Down
LOC106040505	-2.018	0.403003	uncharacterized LOC106040505	Down
LOC106043396	-2.03056	0.110467	uncharacterized LOC106043396	Down
APOB	-2.03666	0.12098	apolipoprotein B	Down
KLHL34	-2.09295	0.243779	kelch-like family member 34	Down
LOC106041294	-2.10865	0.0494626	corticosteroid 11-beta-dehydrogenase isozyme 1-like	Down
AFP	-2.11705	0.162122	alpha-fetoprotein	Down
CCDC63	-2.15215	0.134869	coiled-coil domain containing 63	Down
LOC106035452	-2.2275	0.245441	uncharacterized LOC106035452	Down
LOC106042952	-2.23589	0.253853	diacylglycerol O-acyltransferase 2-like	Down
LOC106041656	-2.24206	0.303732	sulfotransferase 1C1-like	Down
LOC106031626	-2.24833	0.195788	spermatogenesis-associated protein 7 homolog	Down
LOXL4	-2.25013	0.134685	lysyl oxidase-like 4	Down
CCDC122	-2.25104	0.190807	coiled-coil domain containing 122	Down
CCR6	-2.25299	0.125478	chemokine (C-C motif) receptor 6	Down
LIN28A	-2.36382	0.354935	lin-28 homolog A (C. elegans)	Down
LOC106033642	-2.37757	0.351169	cytokine-dependent hematopoietic cell linker-like	Down
LOC106040468	-2.3794	0.275156	secreted frizzled-related protein 2-like	Down
KCNJ13	-2.3805	0.0405338	potassium channel inwardly rectifying subfamily J member 13	Down
HESX1	-2.38096	0.350251	HESX homeobox 1	Down
LOC106049443	-2.38313	0.448851	uncharacterized transmembrane protein DDB_G0289901-like	Down
LOC106039805	-2.39644	0.346049	uncharacterized LOC106039805	Down
LOC106029667	-2.39695	0.151362	maestro heat-like repeat-containing protein family member 2B	Down
GRXCR1	-2.39973	0.438463	glutaredoxin cysteine rich 1	Down
ABCC2	-2.44524	0.278654	ATP-binding cassette sub-family C (CFTR/MRP) member 2	Down
BMP15	-2.45934	0.147302	bone morphogenetic protein 15	Down
LOC106039858	-2.46709	0.146069	taste receptor type 2 member 40-like	Down
EVX1	-2.47328	0.0383917	even-skipped homeobox 1	Down
LOC106035824	-2.47493	0.150028	histone acetyltransferase p300-like	Down
LOC106037570	-2.48575	0.0503946	transthyretin	Down
LOC106046522	-2.53152	0.0171293	sulfotransferase family cytosolic 2B member 1-like	Down
LOC106030656	-2.64915	0.177443	fatty acid-binding protein adipocyte-like	Down
LOC106038763	-2.65192	0.112724	carboxypeptidase A2-like	Down
LOC106042828	-2.68371	0.268413	HAUS augmin-like complex subunit 3	Down
LOC106038207	-2.68475	0.259426	cytochrome P450 2K1-like	Down
PCSK9	-2.69584	0.265543	proprotein convertase subtilisin/kexin type 9	Down
LOC106032873	-2.69801	0.265036	pancreatic secretory trypsin inhibitor-like	Down
DBH	-2.69886	0.000352314	dopamine beta-hydroxylase (dopamine beta-monooxygenase)	Down
HNF1B	-2.69908	0.187424	HNF1 homeobox B	Down
LOC106038169	-2.71131	0.352581	uncharacterized LOC106038169	Down
HFE2	-2.81664	0.148317	hemochromatosis type 2 (juvenile)	Down
LOC106048620	-2.84829	0.123616	proproteinase E-like	Down
LOC106040105	-2.95231	0.040083	chloride channel protein ClC-Kb-like	Down
LOC106048719	-2.96935	0.191307	antigen WC1.1-like	Down
LOC106040279	-3.12013	0.0446765	lysophosphatidic acid receptor 6-like	Down
EFCAB3	-3.18839	0.0810593	EF-hand calcium binding domain 3	Down
LOC106044953	-3.33666	0.127576	endonuclease 8-like 2	Down
RNF32	-3.35337	0.0272044	ring finger protein 32	Down
LOC106032503	-3.37033	0.0630791	pantetheinase-like	Down
LOC106046287	-3.37834	0.0649708	natural killer cells antigen CD94-like	Down
