# Supplementary material for: The hypothalamic transcriptome reveals the importance of visual perception on the egg production of Wanxi white geese
Source: Front Vet Sci. 2024 Sep 20;11:1449032. doi: 10.3389/fvets.2024.1449032 (PMC11450866; doi:10.3389/fvets.2024.1449032)
Supplement: Supplementary file 5 [file Table_4.XLSX]

## Sheet: GO terms
Table S4. All enriched GO terms across differentially expressed genes
Category	GO	Description	LogP	Enrichment	Z-score	Count	Gene symbols
Biological Processes	GO:0045165	cell fate commitment	-12	9.7	12	17	FGF8; GATA4; GATA6; IHH; IL6; PITX1; RAG2; TBX1; TBX15; HNF1B; WNT8A; WNT2B; FOXN1; TBX22; DMRT3; GATA5; GSC
Biological Processes	GO:0007423	sensory organ development	-9.1	5.3	8.6	21	CRYBB2; FGF8; IHH; PDE6C; RBP4; RHO; TBX1; WNT2B; HESX1; PHOX2B; KCNE2; ANGPTL7; VAX1; CHRNA9; CHRNA10; MFRP; OTOL1; GSC; LCTL; GRXCR1; OC90
Cellular Components	GO:0031012	extracellular matrix	-8.9	5.1	8.5	21	AMBP; COL6A2; COL15A1; EPYC; F2; F9; HRG; IHH; LAMB3; OMD; VIT; PTX3; WNT8A; WNT2B; ANGPTL7; OPTC; LOXL4; FBN3; OTOL1; COL6A6; OC90
Cellular Components	GO:0030312	external encapsulating structure	-8.9	5.1	8.4	21	AMBP; COL6A2; COL15A1; EPYC; F2; F9; HRG; IHH; LAMB3; OMD; VIT; PTX3; WNT8A; WNT2B; ANGPTL7; OPTC; LOXL4; FBN3; OTOL1; COL6A6; OC90
Biological Processes	GO:0003002	regionalization	-7.6	6.2	8.2	15	C3; FGF8; GATA4; HOXA7; HOXB2; HOXC5; MDFI; TBX1; HNF1B; WNT8A; WNT2B; CER1; DMRT3; GSC; TDRD5
Biological Processes	GO:0048706	embryonic skeletal system development	-7.5	11	9.6	10	FGF8; HOXA7; HOXB2; HOXC5; IHH; MDFI; RBP4; TBX1; TBX15; GSC
Biological Processes	GO:0048562	embryonic organ morphogenesis	-7.5	6.7	8.3	14	FGF8; GATA4; HOXA7; HOXB2; IHH; MDFI; RBP4; TBX1; TBX15; HNF1B; HESX1; CHRNA9; CHRNA10; GSC
Cellular Components	GO:0005788	endoplasmic reticulum lumen	-7.2	6.3	7.9	14	AFP; APOB; C3; CD4; COL6A2; COL15A1; F2; F9; FLT3; IL6; IL12B; BMP15; ERP27; PCSK9
Cellular Components	GO:0062023	collagen-containing extracellular matrix	-7	5.2	7.4	16	AMBP; COL6A2; COL15A1; F2; F9; HRG; LAMB3; OMD; VIT; WNT8A; WNT2B; ANGPTL7; LOXL4; FBN3; OTOL1; COL6A6
Biological Processes	GO:0007389	pattern specification process	-6.8	5	7.2	16	C3; FGF8; GATA4; HOXA7; HOXB2; HOXC5; IHH; MDFI; TBX1; HNF1B; WNT8A; WNT2B; CER1; DMRT3; GSC; TDRD5
Biological Processes	GO:0048598	embryonic morphogenesis	-6.7	4.3	6.9	18	FGF8; GATA4; GATA6; HOXA7; HOXB2; IHH; LAMB3; MDFI; PITX1; RBP4; TBX1; TBX15; HNF1B; HESX1; CER1; CHRNA9; CHRNA10; GSC
Molecular Functions	GO:0030545	signaling receptor regulator activity	-6.3	4.3	6.7	17	ASIP; CCK; F2; FGF8; FSHB; GDF9; GHRH; IL6; IL12B; LIF; THPO; TNFSF4; WNT8A; WNT2B; BMP15; CER1; PCSK9
Biological Processes	GO:0090596	sensory organ morphogenesis	-6.3	6.4	7.4	12	FGF8; IHH; PDE6C; RBP4; TBX1; WNT2B; HESX1; CHRNA9; CHRNA10; MFRP; GSC; LCTL
Molecular Functions	GO:0048018	receptor ligand activity	-6.2	4.6	6.7	16	ASIP; CCK; F2; FGF8; FSHB; GDF9; GHRH; IL6; IL12B; LIF; THPO; TNFSF4; WNT8A; WNT2B; BMP15; CER1
Molecular Functions	GO:0030546	signaling receptor activator activity	-6.2	4.5	6.7	16	ASIP; CCK; F2; FGF8; FSHB; GDF9; GHRH; IL6; IL12B; LIF; THPO; TNFSF4; WNT8A; WNT2B; BMP15; CER1
Biological Processes	GO:0001501	skeletal system development	-6.1	4.4	6.6	16	EPYC; FGF8; HOXA7; HOXB2; HOXC5; IHH; MDFI; PITX1; RBP4; TBX1; TBX15; THPO; WNT2B; CER1; CNMD; GSC
Biological Processes	GO:0048568	embryonic organ development	-6	4.7	6.7	15	FGF8; GATA4; HOXA7; HOXB2; IHH; LIF; MDFI; RBP4; TBX1; TBX15; HNF1B; HESX1; CHRNA9; CHRNA10; GSC
Molecular Functions	GO:0022836	gated channel activity	-5.9	5.3	6.8	13	CACNG1; CLCN1; GABRA6; KCNJ13; SCN4A; CLIC3; KCNE2; CHRNA9; CHRNA10; TMC5; CALHM3; KCNV2; KCNK18
Molecular Functions	GO:0015318	inorganic molecular entity transmembrane transporter activity	-5.8	3.6	6.1	19	CACNG1; CLCN1; ABCC2; GABRA6; KCNJ13; SCN4A; SLC13A1; CLIC3; SLC6A5; KCNE2; CHRNA9; CHRNA10; TMC5; AQP10; SLC26A9; CALHM3; SLC30A8; KCNV2; KCNK18
Biological Processes	GO:0001934	positive regulation of protein phosphorylation	-5.7	3.6	6	19	C3; CD4; CCR7; F2; FGF8; FLT3; GDF9; IL6; IL12B; LIF; MUSK; RAP2B; TBX1; THPO; BMP15; GPRC5C; CEMIP; PROM2; DYNAP
Biological Processes	GO:0015850	organic hydroxy compound transport	-5.7	8	7.5	9	APOB; CETP; ABCC2; RBP4; SLC22A3; NR0B2; SLCO1C1; ABCG8; AQP10
Biological Processes	GO:0048863	stem cell differentiation	-5.6	7.9	7.4	9	HOXA7; LIF; TBX1; HNF1B; WNT8A; HESX1; PHOX2B; LIN28A; GSC
Biological Processes	GO:0001708	cell fate specification	-5.6	12	8.3	7	IHH; TBX1; TBX15; HNF1B; TBX22; DMRT3; GSC
Biological Processes	GO:1903037	regulation of leukocyte cell-cell adhesion	-5.6	5	6.5	13	CD4; CCR7; IHH; IL6; IL12B; PCK1; RAG2; TNFSF4; CHST4; HHLA2; VSIG4; VTCN1; TNFRSF13C
Biological Processes	GO:0050863	regulation of T cell activation	-5.6	5	6.5	13	CD4; CCR7; IHH; IL6; IL12B; PCK1; RAG2; TNFSF4; FOXN1; HHLA2; VSIG4; VTCN1; TNFRSF13C
Molecular Functions	GO:0015267	channel activity	-5.5	4.3	6.2	15	CACNG1; CLCN1; GABRA6; KCNJ13; SCN4A; CLIC3; KCNE2; CHRNA9; CHRNA10; TMC5; AQP10; SLC26A9; CALHM3; KCNV2; KCNK18
Molecular Functions	GO:0022803	passive transmembrane transporter activity	-5.5	4.3	6.2	15	CACNG1; CLCN1; GABRA6; KCNJ13; SCN4A; CLIC3; KCNE2; CHRNA9; CHRNA10; TMC5; AQP10; SLC26A9; CALHM3; KCNV2; KCNK18
Biological Processes	GO:0009952	anterior/posterior pattern specification	-5.5	6.6	7	10	FGF8; GATA4; HOXA7; HOXB2; HOXC5; TBX1; HNF1B; WNT8A; CER1; TDRD5
Biological Processes	GO:1903039	positive regulation of leukocyte cell-cell adhesion	-5.4	5.8	6.6	11	CD4; CCR7; IHH; IL6; IL12B; PCK1; TNFSF4; CHST4; HHLA2; VTCN1; TNFRSF13C
Biological Processes	GO:0048880	sensory system development	-5.4	4.8	6.3	13	C3; CRYBB2; IHH; PDE6C; RBP4; RHO; WNT2B; HESX1; PHOX2B; ANGPTL7; VAX1; MFRP; LCTL
Biological Processes	GO:0043583	ear development	-5.4	6.4	6.8	10	FGF8; TBX1; HESX1; PHOX2B; CHRNA9; CHRNA10; OTOL1; GSC; GRXCR1; OC90
Molecular Functions	GO:0005216	ion channel activity	-5.4	4.4	6.1	14	CACNG1; CLCN1; GABRA6; KCNJ13; SCN4A; CLIC3; KCNE2; CHRNA9; CHRNA10; TMC5; SLC26A9; CALHM3; KCNV2; KCNK18
Biological Processes	GO:0009074	aromatic amino acid family catabolic process	-5.4	35	12	4	TAT; KYNU; HAAO; IDO2
Biological Processes	GO:0030198	extracellular matrix organization	-5.3	5.6	6.5	11	COL15A1; HAS3; IHH; LAMB3; VIT; PTX3; OPTC; LOXL4; OTOL1; COL6A6; WDR72
Biological Processes	GO:0043062	extracellular structure organization	-5.3	5.6	6.5	11	COL15A1; HAS3; IHH; LAMB3; VIT; PTX3; OPTC; LOXL4; OTOL1; COL6A6; WDR72
Biological Processes	GO:0006820	anion transport	-5.3	4.3	6.1	14	CLCN1; ABCC2; GABRA6; GRM2; SLC13A1; SLC22A3; NR0B2; CLIC3; SLC6A5; SLCO1C1; SLC26A9; CALHM3; SLC16A12; OC90
Biological Processes	GO:0045229	external encapsulating structure organization	-5.3	5.6	6.5	11	COL15A1; HAS3; IHH; LAMB3; VIT; PTX3; OPTC; LOXL4; OTOL1; COL6A6; WDR72
Biological Processes	GO:0048704	embryonic skeletal system morphogenesis	-5.3	10	7.7	7	FGF8; HOXA7; HOXB2; MDFI; TBX1; TBX15; GSC
Biological Processes	GO:0007548	sex differentiation	-5.2	5.5	6.5	11	AFP; FGF8; FSHB; GATA4; GATA6; PTX3; RBP4; WNT2B; HESX1; BMP15; DMRT3
Biological Processes	GO:0009792	embryo development ending in birth or egg hatching	-5.2	3.6	5.8	17	APOB; EVX1; FGF8; GATA6; HOXA7; HOXB2; HOXC5; IHH; LIF; MDFI; RBP4; TBX1; TBX15; HNF1B; WNT8A; MFRP; GSC
Molecular Functions	GO:0004896	cytokine receptor activity	-5.2	10	7.6	7	CD4; CCR6; CCR7; FLT3; IL12B; ACKR4; CRLF2
Biological Processes	GO:0071772	response to BMP	-5.2	10	7.6	7	GATA6; GDF9; PHOX2B; BMP15; CER1; GATA5; HJV
Biological Processes	GO:0071773	cellular response to BMP stimulus	-5.2	10	7.6	7	GATA6; GDF9; PHOX2B; BMP15; CER1; GATA5; HJV
Cellular Components	GO:0009897	external side of plasma membrane	-5.2	4.2	5.9	14	CD4; CCR6; CCR7; ENPEP; F2; IL12B; HHLA2; ACKR4; STAB2; CRLF2; VTCN1; TNFRSF13C; PCSK9; CLEC19A
Biological Processes	GO:0034354	'de novo' NAD biosynthetic process from tryptophan	-5.1	70	14	3	KYNU; HAAO; IDO2
Molecular Functions	GO:0005125	cytokine activity	-5.1	5.9	6.4	10	GDF9; IL6; IL12B; LIF; THPO; TNFSF4; WNT8A; WNT2B; BMP15; CER1
Biological Processes	GO:0045785	positive regulation of cell adhesion	-5	4.1	5.8	14	CD4; CCR7; HRG; IHH; IL6; IL12B; LIF; PCK1; VIT; TNFSF4; CHST4; HHLA2; VTCN1; TNFRSF13C
Molecular Functions	GO:0019955	cytokine binding	-5	7.8	7	8	CD4; CCR6; CCR7; IL12B; CER1; ACKR4; CRLF2; HJV
Biological Processes	GO:0048839	inner ear development	-5	6.6	6.6	9	FGF8; TBX1; HESX1; PHOX2B; CHRNA9; CHRNA10; OTOL1; GRXCR1; OC90
Biological Processes	GO:0050870	positive regulation of T cell activation	-4.9	5.7	6.3	10	CD4; CCR7; IHH; IL6; IL12B; PCK1; TNFSF4; HHLA2; VTCN1; TNFRSF13C
Biological Processes	GO:0034627	'de novo' NAD biosynthetic process	-4.9	60	13	3	KYNU; HAAO; IDO2
Biological Processes	GO:0048608	reproductive structure development	-4.9	4.3	5.8	13	AFP; C3; FGF8; FSHB; GATA4; GATA6; LIF; MDFI; PTX3; RBP4; WNT2B; HESX1; BMP15
Biological Processes	GO:0061458	reproductive system development	-4.8	4.2	5.7	13	AFP; C3; FGF8; FSHB; GATA4; GATA6; LIF; MDFI; PTX3; RBP4; WNT2B; HESX1; BMP15
Biological Processes	GO:0008283	cell population proliferation	-4.8	4	5.6	14	ENPEP; FGF8; FLT3; FSHB; IHH; IL6; IL12B; RAG2; TBX1; HNF1B; THPO; WNT2B; CER1; MELK
Biological Processes	GO:0030217	T cell differentiation	-4.8	7.3	6.6	8	CD4; CCR6; CCR7; IL6; IL12B; RAG2; FOXN1; THEMIS
Molecular Functions	GO:0022832	voltage-gated channel activity	-4.8	6.2	6.3	9	CACNG1; CLCN1; KCNJ13; SCN4A; CLIC3; KCNE2; CALHM3; KCNV2; KCNK18
Molecular Functions	GO:0005244	voltage-gated ion channel activity	-4.8	6.2	6.3	9	CACNG1; CLCN1; KCNJ13; SCN4A; CLIC3; KCNE2; CALHM3; KCNV2; KCNK18
Biological Processes	GO:0060537	muscle tissue development	-4.8	5	5.9	11	GATA4; GATA6; IHH; PITX1; RBP4; WNT8A; PHOX2B; MSC; VAX1; GATA5; VGLL2
Biological Processes	GO:0022409	positive regulation of cell-cell adhesion	-4.8	4.9	5.9	11	CD4; CCR7; IHH; IL6; IL12B; PCK1; TNFSF4; CHST4; HHLA2; VTCN1; TNFRSF13C
Biological Processes	GO:0150063	visual system development	-4.7	4.5	5.8	12	C3; CRYBB2; IHH; PDE6C; RBP4; RHO; WNT2B; HESX1; ANGPTL7; VAX1; MFRP; LCTL
Biological Processes	GO:0098660	inorganic ion transmembrane transport	-4.7	3.5	5.4	16	CACNG1; CLCN1; CCR7; GABRA6; KCNJ13; SCN4A; SLC13A1; TCN2; SLC6A5; KCNE2; CHRNA9; CHRNA10; SLC26A9; SLC30A8; KCNV2; KCNK18
Biological Processes	GO:0043010	camera-type eye development	-4.6	4.8	5.8	11	CRYBB2; IHH; PDE6C; RBP4; RHO; WNT2B; HESX1; ANGPTL7; VAX1; MFRP; LCTL
Molecular Functions	GO:0008083	growth factor activity	-4.6	6.9	6.4	8	F2; FGF8; GDF9; IL6; IL12B; LIF; THPO; BMP15
Biological Processes	GO:0007276	gamete generation	-4.6	3.2	5.2	17	AFP; APOB; CCR6; FSHB; GDF9; IHH; ODF1; PTX3; BMP15; PIWIL1; TESMIN; ZPBP; LIN28A; SPATA16; CCDC63; TDRD5; ARMC12
Biological Processes	GO:0046218	indolalkylamine catabolic process	-4.5	46	12	3	KYNU; HAAO; IDO2
Biological Processes	GO:0006569	tryptophan catabolic process	-4.5	46	12	3	KYNU; HAAO; IDO2
Biological Processes	GO:0048861	leukemia inhibitory factor signaling pathway	-4.5	46	12	3	LIF; HESX1; CRLF2
Biological Processes	GO:0042436	indole-containing compound catabolic process	-4.5	46	12	3	KYNU; HAAO; IDO2
Biological Processes	GO:0043382	positive regulation of memory T cell differentiation	-4.5	46	12	3	IL12B; PCK1; TNFSF4
Biological Processes	GO:0009953	dorsal/ventral pattern formation	-4.5	10	7	6	FGF8; HOXB2; MDFI; CER1; DMRT3; GSC
Biological Processes	GO:0008406	gonad development	-4.5	5.7	5.9	9	AFP; FGF8; FSHB; GATA4; GATA6; PTX3; WNT2B; HESX1; BMP15
Biological Processes	GO:0035270	endocrine system development	-4.5	7.9	6.5	7	FGF8; GATA6; GHRH; IL6; PITX1; TBX1; HESX1
Molecular Functions	GO:0005201	extracellular matrix structural constituent	-4.4	6.5	6.1	8	CD4; COL6A2; COL15A1; LAMB3; OPTC; FBN3; OTOL1; COL6A6
Biological Processes	GO:0022412	cellular process involved in reproduction in multicellular organism	-4.4	4.2	5.4	12	CCR6; FSHB; IHH; PTX3; PIWIL1; TESMIN; ZPBP; LIN28A; SPATA16; CCDC63; TDRD5; ARMC12
Biological Processes	GO:0048732	gland development	-4.4	4.2	5.4	12	FGF8; GATA6; GHRH; IHH; IL6; PCK1; PITX1; TBX1; HNF1B; FOXN1; HESX1; PCSK9
Biological Processes	GO:0048705	skeletal system morphogenesis	-4.4	5.6	5.8	9	FGF8; HOXA7; HOXB2; IHH; MDFI; TBX1; TBX15; CER1; GSC
Biological Processes	GO:0045137	development of primary sexual characteristics	-4.4	5.6	5.8	9	AFP; FGF8; FSHB; GATA4; GATA6; PTX3; WNT2B; HESX1; BMP15
Biological Processes	GO:0042129	regulation of T cell proliferation	-4.4	6.4	6.1	8	IHH; IL6; IL12B; TNFSF4; HHLA2; VSIG4; VTCN1; TNFRSF13C
Biological Processes	GO:0030001	metal ion transport	-4.4	3.4	5.1	15	CACNG1; CCR7; HRG; KCNJ13; SCN4A; SLC13A1; TCN2; SLC6A5; KCNE2; CHRNA9; CHRNA10; STEAP4; SLC30A8; KCNV2; KCNK18
Biological Processes	GO:0022407	regulation of cell-cell adhesion	-4.3	3.8	5.2	13	CD4; CCR7; IHH; IL6; IL12B; PCK1; RAG2; TNFSF4; CHST4; HHLA2; VSIG4; VTCN1; TNFRSF13C
Biological Processes	GO:0042402	cellular biogenic amine catabolic process	-4.3	20	8.5	4	DBH; KYNU; HAAO; IDO2
Biological Processes	GO:0009310	amine catabolic process	-4.3	20	8.5	4	DBH; KYNU; HAAO; IDO2
Biological Processes	GO:0046942	carboxylic acid transport	-4.3	5.4	5.7	9	ABCC2; GRM2; SLC22A3; NR0B2; SLC6A5; SLCO1C1; SLC26A9; SLC16A12; OC90
Biological Processes	GO:0009072	aromatic amino acid family metabolic process	-4.3	19	8.3	4	TAT; KYNU; HAAO; IDO2
Biological Processes	GO:0010876	lipid localization	-4.3	4.3	5.4	11	APOB; CETP; ABCC2; CPT1B; RBP2; RBP4; NR0B2; PLA2G4C; SLCO1C1; ABCG8; OC90
Biological Processes	GO:0009743	response to carbohydrate	-4.2	6.1	5.9	8	APOB; COL6A2; GATA4; PCK1; HNF1B; NR0B2; LIN28A; SLC30A8
Biological Processes	GO:0006568	tryptophan metabolic process	-4.2	38	10	3	KYNU; HAAO; IDO2
Biological Processes	GO:0043009	chordate embryonic development	-4.2	3.3	5	15	APOB; FGF8; GATA6; HOXA7; HOXB2; HOXC5; IHH; LIF; MDFI; RBP4; TBX1; TBX15; HNF1B; WNT8A; GSC
Biological Processes	GO:0030155	regulation of cell adhesion	-4.2	3	4.9	17	CD4; CCR7; HOXA7; HRG; IHH; IL6; IL12B; LIF; PCK1; VIT; RAG2; TNFSF4; CHST4; HHLA2; VSIG4; VTCN1; TNFRSF13C
Biological Processes	GO:0050865	regulation of cell activation	-4.2	3.1	4.9	16	CD4; CCR7; F2; HRG; IHH; IL6; IL12B; PCK1; RAG2; TNFSF4; FOXN1; HHLA2; VSIG4; CRLF2; VTCN1; TNFRSF13C
Biological Processes	GO:0007281	germ cell development	-4.2	4.7	5.4	10	CCR6; IHH; PTX3; PIWIL1; ZPBP; LIN28A; SPATA16; CCDC63; TDRD5; ARMC12
Biological Processes	GO:0019221	cytokine-mediated signaling pathway	-4.2	4.3	5.3	11	TNFRSF17; CD4; CCR6; CCR7; FLT3; IL6; IL12B; THPO; ACKR4; CRLF2; TNFRSF13C
Molecular Functions	GO:0005509	calcium ion binding	-4.2	3.1	4.9	16	F2; F9; HABP2; IHH; PLA2G4C; MELK; STAB2; FBN3; PLCD4; MYL10; CIB3; OTOL1; S100A16; EFCAB3; ANXA8L1; OC90
Biological Processes	GO:0010817	regulation of hormone levels	-4.1	3.6	5	13	AFP; DIO1; ENPEP; FSHB; GDF9; GHRH; IL6; LIF; RBP4; HNF1B; NR0B2; SLCO1C1; SLC30A8
Biological Processes	GO:0015718	monocarboxylic acid transport	-4.1	8.6	6.4	6	ABCC2; SLC22A3; NR0B2; SLCO1C1; SLC16A12; OC90
Biological Processes	GO:0043380	regulation of memory T cell differentiation	-4.1	35	10	3	IL12B; PCK1; TNFSF4
Biological Processes	GO:0001654	eye development	-4.1	4.2	5.2	11	CRYBB2; IHH; PDE6C; RBP4; RHO; WNT2B; HESX1; ANGPTL7; VAX1; MFRP; LCTL
Biological Processes	GO:1902105	regulation of leukocyte differentiation	-4.1	4.5	5.3	10	CD4; FSHB; HOXA7; IHH; IL12B; LIF; PCK1; RAG2; TNFSF4; FOXN1
Biological Processes	GO:0009749	response to glucose	-4	6.7	5.9	7	COL6A2; GATA4; PCK1; HNF1B; NR0B2; LIN28A; SLC30A8
Biological Processes	GO:0006586	indolalkylamine metabolic process	-4	32	9.5	3	KYNU; HAAO; IDO2
Molecular Functions	GO:0019842	vitamin binding	-4	6.6	5.8	7	DBH; RBP2; RBP4; RHO; TAT; TCN2; KYNU
Molecular Functions	GO:0140375	immune receptor activity	-4	6.6	5.8	7	CD4; CCR6; CCR7; FLT3; IL12B; ACKR4; CRLF2
Biological Processes	GO:0015711	organic anion transport	-4	4.4	5.2	10	ABCC2; GRM2; SLC22A3; NR0B2; SLC6A5; SLCO1C1; SLC26A9; CALHM3; SLC16A12; OC90
Biological Processes	GO:0009746	response to hexose	-4	6.5	5.8	7	COL6A2; GATA4; PCK1; HNF1B; NR0B2; LIN28A; SLC30A8
Molecular Functions	GO:0008509	anion transmembrane transporter activity	-4	4.4	5.2	10	CLCN1; ABCC2; GABRA6; SLC13A1; SLC22A3; CLIC3; SLC6A5; SLCO1C1; SLC26A9; SLC16A12
Biological Processes	GO:0042102	positive regulation of T cell proliferation	-4	8	6.1	6	IL6; IL12B; TNFSF4; HHLA2; VTCN1; TNFRSF13C
Biological Processes	GO:0030098	lymphocyte differentiation	-4	4.9	5.3	9	CD4; CCR6; CCR7; FLT3; IL6; IL12B; RAG2; FOXN1; THEMIS
Biological Processes	GO:0006869	lipid transport	-4	4.4	5.1	10	APOB; CETP; ABCC2; CPT1B; RBP2; RBP4; NR0B2; SLCO1C1; ABCG8; OC90
Biological Processes	GO:0007292	female gamete generation	-4	6.5	5.7	7	AFP; FSHB; GDF9; IHH; PTX3; BMP15; TDRD5
Biological Processes	GO:0015849	organic acid transport	-3.9	4.7	5.2	9	ABCC2; CPT1B; GRM2; RBP2; NR0B2; SLC6A5; SLCO1C1; SLC26A9; OC90
Biological Processes	GO:0042110	T cell activation	-3.9	4.7	5.2	9	CD4; CCR6; CCR7; IL6; IL12B; RAG2; TNFSF4; FOXN1; THEMIS
Biological Processes	GO:0034284	response to monosaccharide	-3.8	6.2	5.6	7	COL6A2; GATA4; PCK1; HNF1B; NR0B2; LIN28A; SLC30A8
Biological Processes	GO:1903706	regulation of hemopoiesis	-3.8	3.8	4.8	11	CD4; FSHB; HOXA7; IHH; IL12B; LIF; PCK1; RAG2; THPO; TNFSF4; FOXN1
Biological Processes	GO:0008285	negative regulation of cell population proliferation	-3.7	2.8	4.4	16	GATA6; HRG; IHH; IL6; IL12B; LIF; RBP4; PHOX2B; CER1; VAX1; CNMD; VSIG4; A4GNT; BTG4; TNMD; VTCN1
Biological Processes	GO:0007492	endoderm development	-3.7	9.4	6.2	5	FGF8; GATA4; GATA6; LAMB3; HNF1B
Biological Processes	GO:0001819	positive regulation of cytokine production	-3.7	3.5	4.6	12	C3; CD4; CCR7; GATA4; GATA6; IL6; IL12B; TNFSF4; HHLA2; CRLF2; VTCN1; LACC1
Biological Processes	GO:0021983	pituitary gland development	-3.7	14	6.9	4	FGF8; GHRH; PITX1; HESX1
Biological Processes	GO:0051249	regulation of lymphocyte activation	-3.7	3.2	4.6	13	CD4; CCR7; IHH; IL6; IL12B; PCK1; RAG2; TNFSF4; FOXN1; HHLA2; VSIG4; VTCN1; TNFRSF13C
Biological Processes	GO:0061061	muscle structure development	-3.7	3.5	4.6	12	GATA4; GATA6; LIF; PITX1; TBX1; WNT8A; PHOX2B; MSC; VAX1; TMEM182; GSC; VGLL2
Biological Processes	GO:0045058	T cell selection	-3.6	13	6.8	4	CD4; CCR7; IL6; THEMIS
Biological Processes	GO:0042471	ear morphogenesis	-3.6	6.8	5.5	6	FGF8; TBX1; HESX1; CHRNA9; CHRNA10; GSC
Biological Processes	GO:0001889	liver development	-3.6	6.8	5.5	6	GATA6; IHH; IL6; PCK1; HNF1B; PCSK9
Molecular Functions	GO:0004252	serine-type endopeptidase activity	-3.6	5.6	5.2	7	F2; F9; HABP2; TMPRSS5; PRSS55; PCSK9; OVCH1
Biological Processes	GO:0050670	regulation of lymphocyte proliferation	-3.5	4.8	5	8	IHH; IL6; IL12B; TNFSF4; HHLA2; VSIG4; VTCN1; TNFRSF13C
Biological Processes	GO:0007517	muscle organ development	-3.5	4.3	4.8	9	LIF; PITX1; TBX1; PHOX2B; MSC; VAX1; TMEM182; GSC; VGLL2
Biological Processes	GO:0061008	hepaticobiliary system development	-3.5	6.7	5.4	6	GATA6; IHH; IL6; PCK1; HNF1B; PCSK9
Biological Processes	GO:0030855	epithelial cell differentiation	-3.5	3.1	4.4	13	COL15A1; FGF8; GATA4; GATA6; IHH; PCK1; TBX1; HNF1B; FOXN1; BMP15; TNMD; GATA5; GRXCR1
Biological Processes	GO:0002694	regulation of leukocyte activation	-3.5	3	4.4	14	CD4; CCR7; IHH; IL6; IL12B; PCK1; RAG2; TNFSF4; FOXN1; HHLA2; VSIG4; CRLF2; VTCN1; TNFRSF13C
Biological Processes	GO:1903131	mononuclear cell differentiation	-3.5	4.2	4.8	9	CD4; CCR6; CCR7; FLT3; IL6; IL12B; RAG2; FOXN1; THEMIS
Molecular Functions	GO:0046873	metal ion transmembrane transporter activity	-3.5	3.6	4.5	11	CACNG1; KCNJ13; SCN4A; SLC13A1; SLC6A5; KCNE2; CHRNA9; CHRNA10; SLC30A8; KCNV2; KCNK18
Biological Processes	GO:0002920	regulation of humoral immune response	-3.5	12	6.5	4	C3; CCR7; GATA6; VSIG4
Biological Processes	GO:0032944	regulation of mononuclear cell proliferation	-3.5	4.8	4.9	8	IHH; IL6; IL12B; TNFSF4; HHLA2; VSIG4; VTCN1; TNFRSF13C
Molecular Functions	GO:0016918	retinal binding	-3.5	22	7.8	3	RBP2; RBP4; RHO
Biological Processes	GO:0048486	parasympathetic nervous system development	-3.5	22	7.8	3	HOXB2; TBX1; PHOX2B
Molecular Functions	GO:0005539	glycosaminoglycan binding	-3.5	4.7	4.9	8	APOB; EPYC; F2; HABP2; HRG; VIT; STAB2; CEMIP
Biological Processes	GO:0035239	tube morphogenesis	-3.5	2.9	4.3	14	APOB; COL15A1; ENPEP; FGF8; GATA4; GATA6; HOXA7; HRG; IHH; TBX1; HNF1B; FOXN1; HESX1; STAB2
Biological Processes	GO:0007286	spermatid development	-3.4	5.4	5	7	CCR6; PIWIL1; ZPBP; SPATA16; CCDC63; TDRD5; ARMC12
Molecular Functions	GO:0005044	scavenger receptor activity	-3.4	12	6.3	4	ACKR4; STAB2; TMPRSS5; LOXL4
Biological Processes	GO:1905952	regulation of lipid localization	-3.4	5.3	5	7	APOB; C3; CETP; GDF9; IL6; ABCG8; PCSK9
Biological Processes	GO:0009914	hormone transport	-3.4	8.2	5.6	5	GHRH; IL6; HNF1B; SLCO1C1; SLC30A8
Biological Processes	GO:0002696	positive regulation of leukocyte activation	-3.4	3.5	4.4	11	CD4; CCR7; IHH; IL6; IL12B; PCK1; TNFSF4; HHLA2; CRLF2; VTCN1; TNFRSF13C
Biological Processes	GO:0010035	response to inorganic substance	-3.4	3.2	4.3	12	APOB; CCR7; IL6; TAT; TNFSF4; HESX1; CER1; TESMIN; HAAO; ANKZF1; S100A16; SLC30A8
Biological Processes	GO:0048515	spermatid differentiation	-3.4	5.2	4.9	7	CCR6; PIWIL1; ZPBP; SPATA16; CCDC63; TDRD5; ARMC12
Cellular Components	GO:0098552	side of membrane	-3.3	2.9	4.2	14	CD4; CCR6; CCR7; ENPEP; F2; IL12B; HHLA2; ACKR4; STAB2; CRLF2; VTCN1; TNFRSF13C; PCSK9; CLEC19A
Biological Processes	GO:0001944	vasculature development	-3.3	3.2	4.3	12	APOB; COL15A1; ENPEP; FGF8; GATA6; HOXA7; HRG; IHH; LIF; TBX1; FOXN1; STAB2
Biological Processes	GO:0007167	enzyme-linked receptor protein signaling pathway	-3.3	3	4.2	13	AFP; CD4; FGF8; FLT3; FSHB; GDF9; LIF; MUSK; HESX1; BMP15; CRLF2; OTOL1; HJV
Molecular Functions	GO:0042803	protein homodimerization activity	-3.3	2.8	4.1	14	AMBP; CD4; CLCN1; TBX1; TBX15; NR0B2; HESX1; KYNU; CER1; MUC13; HOGA1; S100A16; SLC30A8; RBM44
Biological Processes	GO:0043648	dicarboxylic acid metabolic process	-3.3	7.7	5.4	5	PCK1; TAT; KYNU; HAAO; HOGA1
Molecular Functions	GO:0008236	serine-type peptidase activity	-3.3	5.1	4.8	7	F2; F9; HABP2; TMPRSS5; PRSS55; PCSK9; OVCH1
Biological Processes	GO:0023019	signal transduction involved in regulation of gene expression	-3.3	19	7.2	3	FGF8; CER1; GSC
Biological Processes	GO:0060575	intestinal epithelial cell differentiation	-3.3	19	7.2	3	GATA4; GATA6; GATA5
Molecular Functions	GO:0120020	cholesterol transfer activity	-3.3	19	7.2	3	APOB; CETP; ABCG8
Biological Processes	GO:0044106	cellular amine metabolic process	-3.3	7.6	5.4	5	DBH; SLC22A3; KYNU; HAAO; IDO2
Biological Processes	GO:0006576	cellular biogenic amine metabolic process	-3.3	7.6	5.4	5	DBH; SLC22A3; KYNU; HAAO; IDO2
Biological Processes	GO:0050867	positive regulation of cell activation	-3.3	3.3	4.3	11	CD4; CCR7; IHH; IL6; IL12B; PCK1; TNFSF4; HHLA2; CRLF2; VTCN1; TNFRSF13C
Biological Processes	GO:1901606	alpha-amino acid catabolic process	-3.3	7.6	5.4	5	TAT; KYNU; HAAO; HOGA1; IDO2
Biological Processes	GO:0070663	regulation of leukocyte proliferation	-3.3	4.4	4.6	8	IHH; IL6; IL12B; TNFSF4; HHLA2; VSIG4; VTCN1; TNFRSF13C
Molecular Functions	GO:0017171	serine hydrolase activity	-3.2	5	4.7	7	F2; F9; HABP2; TMPRSS5; PRSS55; PCSK9; OVCH1
Biological Processes	GO:0051251	positive regulation of lymphocyte activation	-3.2	3.6	4.3	10	CD4; CCR7; IHH; IL6; IL12B; PCK1; TNFSF4; HHLA2; VTCN1; TNFRSF13C
Molecular Functions	GO:0120015	sterol transfer activity	-3.2	18	7	3	APOB; CETP; ABCG8
Molecular Functions	GO:0016493	C-C chemokine receptor activity	-3.2	18	7	3	CCR6; CCR7; ACKR4
Biological Processes	GO:0042430	indole-containing compound metabolic process	-3.2	18	7	3	KYNU; HAAO; IDO2
Biological Processes	GO:0002360	T cell lineage commitment	-3.2	18	7	3	IL6; RAG2; FOXN1
Biological Processes	GO:0050671	positive regulation of lymphocyte proliferation	-3.2	5.9	5	6	IL6; IL12B; TNFSF4; HHLA2; VTCN1; TNFRSF13C
Biological Processes	GO:0050730	regulation of peptidyl-tyrosine phosphorylation	-3.2	4.3	4.5	8	CD4; FGF8; FLT3; HRG; IL6; IL12B; LIF; RAP2B
Biological Processes	GO:0060541	respiratory system development	-3.2	4.9	4.7	7	FGF8; GATA6; LIF; RBP4; HESX1; PHOX2B; MSC
Cellular Components	GO:0043235	receptor complex	-3.2	3.1	4.1	12	CD4; FLT3; GABRA6; IL6; IL12B; MUSK; CHRNA9; GPRC5C; CRLF2; ABCG8; LOXL4; HJV
Biological Processes	GO:0071363	cellular response to growth factor stimulus	-3.2	3.3	4.2	11	FGF8; FLT3; FSHB; GATA6; GDF9; TBX1; PHOX2B; BMP15; CER1; GATA5; HJV
Biological Processes	GO:0031214	biomineral tissue development	-3.2	7.3	5.3	5	TBX1; CER1; OTOL1; WDR72; OC90
Biological Processes	GO:0032946	positive regulation of mononuclear cell proliferation	-3.2	5.8	4.9	6	IL6; IL12B; TNFSF4; HHLA2; VTCN1; TNFRSF13C
Biological Processes	GO:0009308	amine metabolic process	-3.2	7.2	5.2	5	DBH; SLC22A3; KYNU; HAAO; IDO2
Molecular Functions	GO:0019957	C-C chemokine binding	-3.2	17	6.8	3	CCR6; CCR7; ACKR4
Biological Processes	GO:0010883	regulation of lipid storage	-3.2	10	5.8	4	APOB; C3; IL6; MEST
Biological Processes	GO:0071345	cellular response to cytokine stimulus	-3.2	2.7	4	14	APOB; TNFRSF17; CD4; CCR6; CCR7; FLT3; IL6; IL12B; PCK1; THPO; MSC; ACKR4; CRLF2; TNFRSF13C
Biological Processes	GO:0009435	NAD biosynthetic process	-3.1	17	6.7	3	KYNU; HAAO; IDO2
Biological Processes	GO:0033081	regulation of T cell differentiation in thymus	-3.1	17	6.7	3	IHH; RAG2; FOXN1
Biological Processes	GO:0030878	thyroid gland development	-3.1	17	6.7	3	FGF8; TBX1; HESX1
Biological Processes	GO:0003148	outflow tract septum morphogenesis	-3.1	17	6.7	3	FGF8; GATA6; TBX1
Biological Processes	GO:0031099	regeneration	-3.1	5.6	4.8	6	FLT3; GATA4; IHH; IL6; NR0B2; TMEM182
Biological Processes	GO:0051702	biological process involved in interaction with symbiont	-3.1	7	5.1	5	F2; HRG; PTX3; POU2F3; LRRC19
Biological Processes	GO:0110148	biomineralization	-3.1	7	5.1	5	TBX1; CER1; OTOL1; WDR72; OC90
Molecular Functions	GO:0015103	inorganic anion transmembrane transporter activity	-3.1	5.5	4.7	6	CLCN1; ABCC2; GABRA6; SLC13A1; CLIC3; SLC26A9
Biological Processes	GO:0048592	eye morphogenesis	-3.1	5.5	4.7	6	IHH; PDE6C; RBP4; WNT2B; MFRP; LCTL
Molecular Functions	GO:0008324	cation transmembrane transporter activity	-3.1	2.8	4	13	CACNG1; KCNJ13; SCN4A; SLC13A1; SLC22A3; SLC6A5; KCNE2; CHRNA9; CHRNA10; CALHM3; SLC30A8; KCNV2; KCNK18
Molecular Functions	GO:0001637	G protein-coupled chemoattractant receptor activity	-3.1	16	6.5	3	CCR6; CCR7; ACKR4
Molecular Functions	GO:0004950	chemokine receptor activity	-3.1	16	6.5	3	CCR6; CCR7; ACKR4
Biological Processes	GO:0045745	positive regulation of G protein-coupled receptor signaling pathway	-3.1	16	6.5	3	C3; F2; FGF8
Biological Processes	GO:0098655	cation transmembrane transport	-3.1	2.8	3.9	13	CACNG1; CCR7; KCNJ13; SCN4A; TCN2; SLC6A5; KCNE2; CHRNA9; CHRNA10; CALHM3; SLC30A8; KCNV2; KCNK18
Biological Processes	GO:0042472	inner ear morphogenesis	-3.1	6.8	5	5	FGF8; TBX1; HESX1; CHRNA9; CHRNA10
Biological Processes	GO:0030072	peptide hormone secretion	-3.1	9.4	5.5	4	GHRH; IL6; HNF1B; SLC30A8
Molecular Functions	GO:0140678	molecular function inhibitor activity	-3.1	9.4	5.5	4	AMBP; MDFI; NR0B2; PCSK9
Biological Processes	GO:0001775	cell activation	-3.1	2.8	3.9	13	CD4; CCR6; CCR7; F2; FLT3; HRG; IL6; IL12B; RAG2; RAP2B; TNFSF4; FOXN1; THEMIS
Biological Processes	GO:0050778	positive regulation of immune response	-3.1	2.9	4	12	C3; CD4; CCR7; HRG; IL6; IL12B; PCK1; TNFSF4; HHLA2; VSIG4; VTCN1; THEMIS
Molecular Functions	GO:0005261	cation channel activity	-3	3.6	4.2	9	CACNG1; KCNJ13; SCN4A; KCNE2; CHRNA9; CHRNA10; CALHM3; KCNV2; KCNK18
Biological Processes	GO:0046649	lymphocyte activation	-3	3.3	4.1	10	CD4; CCR6; CCR7; FLT3; IL6; IL12B; RAG2; TNFSF4; FOXN1; THEMIS
Biological Processes	GO:0002675	positive regulation of acute inflammatory response	-3	15	6.4	3	C3; CCR7; IL6
Biological Processes	GO:0071467	cellular response to pH	-3	15	6.4	3	PCK1; AQP10; KCNK18
Biological Processes	GO:0016540	protein autoprocessing	-3	15	6.4	3	IHH; HJV; PCSK9
Biological Processes	GO:0019363	pyridine nucleotide biosynthetic process	-3	15	6.4	3	KYNU; HAAO; IDO2
Biological Processes	GO:0042537	benzene-containing compound metabolic process	-3	15	6.4	3	KYNU; HAAO; IDO2
Biological Processes	GO:0019359	nicotinamide nucleotide biosynthetic process	-3	15	6.4	3	KYNU; HAAO; IDO2
Biological Processes	GO:0048534	hematopoietic or lymphoid organ development	-3	2.8	3.9	13	CD4; CCR6; CCR7; FLT3; IL6; IL12B; RAG2; TBX1; THPO; WNT2B; FOXN1; MELK; THEMIS
Biological Processes	GO:0002790	peptide secretion	-3	9.1	5.4	4	GHRH; IL6; HNF1B; SLC30A8
Biological Processes	GO:0051216	cartilage development	-3	5.3	4.6	6	EPYC; IHH; PITX1; WNT2B; CER1; CNMD
Biological Processes	GO:0048514	blood vessel morphogenesis	-3	3.3	4.1	10	APOB; COL15A1; ENPEP; FGF8; HOXA7; HRG; IHH; TBX1; FOXN1; STAB2
Biological Processes	GO:0007605	sensory perception of sound	-3	5.3	4.6	6	EPYC; TBX1; CHRNA9; CHRNA10; CEMIP; GRXCR1
Biological Processes	GO:0070848	response to growth factor	-3	3.1	4	11	FGF8; FLT3; FSHB; GATA6; GDF9; TBX1; PHOX2B; BMP15; CER1; GATA5; HJV
Biological Processes	GO:0098662	inorganic cation transmembrane transport	-3	2.9	3.9	12	CACNG1; CCR7; KCNJ13; SCN4A; TCN2; SLC6A5; KCNE2; CHRNA9; CHRNA10; SLC30A8; KCNV2; KCNK18
Biological Processes	GO:0070665	positive regulation of leukocyte proliferation	-3	5.3	4.6	6	IL6; IL12B; TNFSF4; HHLA2; VTCN1; TNFRSF13C
Biological Processes	GO:0007586	digestion	-3	6.5	4.9	5	CCK; RBP4; GCNT3; MUC13; ABCG8
Biological Processes	GO:0002685	regulation of leukocyte migration	-3	4.4	4.4	7	CCR6; CCR7; HOXA7; IL6; XG; MADCAM1; CHST4
Biological Processes	GO:0046661	male sex differentiation	-3	5.2	4.6	6	FGF8; FSHB; GATA4; GATA6; WNT2B; DMRT3
Biological Processes	GO:0042440	pigment metabolic process	-3	8.8	5.3	4	AMBP; ASIP; ABCC2; MC1R
Biological Processes	GO:0046395	carboxylic acid catabolic process	-3	4.4	4.3	7	CPT1B; PCK1; TAT; KYNU; HAAO; HOGA1; IDO2
Biological Processes	GO:0007369	gastrulation	-2.9	5.2	4.5	6	FGF8; GATA6; LAMB3; HNF1B; CER1; GSC
Biological Processes	GO:0001568	blood vessel development	-2.9	3	3.9	11	APOB; COL15A1; ENPEP; FGF8; GATA6; HOXA7; HRG; IHH; TBX1; FOXN1; STAB2
Biological Processes	GO:0010575	positive regulation of vascular endothelial growth factor production	-2.9	14	6.1	3	C3; GATA4; IL6
Biological Processes	GO:0032526	response to retinoic acid	-2.9	6.4	4.8	5	GATA6; PCK1; RBP4; TBX1; WNT8A
Biological Processes	GO:0002521	leukocyte differentiation	-2.9	3.5	4	9	CD4; CCR6; CCR7; FLT3; IL6; IL12B; RAG2; FOXN1; THEMIS
Biological Processes	GO:0009063	cellular amino acid catabolic process	-2.9	6.3	4.8	5	TAT; KYNU; HAAO; HOGA1; IDO2
Biological Processes	GO:0016054	organic acid catabolic process	-2.9	4.3	4.3	7	CPT1B; PCK1; TAT; KYNU; HAAO; HOGA1; IDO2
Biological Processes	GO:0031100	animal organ regeneration	-2.9	8.6	5.2	4	FLT3; IHH; IL6; NR0B2
Molecular Functions	GO:0022890	inorganic cation transmembrane transporter activity	-2.9	2.8	3.8	12	CACNG1; KCNJ13; SCN4A; SLC13A1; SLC6A5; KCNE2; CHRNA9; CHRNA10; CALHM3; SLC30A8; KCNV2; KCNK18
Molecular Functions	GO:0005184	neuropeptide hormone activity	-2.9	14	6	3	ASIP; CCK; GHRH
Biological Processes	GO:0002824	positive regulation of adaptive immune response based on somatic recombination of immune receptors built from immunoglobulin superfamily domains	-2.9	6.2	4.7	5	C3; CD4; IL6; IL12B; TNFSF4
Cellular Components	GO:0034702	ion channel complex	-2.9	3.8	4.1	8	CACNG1; CLCN1; GABRA6; SCN4A; CLIC3; KCNE2; CHRNA9; KCNV2
Biological Processes	GO:0042531	positive regulation of tyrosine phosphorylation of STAT protein	-2.9	8.3	5.1	4	FLT3; IL6; IL12B; LIF
Biological Processes	GO:0061371	determination of heart left/right asymmetry	-2.9	8.3	5.1	4	FGF8; GATA4; IHH; CER1
Biological Processes	GO:0072525	pyridine-containing compound biosynthetic process	-2.8	13	5.9	3	KYNU; HAAO; IDO2
Biological Processes	GO:0019362	pyridine nucleotide metabolic process	-2.8	13	5.9	3	KYNU; HAAO; IDO2
Biological Processes	GO:0034694	response to prostaglandin	-2.8	13	5.9	3	APOB; CCR7; TNFSF4
Biological Processes	GO:0015721	bile acid and bile salt transport	-2.8	13	5.9	3	ABCC2; NR0B2; SLCO1C1
Biological Processes	GO:0046496	nicotinamide nucleotide metabolic process	-2.8	13	5.9	3	KYNU; HAAO; IDO2
Biological Processes	GO:0048710	regulation of astrocyte differentiation	-2.8	13	5.9	3	F2; IL6; LIF
Biological Processes	GO:0015698	inorganic anion transport	-2.8	4.9	4.4	6	CLCN1; ABCC2; GABRA6; SLC13A1; CLIC3; SLC26A9
Biological Processes	GO:0060485	mesenchyme development	-2.8	4.2	4.2	7	FGF8; GATA4; TBX1; WNT8A; PHOX2B; GATA5; GSC
Biological Processes	GO:0006641	triglyceride metabolic process	-2.8	8.2	5	4	APOB; CETP; PCK1; PCSK9
Biological Processes	GO:0046883	regulation of hormone secretion	-2.8	4.2	4.2	7	GDF9; GHRH; IL6; LIF; RBP4; NR0B2; SLC30A8
Biological Processes	GO:0030097	hemopoiesis	-2.8	2.8	3.7	12	CD4; CCR6; CCR7; FLT3; IL6; IL12B; RAG2; THPO; WNT2B; FOXN1; MELK; THEMIS
Biological Processes	GO:0045580	regulation of T cell differentiation	-2.8	4.9	4.3	6	IHH; IL12B; PCK1; RAG2; TNFSF4; FOXN1
Biological Processes	GO:0046660	female sex differentiation	-2.8	5.9	4.6	5	AFP; FSHB; PTX3; RBP4; BMP15
Biological Processes	GO:0002821	positive regulation of adaptive immune response	-2.8	5.9	4.6	5	C3; CD4; IL6; IL12B; TNFSF4
Biological Processes	GO:0048738	cardiac muscle tissue development	-2.8	4.8	4.3	6	GATA4; GATA6; RBP4; WNT8A; MSC; GATA5
Molecular Functions	GO:0019956	chemokine binding	-2.8	13	5.7	3	CCR6; CCR7; ACKR4
Biological Processes	GO:0085029	extracellular matrix assembly	-2.8	13	5.7	3	HAS3; IHH; LAMB3
Cellular Components	GO:1902495	transmembrane transporter complex	-2.8	3.3	3.9	9	CACNG1; CLCN1; GABRA6; SCN4A; CLIC3; KCNE2; CHRNA9; ABCG8; KCNV2
Biological Processes	GO:0002761	regulation of myeloid leukocyte differentiation	-2.8	5.8	4.5	5	CD4; FSHB; HOXA7; IL12B; LIF
Biological Processes	GO:0060411	cardiac septum morphogenesis	-2.8	7.8	4.9	4	FGF8; GATA4; GATA6; TBX1
Biological Processes	GO:0002520	immune system development	-2.8	2.6	3.6	13	CD4; CCR6; CCR7; FLT3; IL6; IL12B; RAG2; TBX1; THPO; WNT2B; FOXN1; MELK; THEMIS
Biological Processes	GO:1903708	positive regulation of hemopoiesis	-2.7	4.7	4.2	6	CD4; IHH; IL12B; LIF; PCK1; TNFSF4
Biological Processes	GO:1902107	positive regulation of leukocyte differentiation	-2.7	4.7	4.2	6	CD4; IHH; IL12B; LIF; PCK1; TNFSF4
Biological Processes	GO:0001974	blood vessel remodeling	-2.7	12	5.6	3	DBH; FGF8; LIF
Biological Processes	GO:0046189	phenol-containing compound biosynthetic process	-2.7	12	5.6	3	ASIP; DBH; MC1R
Biological Processes	GO:0003382	epithelial cell morphogenesis	-2.7	12	5.6	3	COL15A1; IHH; TNMD
Biological Processes	GO:0019725	cellular homeostasis	-2.7	2.7	3.6	12	F2; GATA4; IL6; PCK1; SCTR; TESMIN; HAAO; STEAP4; LIN28A; LACC1; HJV; SLC30A8
Biological Processes	GO:0022600	digestive system process	-2.7	7.6	4.8	4	RBP4; GCNT3; MUC13; ABCG8
Biological Processes	GO:0048593	camera-type eye morphogenesis	-2.7	5.7	4.4	5	IHH; PDE6C; RBP4; WNT2B; LCTL
Molecular Functions	GO:0005179	hormone activity	-2.7	5.7	4.4	5	ASIP; CCK; FSHB; GHRH; THPO
Biological Processes	GO:0007519	skeletal muscle tissue development	-2.7	5.7	4.4	5	PITX1; PHOX2B; MSC; VAX1; VGLL2
Biological Processes	GO:0050954	sensory perception of mechanical stimulus	-2.7	4.7	4.2	6	EPYC; TBX1; CHRNA9; CHRNA10; CEMIP; GRXCR1
Biological Processes	GO:0014706	striated muscle tissue development	-2.7	4.7	4.2	6	GATA4; GATA6; RBP4; WNT8A; MSC; GATA5
Biological Processes	GO:0070372	regulation of ERK1 and ERK2 cascade	-2.7	3.6	3.9	8	CD4; CCR7; FGF8; GATA4; LIF; THPO; CHRNA9; CHRNA10
Molecular Functions	GO:0008289	lipid binding	-2.7	2.4	3.5	14	AFP; APOB; CETP; F2; PLIN1; RAG2; RBP2; RBP4; RHO; PLA2G4C; MELK; BAIAP2L2; PROM2; ANXA8L1
Biological Processes	GO:0001776	leukocyte homeostasis	-2.7	7.5	4.8	4	TNFRSF17; FLT3; IL6; FOXN1
Molecular Functions	GO:0005254	chloride channel activity	-2.7	7.5	4.8	4	CLCN1; GABRA6; CLIC3; SLC26A9
Biological Processes	GO:0021536	diencephalon development	-2.7	7.5	4.8	4	FGF8; GHRH; PITX1; HESX1
Biological Processes	GO:0031016	pancreas development	-2.7	7.5	4.8	4	GATA6; IHH; IL6; HNF1B
Biological Processes	GO:0042886	amide transport	-2.7	5.6	4.4	5	GHRH; IL6; HNF1B; AQP10; SLC30A8
Biological Processes	GO:0045685	regulation of glial cell differentiation	-2.7	7.4	4.7	4	F2; IL6; LIF; LIN28A
Biological Processes	GO:0050868	negative regulation of T cell activation	-2.7	5.6	4.4	5	IHH; RAG2; TNFSF4; VSIG4; VTCN1
Molecular Functions	GO:0015248	sterol transporter activity	-2.7	12	5.4	3	APOB; CETP; ABCG8
Biological Processes	GO:0003206	cardiac chamber morphogenesis	-2.7	5.5	4.3	5	FGF8; GATA4; GATA6; RBP4; TBX1
Biological Processes	GO:0007368	determination of left/right symmetry	-2.7	5.5	4.3	5	FGF8; GATA4; IHH; TBX1; CER1
Biological Processes	GO:1901615	organic hydroxy compound metabolic process	-2.7	3	3.7	10	APOB; ASIP; CETP; DBH; DIO1; MC1R; PCK1; RBP4; NR0B2; PCSK9
Biological Processes	GO:0046879	hormone secretion	-2.7	7.3	4.7	4	GHRH; IL6; HNF1B; SLC30A8
Biological Processes	GO:0002699	positive regulation of immune effector process	-2.6	3.9	3.9	7	C3; IL6; IL12B; PCK1; RBP4; TNFSF4; LACC1
Biological Processes	GO:0048565	digestive tract development	-2.6	5.5	4.3	5	GATA4; GATA6; IHH; HNF1B; GATA5
Biological Processes	GO:0003007	heart morphogenesis	-2.6	3.9	3.9	7	FGF8; GATA4; GATA6; IHH; RBP4; TBX1; GATA5
Biological Processes	GO:0003161	cardiac conduction system development	-2.6	11	5.3	3	GATA4; GATA6; MSC
Biological Processes	GO:0090218	positive regulation of lipid kinase activity	-2.6	11	5.3	3	CCR7; F2; FLT3
Molecular Functions	GO:0008514	organic anion transmembrane transporter activity	-2.6	4.5	4	6	ABCC2; SLC22A3; SLC6A5; SLCO1C1; SLC26A9; SLC16A12
Biological Processes	GO:0051896	regulation of protein kinase B signaling	-2.6	4.5	4	6	CCR7; GATA4; GRM2; MC1R; THPO; LIN28A
Biological Processes	GO:0001525	angiogenesis	-2.6	3.4	3.8	8	COL15A1; ENPEP; FGF8; HOXA7; HRG; IHH; TBX1; STAB2
Biological Processes	GO:0050731	positive regulation of peptidyl-tyrosine phosphorylation	-2.6	4.4	4	6	CD4; FGF8; FLT3; IL6; IL12B; LIF
Biological Processes	GO:0016485	protein processing	-2.6	4.4	4	6	ENPEP; F9; IHH; HJV; SLC30A8; PCSK9
Cellular Components	GO:1990351	transporter complex	-2.6	3.1	3.7	9	CACNG1; CLCN1; GABRA6; SCN4A; CLIC3; KCNE2; CHRNA9; ABCG8; KCNV2
Molecular Functions	GO:0038024	cargo receptor activity	-2.6	7	4.6	4	ACKR4; STAB2; TMPRSS5; LOXL4
Molecular Functions	GO:0005501	retinoid binding	-2.6	11	5.2	3	RBP2; RBP4; RHO
Molecular Functions	GO:0019840	isoprenoid binding	-2.6	11	5.2	3	RBP2; RBP4; RHO
Biological Processes	GO:0072524	pyridine-containing compound metabolic process	-2.6	11	5.2	3	KYNU; HAAO; IDO2
Biological Processes	GO:0044703	multi-organism reproductive process	-2.6	4.4	4	6	AMBP; EPYC; FSHB; IHH; LIF; PLA2G4C
Biological Processes	GO:0009617	response to bacterium	-2.6	2.5	3.4	13	APOB; C3; CD4; CCR7; F2; IL6; IL12B; PCK1; RAG2; THPO; TNFSF4; STAB2; LEAP2
Biological Processes	GO:0002065	columnar/cuboidal epithelial cell differentiation	-2.6	7	4.5	4	FGF8; GATA4; GATA6; GATA5
Biological Processes	GO:0032965	regulation of collagen biosynthetic process	-2.6	11	5.2	3	F2; IHH; IL6
Biological Processes	GO:0009855	determination of bilateral symmetry	-2.6	5.2	4.2	5	FGF8; GATA4; IHH; TBX1; CER1
Biological Processes	GO:0060538	skeletal muscle organ development	-2.5	5.2	4.1	5	PITX1; PHOX2B; MSC; VAX1; VGLL2
Biological Processes	GO:0009799	specification of symmetry	-2.5	5.2	4.1	5	FGF8; GATA4; IHH; TBX1; CER1
Biological Processes	GO:0070098	chemokine-mediated signaling pathway	-2.5	6.8	4.5	4	CCR6; CCR7; THPO; ACKR4
Biological Processes	GO:0042509	regulation of tyrosine phosphorylation of STAT protein	-2.5	6.8	4.5	4	FLT3; IL6; IL12B; LIF
Biological Processes	GO:0015833	peptide transport	-2.5	6.7	4.4	4	GHRH; IL6; HNF1B; SLC30A8
Biological Processes	GO:0042180	cellular ketone metabolic process	-2.5	6.7	4.4	4	AFP; FSHB; KYNU; IDO2
Biological Processes	GO:0035987	endodermal cell differentiation	-2.5	10	5	3	GATA6; LAMB3; HNF1B
Biological Processes	GO:0032733	positive regulation of interleukin-10 production	-2.5	10	5	3	IL6; IL12B; TNFSF4
Molecular Functions	GO:0030020	extracellular matrix structural constituent conferring tensile strength	-2.5	10	5	3	COL6A2; COL15A1; COL6A6
Biological Processes	GO:0044706	multi-multicellular organism process	-2.5	4.2	3.8	6	AMBP; EPYC; FSHB; IHH; LIF; PLA2G4C
Biological Processes	GO:0042445	hormone metabolic process	-2.5	4.2	3.8	6	AFP; DIO1; ENPEP; FSHB; RBP4; SLC30A8
Molecular Functions	GO:0099106	ion channel regulator activity	-2.5	5	4	5	AMBP; CACNG1; GRM2; KCNE2; PCSK9
Biological Processes	GO:0050829	defense response to Gram-negative bacterium	-2.5	6.5	4.4	4	CD4; F2; IL6; IL12B
Biological Processes	GO:0055123	digestive system development	-2.5	5	4	5	GATA4; GATA6; IHH; HNF1B; GATA5
Biological Processes	GO:0032735	positive regulation of interleukin-12 production	-2.5	9.9	4.9	3	CCR7; IL12B; TNFSF4
Biological Processes	GO:1904894	positive regulation of receptor signaling pathway via STAT	-2.5	9.9	4.9	3	F2; IL6; CRLF2
Biological Processes	GO:0034103	regulation of tissue remodeling	-2.5	6.5	4.3	4	FSHB; HRG; IL6; IL12B
Cellular Components	GO:0005581	collagen trimer	-2.5	6.5	4.3	4	COL6A2; COL15A1; OTOL1; COL6A6
Biological Processes	GO:0150104	transport across blood-brain barrier	-2.5	6.5	4.3	4	ABCC2; SLC22A3; SLCO1C1; SLC16A12
Biological Processes	GO:0010232	vascular transport	-2.5	6.5	4.3	4	ABCC2; SLC22A3; SLCO1C1; SLC16A12
Biological Processes	GO:0007283	spermatogenesis	-2.5	2.6	3.4	11	APOB; CCR6; FSHB; ODF1; PIWIL1; TESMIN; ZPBP; SPATA16; CCDC63; TDRD5; ARMC12
Biological Processes	GO:0045619	regulation of lymphocyte differentiation	-2.5	4.1	3.8	6	IHH; IL12B; PCK1; RAG2; TNFSF4; FOXN1
Biological Processes	GO:0019439	aromatic compound catabolic process	-2.5	3.2	3.6	8	AMBP; ABCC2; DBH; TAT; KYNU; HAAO; LIN28A; IDO2
Biological Processes	GO:0002687	positive regulation of leukocyte migration	-2.4	4.9	4	5	CCR6; CCR7; IL6; XG; MADCAM1
Biological Processes	GO:0042593	glucose homeostasis	-2.4	4.1	3.8	6	DBH; GATA4; IL6; PCK1; RBP4; LIN28A
Molecular Functions	GO:0005253	anion channel activity	-2.4	6.4	4.3	4	CLCN1; GABRA6; CLIC3; SLC26A9
Molecular Functions	GO:0005246	calcium channel regulator activity	-2.4	9.7	4.9	3	AMBP; CACNG1; GRM2
Biological Processes	GO:0016266	O-glycan processing	-2.4	9.7	4.9	3	GCNT3; CHST4; A4GNT
Biological Processes	GO:0033500	carbohydrate homeostasis	-2.4	4.1	3.8	6	DBH; GATA4; IL6; PCK1; RBP4; LIN28A
Biological Processes	GO:0034765	regulation of ion transmembrane transport	-2.4	2.8	3.4	10	CACNG1; CLCN1; F2; KCNJ13; SCN4A; CLIC3; KCNE2; CEMIP; KCNV2; PCSK9
Biological Processes	GO:0098661	inorganic anion transmembrane transport	-2.4	6.3	4.3	4	CLCN1; GABRA6; SLC13A1; SLC26A9
Molecular Functions	GO:0016247	channel regulator activity	-2.4	4.9	3.9	5	AMBP; CACNG1; GRM2; KCNE2; PCSK9
Biological Processes	GO:0010712	regulation of collagen metabolic process	-2.4	9.5	4.8	3	F2; IHH; IL6
Molecular Functions	GO:0022843	voltage-gated cation channel activity	-2.4	4.8	3.9	5	CACNG1; KCNJ13; KCNE2; KCNV2; KCNK18
Biological Processes	GO:1903038	negative regulation of leukocyte cell-cell adhesion	-2.4	4.8	3.9	5	IHH; RAG2; TNFSF4; VSIG4; VTCN1
Molecular Functions	GO:0043178	alcohol binding	-2.4	6.3	4.2	4	CETP; RBP2; RBP4; PROM2
Biological Processes	GO:0018958	phenol-containing compound metabolic process	-2.4	6.3	4.2	4	ASIP; DBH; DIO1; MC1R
Biological Processes	GO:0060041	retina development in camera-type eye	-2.4	4.8	3.9	5	IHH; PDE6C; RBP4; RHO; MFRP
Molecular Functions	GO:0015276	ligand-gated ion channel activity	-2.4	4.8	3.9	5	GABRA6; KCNJ13; KCNE2; CHRNA9; CHRNA10
Molecular Functions	GO:0022834	ligand-gated channel activity	-2.4	4.8	3.9	5	GABRA6; KCNJ13; KCNE2; CHRNA9; CHRNA10
Biological Processes	GO:1990869	cellular response to chemokine	-2.4	6.2	4.2	4	CCR6; CCR7; THPO; ACKR4
Biological Processes	GO:1990868	response to chemokine	-2.4	6.2	4.2	4	CCR6; CCR7; THPO; ACKR4
Biological Processes	GO:0001754	eye photoreceptor cell differentiation	-2.4	9.3	4.7	3	IHH; PDE6C; MFRP
Biological Processes	GO:0009268	response to pH	-2.4	9.3	4.7	3	PCK1; AQP10; KCNK18
Biological Processes	GO:0002861	regulation of inflammatory response to antigenic stimulus	-2.4	9.3	4.7	3	C3; CCR7; IL12B
Biological Processes	GO:1901342	regulation of vasculature development	-2.4	3.2	3.5	8	C3; GATA4; GATA6; HRG; IL6; ANGPTL7; CNMD; TNMD
Biological Processes	GO:0045637	regulation of myeloid cell differentiation	-2.4	4	3.7	6	CD4; FSHB; HOXA7; IL12B; LIF; THPO
Biological Processes	GO:0090277	positive regulation of peptide hormone secretion	-2.4	6.1	4.2	4	GHRH; RBP4; NR0B2; SLC30A8
Biological Processes	GO:0060021	roof of mouth development	-2.4	6.1	4.2	4	TBX1; WNT8A; MSC; VAX1
Biological Processes	GO:0043408	regulation of MAPK cascade	-2.4	2.4	3.2	12	AMBP; CD4; CCR7; FGF8; FLT3; GATA4; IL6; LIF; TBX1; THPO; CHRNA9; CHRNA10
Biological Processes	GO:0061448	connective tissue development	-2.4	4	3.7	6	EPYC; IHH; PITX1; WNT2B; CER1; CNMD
Biological Processes	GO:0002252	immune effector process	-2.4	2.9	3.4	9	C3; CCR6; DBH; F2; IL6; IL12B; PTX3; RAG2; VSIG4
Biological Processes	GO:0002697	regulation of immune effector process	-2.4	3.1	3.4	8	C3; IL6; IL12B; PCK1; RBP4; TNFSF4; VSIG4; LACC1
Biological Processes	GO:0048232	male gamete generation	-2.4	2.5	3.3	11	APOB; CCR6; FSHB; ODF1; PIWIL1; TESMIN; ZPBP; SPATA16; CCDC63; TDRD5; ARMC12
Biological Processes	GO:0034762	regulation of transmembrane transport	-2.4	2.5	3.3	11	C3; CACNG1; CLCN1; F2; KCNJ13; SCN4A; CLIC3; KCNE2; CEMIP; KCNV2; PCSK9
Biological Processes	GO:0048701	embryonic cranial skeleton morphogenesis	-2.4	9.1	4.7	3	FGF8; TBX1; TBX15
Biological Processes	GO:0045581	negative regulation of T cell differentiation	-2.4	9.1	4.7	3	IHH; RAG2; TNFSF4
Biological Processes	GO:0035710	CD4-positive, alpha-beta T cell activation	-2.4	9.1	4.7	3	IL6; IL12B; TNFSF4
Biological Processes	GO:0003197	endocardial cushion development	-2.4	9.1	4.7	3	FGF8; GATA4; GATA5
Molecular Functions	GO:1904315	transmitter-gated ion channel activity involved in regulation of postsynaptic membrane potential	-2.4	9.1	4.7	3	GABRA6; CHRNA9; CHRNA10
Molecular Functions	GO:0005249	voltage-gated potassium channel activity	-2.4	6.1	4.1	4	KCNJ13; KCNE2; KCNV2; KCNK18
Molecular Functions	GO:0046906	tetrapyrrole binding	-2.3	4.7	3.8	5	AMBP; HRG; TCN2; STEAP4; IDO2
Molecular Functions	GO:0008528	G protein-coupled peptide receptor activity	-2.3	4.7	3.8	5	CCR6; CCR7; MC1R; SCTR; ACKR4
Biological Processes	GO:0016042	lipid catabolic process	-2.3	3.4	3.5	7	APOB; CPT1B; PCK1; PLIN1; PLA2G4C; PLCD4; OC90
Biological Processes	GO:0002793	positive regulation of peptide secretion	-2.3	6	4.1	4	GHRH; RBP4; NR0B2; SLC30A8
Biological Processes	GO:0014033	neural crest cell differentiation	-2.3	6	4.1	4	TBX1; WNT8A; PHOX2B; GSC
Biological Processes	GO:0055082	cellular chemical homeostasis	-2.3	2.7	3.3	10	F2; GATA4; PCK1; SCTR; TESMIN; STEAP4; LIN28A; LACC1; HJV; SLC30A8
Biological Processes	GO:0051899	membrane depolarization	-2.3	8.9	4.6	3	SCN4A; CHRNA9; CHRNA10
Biological Processes	GO:0002673	regulation of acute inflammatory response	-2.3	8.9	4.6	3	C3; CCR7; IL6
Biological Processes	GO:0032660	regulation of interleukin-17 production	-2.3	8.9	4.6	3	IL6; IL12B; TNFSF4
Biological Processes	GO:0043269	regulation of ion transport	-2.3	2.4	3.2	12	CACNG1; CD4; CLCN1; F2; GRM2; KCNJ13; SCN4A; CLIC3; KCNE2; CEMIP; KCNV2; PCSK9
Biological Processes	GO:0009798	axis specification	-2.3	5.9	4.1	4	MDFI; WNT8A; CER1; TDRD5
Cellular Components	GO:0016324	apical plasma membrane	-2.3	3.1	3.4	8	ABCC2; ENPEP; MUC13; ABCG8; MFRP; AQP10; SLC26A9; PROM2
Biological Processes	GO:0006954	inflammatory response	-2.3	2.7	3.3	10	C3; CCR6; CCR7; F2; IL6; PTX3; TNFSF4; PLA2G4C; CHST4; LACC1
Biological Processes	GO:0050866	negative regulation of cell activation	-2.3	3.9	3.6	6	F2; IHH; RAG2; TNFSF4; VSIG4; VTCN1
Biological Processes	GO:0060322	head development	-2.3	2.3	3.1	13	FGF8; GHRH; HOXB2; IHH; PITX1; SCTR; TBX1; HNF1B; WNT2B; HESX1; PHOX2B; VAX1; GSC
Biological Processes	GO:0045596	negative regulation of cell differentiation	-2.3	2.4	3.2	12	CETP; F2; HOXA7; IHH; IL6; RAG2; TBX1; TNFSF4; PHOX2B; VAX1; LIN28A; TMEM182
Biological Processes	GO:0050729	positive regulation of inflammatory response	-2.3	4.6	3.8	5	C3; CCR7; IL6; IL12B; TNFSF4
Biological Processes	GO:0006639	acylglycerol metabolic process	-2.3	5.9	4	4	APOB; CETP; PCK1; PCSK9
Biological Processes	GO:0048771	tissue remodeling	-2.3	5.9	4	4	DBH; FGF8; IHH; LIF
Biological Processes	GO:0007601	visual perception	-2.3	3.8	3.6	6	CRYBB2; PDE6C; RBP4; RHO; MFRP; LCTL
Biological Processes	GO:0045321	leukocyte activation	-2.3	2.6	3.2	10	CD4; CCR6; CCR7; FLT3; IL6; IL12B; RAG2; TNFSF4; FOXN1; THEMIS
Biological Processes	GO:0048483	autonomic nervous system development	-2.3	8.7	4.5	3	HOXB2; TBX1; PHOX2B
Biological Processes	GO:0048546	digestive tract morphogenesis	-2.3	8.7	4.5	3	GATA4; IHH; HNF1B
Biological Processes	GO:0022602	ovulation cycle process	-2.3	8.7	4.5	3	AFP; FSHB; PTX3
Biological Processes	GO:0030168	platelet activation	-2.3	5.8	4	4	F2; HRG; IL6; RAP2B
Biological Processes	GO:0006638	neutral lipid metabolic process	-2.3	5.8	4	4	APOB; CETP; PCK1; PCSK9
Biological Processes	GO:0031667	response to nutrient levels	-2.3	2.8	3.3	9	GATA4; GHRH; PCK1; SCTR; SLC22A3; WNT2B; KYNU; ABCG8; PCSK9
Biological Processes	GO:0001818	negative regulation of cytokine production	-2.3	3	3.3	8	CCR7; F2; GATA6; IL6; IL12B; MC1R; TNFSF4; VSIG4
Biological Processes	GO:0006959	humoral immune response	-2.3	3.3	3.4	7	C3; CCR6; F2; HRG; IL6; VSIG4; LEAP2
Biological Processes	GO:0120009	intermembrane lipid transfer	-2.3	8.5	4.5	3	APOB; CETP; ABCG8
Molecular Functions	GO:0120013	lipid transfer activity	-2.3	8.5	4.5	3	APOB; CETP; ABCG8
Molecular Functions	GO:0099529	neurotransmitter receptor activity involved in regulation of postsynaptic membrane potential	-2.3	8.5	4.5	3	GABRA6; CHRNA9; CHRNA10
Molecular Functions	GO:0001653	peptide receptor activity	-2.3	4.5	3.7	5	CCR6; CCR7; MC1R; SCTR; ACKR4
Biological Processes	GO:0050953	sensory perception of light stimulus	-2.3	3.8	3.5	6	CRYBB2; PDE6C; RBP4; RHO; MFRP; LCTL
Biological Processes	GO:0008585	female gonad development	-2.3	5.7	3.9	4	AFP; FSHB; PTX3; BMP15
Biological Processes	GO:0010543	regulation of platelet activation	-2.3	8.3	4.4	3	F2; HRG; IL6
Biological Processes	GO:0046638	positive regulation of alpha-beta T cell differentiation	-2.3	8.3	4.4	3	IHH; IL12B; TNFSF4
Biological Processes	GO:1901361	organic cyclic compound catabolic process	-2.2	3	3.3	8	AMBP; ABCC2; DBH; TAT; KYNU; HAAO; LIN28A; IDO2
Molecular Functions	GO:0015108	chloride transmembrane transporter activity	-2.2	5.6	3.9	4	CLCN1; GABRA6; CLIC3; SLC26A9
Biological Processes	GO:0042632	cholesterol homeostasis	-2.2	5.6	3.9	4	APOB; CETP; ABCG8; PCSK9
Biological Processes	GO:0072001	renal system development	-2.2	3.3	3.4	7	ENPEP; FGF8; RBP4; HNF1B; GCNT3; CER1; PCSK9
Biological Processes	GO:0002639	positive regulation of immunoglobulin production	-2.2	8.2	4.4	3	IL6; RBP4; TNFSF4
Biological Processes	GO:0001706	endoderm formation	-2.2	8.2	4.4	3	GATA6; LAMB3; HNF1B
Biological Processes	GO:0002312	B cell activation involved in immune response	-2.2	8.2	4.4	3	CCR6; IL6; RAG2
Biological Processes	GO:0014013	regulation of gliogenesis	-2.2	5.6	3.9	4	F2; IL6; LIF; LIN28A
Biological Processes	GO:0055092	sterol homeostasis	-2.2	5.6	3.9	4	APOB; CETP; ABCG8; PCSK9
Biological Processes	GO:0000041	transition metal ion transport	-2.2	5.6	3.9	4	HRG; TCN2; STEAP4; SLC30A8
Biological Processes	GO:0045639	positive regulation of myeloid cell differentiation	-2.2	5.6	3.9	4	CD4; IL12B; LIF; THPO
Molecular Functions	GO:0005319	lipid transporter activity	-2.2	4.4	3.6	5	APOB; CETP; RBP4; SLCO1C1; ABCG8
Biological Processes	GO:0007507	heart development	-2.2	2.6	3.1	10	FGF8; GATA4; GATA6; IHH; RBP4; TBX1; WNT8A; MSC; CER1; GATA5
Cellular Components	GO:0005811	lipid droplet	-2.2	5.5	3.9	4	APOB; PLIN1; PLA2G4C; AQP10
Biological Processes	GO:0046620	regulation of organ growth	-2.2	5.5	3.9	4	FGF8; GATA6; RAG2; RBP4
Cellular Components	GO:0034707	chloride channel complex	-2.2	8	4.3	3	CLCN1; GABRA6; CLIC3
Biological Processes	GO:0046622	positive regulation of organ growth	-2.2	8	4.3	3	FGF8; GATA6; RAG2
Molecular Functions	GO:1901682	sulfur compound transmembrane transporter activity	-2.2	8	4.3	3	ABCC2; SLC13A1; SLC26A9
Molecular Functions	GO:1901618	organic hydroxy compound transmembrane transporter activity	-2.2	8	4.3	3	RBP4; SLCO1C1; AQP10
Biological Processes	GO:0051250	negative regulation of lymphocyte activation	-2.2	4.3	3.6	5	IHH; RAG2; TNFSF4; VSIG4; VTCN1
Biological Processes	GO:0051235	maintenance of location	-2.2	4.3	3.6	5	CD4; MDFI; PLA2G4C; CER1; SLC30A8
Biological Processes	GO:0046545	development of primary female sexual characteristics	-2.2	5.5	3.8	4	AFP; FSHB; PTX3; BMP15
Biological Processes	GO:0050900	leukocyte migration	-2.2	3.6	3.4	6	CCR6; CCR7; DBH; IL6; XG; MADCAM1
Biological Processes	GO:0033077	T cell differentiation in thymus	-2.2	7.9	4.3	3	CCR6; CCR7; RAG2
Biological Processes	GO:1902106	negative regulation of leukocyte differentiation	-2.2	5.4	3.8	4	HOXA7; IHH; RAG2; TNFSF4
Biological Processes	GO:0006821	chloride transport	-2.2	5.4	3.8	4	CLCN1; GABRA6; CLIC3; SLC26A9
Biological Processes	GO:0007162	negative regulation of cell adhesion	-2.2	3.2	3.3	7	HOXA7; HRG; IHH; RAG2; TNFSF4; VSIG4; VTCN1
Molecular Functions	GO:0046943	carboxylic acid transmembrane transporter activity	-2.2	4.2	3.5	5	ABCC2; SLC6A5; SLCO1C1; SLC26A9; SLC16A12
Cellular Components	GO:0005796	Golgi lumen	-2.2	5.4	3.8	4	F2; F9; OMD; MUC13
Biological Processes	GO:0098656	anion transmembrane transport	-2.2	3.6	3.4	6	CLCN1; GABRA6; SLC13A1; SLC6A5; SLC26A9; SLC16A12
Biological Processes	GO:0021545	cranial nerve development	-2.2	7.7	4.2	3	HOXB2; TBX1; PHOX2B
Molecular Functions	GO:0005342	organic acid transmembrane transporter activity	-2.2	4.2	3.5	5	ABCC2; SLC6A5; SLCO1C1; SLC26A9; SLC16A12
Biological Processes	GO:0030510	regulation of BMP signaling pathway	-2.2	5.3	3.8	4	GATA4; GATA6; CER1; HJV
Biological Processes	GO:0003279	cardiac septum development	-2.1	5.3	3.7	4	FGF8; GATA4; GATA6; TBX1
Biological Processes	GO:0003205	cardiac chamber development	-2.1	4.2	3.5	5	FGF8; GATA4; GATA6; RBP4; TBX1
Biological Processes	GO:0001541	ovarian follicle development	-2.1	7.6	4.2	3	FSHB; PTX3; BMP15
Biological Processes	GO:0045620	negative regulation of lymphocyte differentiation	-2.1	7.6	4.2	3	IHH; RAG2; TNFSF4
Biological Processes	GO:0048729	tissue morphogenesis	-2.1	2.5	3	10	FGF8; GATA4; HOXB2; IHH; TBX1; HNF1B; FOXN1; HESX1; GCNT3; GATA5
Biological Processes	GO:0048762	mesenchymal cell differentiation	-2.1	4.1	3.5	5	FGF8; TBX1; WNT8A; PHOX2B; GSC
Biological Processes	GO:1903707	negative regulation of hemopoiesis	-2.1	5.2	3.7	4	HOXA7; IHH; RAG2; TNFSF4
Biological Processes	GO:0019226	transmission of nerve impulse	-2.1	7.5	4.1	3	CLCN1; SCN4A; DMRT3
Biological Processes	GO:0002763	positive regulation of myeloid leukocyte differentiation	-2.1	7.5	4.1	3	CD4; IL12B; LIF
Biological Processes	GO:0048872	homeostasis of number of cells	-2.1	3.5	3.3	6	TNFRSF17; CCR7; FLT3; IL6; FOXN1; LRRC19
Biological Processes	GO:0007565	female pregnancy	-2.1	4.1	3.4	5	AMBP; EPYC; FSHB; IHH; LIF
Biological Processes	GO:0009948	anterior/posterior axis specification	-2.1	7.3	4.1	3	WNT8A; CER1; TDRD5
Biological Processes	GO:0060042	retina morphogenesis in camera-type eye	-2.1	7.3	4.1	3	IHH; PDE6C; RBP4
Biological Processes	GO:0009991	response to extracellular stimulus	-2.1	2.6	3	9	GATA4; GHRH; PCK1; SCTR; SLC22A3; WNT2B; KYNU; ABCG8; PCSK9
Biological Processes	GO:0006066	alcohol metabolic process	-2.1	3.1	3.2	7	APOB; CETP; DBH; PCK1; RBP4; NR0B2; PCSK9
Biological Processes	GO:0007596	blood coagulation	-2.1	4	3.4	5	F2; F9; HRG; IL6; RAP2B
Biological Processes	GO:0071674	mononuclear cell migration	-2.1	5.1	3.6	4	CCR6; CCR7; IL6; XG
Biological Processes	GO:0032496	response to lipopolysaccharide	-2.1	3.1	3.1	7	APOB; CCR7; IL6; IL12B; PCK1; THPO; TNFSF4
Biological Processes	GO:0046530	photoreceptor cell differentiation	-2.1	7.2	4	3	IHH; PDE6C; MFRP
Biological Processes	GO:0050817	coagulation	-2.1	4	3.4	5	F2; F9; HRG; IL6; RAP2B
Biological Processes	GO:0051259	protein complex oligomerization	-2.1	3.4	3.2	6	KCTD14; STEAP4; AQP10; CALHM3; OTOL1; KCNV2
Biological Processes	GO:0044403	biological process involved in symbiotic interaction	-2.1	3.4	3.2	6	CD4; F2; HRG; PTX3; POU2F3; LRRC19
Biological Processes	GO:0010574	regulation of vascular endothelial growth factor production	-2.1	7.1	4	3	C3; GATA4; IL6
Biological Processes	GO:0046686	response to cadmium ion	-2.1	7.1	4	3	HESX1; CER1; HAAO
Biological Processes	GO:0002711	positive regulation of T cell mediated immunity	-2.1	7.1	4	3	IL6; IL12B; TNFSF4
Biological Processes	GO:0040008	regulation of growth	-2	2.3	2.9	11	F2; FGF8; GATA6; GHRH; HRG; IHH; MUSK; RAG2; RBP4; HNF1B; ARMC12
Biological Processes	GO:0045582	positive regulation of T cell differentiation	-2	4.9	3.6	4	IHH; IL12B; PCK1; TNFSF4
Biological Processes	GO:0033674	positive regulation of kinase activity	-2	2.6	3	9	CD4; CCR7; F2; FLT3; IL12B; MUSK; GPRC5C; CEMIP; DYNAP
Biological Processes	GO:0002822	regulation of adaptive immune response based on somatic recombination of immune receptors built from immunoglobulin superfamily domains	-2	3.9	3.3	5	C3; CD4; IL6; IL12B; TNFSF4
Biological Processes	GO:0048736	appendage development	-2	3.9	3.3	5	FGF8; IHH; PITX1; FOXN1; EVX2
Biological Processes	GO:0090276	regulation of peptide hormone secretion	-2	3.9	3.3	5	GHRH; IL6; RBP4; NR0B2; SLC30A8
Biological Processes	GO:0007599	hemostasis	-2	3.9	3.3	5	F2; F9; HRG; IL6; RAP2B
Biological Processes	GO:0060173	limb development	-2	3.9	3.3	5	FGF8; IHH; PITX1; FOXN1; EVX2
Molecular Functions	GO:0022835	transmitter-gated channel activity	-2	7	3.9	3	GABRA6; CHRNA9; CHRNA10
Molecular Functions	GO:0022824	transmitter-gated ion channel activity	-2	7	3.9	3	GABRA6; CHRNA9; CHRNA10
Biological Processes	GO:0043410	positive regulation of MAPK cascade	-2	2.5	2.9	9	CD4; CCR7; FGF8; FLT3; GATA4; IL6; LIF; TBX1; THPO
Molecular Functions	GO:0099094	ligand-gated cation channel activity	-2	4.8	3.5	4	KCNJ13; KCNE2; CHRNA9; CHRNA10
Biological Processes	GO:0090288	negative regulation of cellular response to growth factor stimulus	-2	4.8	3.5	4	HRG; IL12B; CER1; HJV
Biological Processes	GO:0060395	SMAD protein signal transduction	-2	6.8	3.9	3	AFP; GDF9; BMP15
Biological Processes	GO:0030301	cholesterol transport	-2	6.8	3.9	3	APOB; CETP; ABCG8
Molecular Functions	GO:0005507	copper ion binding	-2	6.8	3.9	3	DBH; LOXL4; LACC1
Biological Processes	GO:0002791	regulation of peptide secretion	-2	3.9	3.3	5	GHRH; IL6; RBP4; NR0B2; SLC30A8
Biological Processes	GO:0048638	regulation of developmental growth	-2	3	3	7	FGF8; GATA6; GHRH; MUSK; RAG2; RBP4; HNF1B
Biological Processes	GO:0003013	circulatory system process	-2	2.5	2.9	9	ABCC2; DBH; ENPEP; GATA6; HOXB2; SLC22A3; KCNE2; SLCO1C1; SLC16A12
Biological Processes	GO:0002708	positive regulation of lymphocyte mediated immunity	-2	4.8	3.5	4	C3; IL6; IL12B; TNFSF4
Molecular Functions	GO:0022804	active transmembrane transporter activity	-2	2.7	3	8	ABCC2; SLC13A1; SLC22A3; SLC6A5; SLCO1C1; ABCG8; SLC26A9; SLC16A12
Biological Processes	GO:0008202	steroid metabolic process	-2	3.3	3.1	6	AFP; APOB; CETP; FSHB; NR0B2; PCSK9
Biological Processes	GO:0008203	cholesterol metabolic process	-2	4.7	3.4	4	APOB; CETP; NR0B2; PCSK9
Biological Processes	GO:0090087	regulation of peptide transport	-2	3.8	3.2	5	GHRH; IL6; RBP4; NR0B2; SLC30A8
Biological Processes	GO:0032663	regulation of interleukin-2 production	-2	6.6	3.8	3	CD4; VSIG4; VTCN1
Biological Processes	GO:0032653	regulation of interleukin-10 production	-2	6.6	3.8	3	IL6; IL12B; TNFSF4
Biological Processes	GO:0001947	heart looping	-2	6.6	3.8	3	FGF8; GATA4; IHH
Biological Processes	GO:0032655	regulation of interleukin-12 production	-2	6.6	3.8	3	CCR7; IL12B; TNFSF4
Biological Processes	GO:0001655	urogenital system development	-2	2.9	3	7	ENPEP; FGF8; RBP4; HNF1B; GCNT3; CER1; PCSK9
Biological Processes	GO:0051897	positive regulation of protein kinase B signaling	-2	4.7	3.4	4	CCR7; MC1R; THPO; LIN28A
Biological Processes	GO:0035637	multicellular organismal signaling	-2	4.7	3.4	4	CLCN1; SCN4A; KCNE2; DMRT3
Biological Processes	GO:0051604	protein maturation	-2	3.2	3.1	6	ENPEP; F9; IHH; HJV; SLC30A8; PCSK9
Biological Processes	GO:1905953	negative regulation of lipid localization	-2	6.5	3.8	3	IL6; ABCG8; PCSK9
Biological Processes	GO:0009988	cell-cell recognition	-2	6.5	3.8	3	CCR7; ZPBP; PRSS55
Molecular Functions	GO:0098960	postsynaptic neurotransmitter receptor activity	-2	6.5	3.8	3	GABRA6; CHRNA9; CHRNA10
Biological Processes	GO:0002702	positive regulation of production of molecular mediator of immune response	-2	4.6	3.4	4	IL6; RBP4; TNFSF4; LACC1
Biological Processes	GO:0090100	positive regulation of transmembrane receptor protein serine/threonine kinase signaling pathway	-2	4.6	3.4	4	GATA4; GATA6; GDF9; BMP15
Biological Processes	GO:0042476	odontogenesis	-1.9	4.6	3.4	4	FGF8; GATA6; TBX1; WDR72
Biological Processes	GO:0002237	response to molecule of bacterial origin	-1.9	2.9	3	7	APOB; CCR7; IL6; IL12B; PCK1; THPO; TNFSF4
Biological Processes	GO:0045927	positive regulation of growth	-1.9	3.2	3	6	F2; FGF8; GATA6; GHRH; RAG2; ARMC12
Biological Processes	GO:0098657	import into cell	-1.9	3.7	3.2	5	KCNJ13; SLC22A3; SLC6A5; KCNE2; STEAP4
Biological Processes	GO:0051260	protein homooligomerization	-1.9	3.7	3.2	5	KCTD14; STEAP4; AQP10; OTOL1; KCNV2
Molecular Functions	GO:0005267	potassium channel activity	-1.9	4.6	3.4	4	KCNJ13; KCNE2; KCNV2; KCNK18
Biological Processes	GO:0046887	positive regulation of hormone secretion	-1.9	4.6	3.4	4	GHRH; RBP4; NR0B2; SLC30A8
Biological Processes	GO:0071677	positive regulation of mononuclear cell migration	-1.9	6.3	3.7	3	CCR6; CCR7; MADCAM1
Biological Processes	GO:0014823	response to activity	-1.9	6.3	3.7	3	IL6; PCK1; ABCG8
Biological Processes	GO:1902476	chloride transmembrane transport	-1.9	6.3	3.7	3	CLCN1; GABRA6; SLC26A9
Biological Processes	GO:0019216	regulation of lipid metabolic process	-1.9	2.9	2.9	7	APOB; C3; CCR7; F2; FLT3; FSHB; PCK1
Biological Processes	GO:0007178	transmembrane receptor protein serine/threonine kinase signaling pathway	-1.9	3.7	3.1	5	AFP; FSHB; GDF9; BMP15; HJV
Biological Processes	GO:0002285	lymphocyte activation involved in immune response	-1.9	4.5	3.3	4	CCR6; IL6; IL12B; RAG2
Biological Processes	GO:0006835	dicarboxylic acid transport	-1.9	6.2	3.6	3	ABCC2; GRM2; SLC26A9
Biological Processes	GO:0032024	positive regulation of insulin secretion	-1.9	6.2	3.6	3	RBP4; NR0B2; SLC30A8
Cellular Components	GO:0045177	apical part of cell	-1.9	2.6	2.8	8	ABCC2; ENPEP; MUC13; ABCG8; MFRP; AQP10; SLC26A9; PROM2
Biological Processes	GO:0001764	neuron migration	-1.9	4.5	3.3	4	CCK; EVX1; PHOX2B; VAX1
Biological Processes	GO:0007204	positive regulation of cytosolic calcium ion concentration	-1.9	3.6	3.1	5	CCR6; CCR7; ACKR4; CHRNA9; CHRNA10
Biological Processes	GO:0002819	regulation of adaptive immune response	-1.9	3.6	3.1	5	C3; CD4; IL6; IL12B; TNFSF4
Biological Processes	GO:0002683	negative regulation of immune system process	-1.9	2.6	2.8	8	AMBP; HOXA7; IHH; IL12B; RAG2; TNFSF4; VSIG4; VTCN1
Biological Processes	GO:0046635	positive regulation of alpha-beta T cell activation	-1.9	6.1	3.6	3	IHH; IL12B; TNFSF4
Biological Processes	GO:0042130	negative regulation of T cell proliferation	-1.9	6.1	3.6	3	IHH; VSIG4; VTCN1
Biological Processes	GO:0002720	positive regulation of cytokine production involved in immune response	-1.9	6.1	3.6	3	IL6; TNFSF4; LACC1
Biological Processes	GO:0051851	modulation by host of symbiont process	-1.9	6.1	3.6	3	PTX3; POU2F3; LRRC19
Biological Processes	GO:0002695	negative regulation of leukocyte activation	-1.9	3.6	3.1	5	IHH; RAG2; TNFSF4; VSIG4; VTCN1
Biological Processes	GO:0045765	regulation of angiogenesis	-1.9	2.8	2.9	7	C3; GATA4; GATA6; HRG; IL6; CNMD; TNMD
Biological Processes	GO:0045621	positive regulation of lymphocyte differentiation	-1.9	4.4	3.3	4	IHH; IL12B; PCK1; TNFSF4
Biological Processes	GO:2000027	regulation of animal organ morphogenesis	-1.9	4.4	3.3	4	FGF8; TBX1; WNT2B; DMRT3
Biological Processes	GO:0140352	export from cell	-1.9	2.6	2.8	8	ABCC2; GHRH; GRM2; IL6; HNF1B; KCNE2; SLC30A8; KCNK18
Biological Processes	GO:0048844	artery morphogenesis	-1.9	6.1	3.6	3	APOB; FGF8; TBX1
Biological Processes	GO:0046637	regulation of alpha-beta T cell differentiation	-1.9	6.1	3.6	3	IHH; IL12B; TNFSF4
Biological Processes	GO:0042698	ovulation cycle	-1.9	6.1	3.6	3	AFP; FSHB; PTX3
Biological Processes	GO:0043550	regulation of lipid kinase activity	-1.9	6.1	3.6	3	CCR7; F2; FLT3
Biological Processes	GO:0003143	embryonic heart tube morphogenesis	-1.9	6.1	3.6	3	FGF8; GATA4; IHH
Biological Processes	GO:1901605	alpha-amino acid metabolic process	-1.9	3.6	3.1	5	TAT; KYNU; HAAO; HOGA1; IDO2
Biological Processes	GO:1902652	secondary alcohol metabolic process	-1.9	4.3	3.2	4	APOB; CETP; NR0B2; PCSK9
Biological Processes	GO:0042742	defense response to bacterium	-1.9	2.8	2.8	7	CD4; F2; IL6; IL12B; RAG2; STAB2; LEAP2
Biological Processes	GO:0010038	response to metal ion	-1.9	2.8	2.8	7	TAT; HESX1; CER1; TESMIN; HAAO; S100A16; SLC30A8
Biological Processes	GO:0044282	small molecule catabolic process	-1.9	2.8	2.8	7	CPT1B; PCK1; TAT; KYNU; HAAO; HOGA1; IDO2
Biological Processes	GO:0009581	detection of external stimulus	-1.8	4.3	3.2	4	PDE6C; RHO; CHRNA9; CHRNA10
Biological Processes	GO:0061844	antimicrobial humoral immune response mediated by antimicrobial peptide	-1.8	5.9	3.5	3	F2; HRG; LEAP2
Biological Processes	GO:1904888	cranial skeletal system development	-1.8	5.9	3.5	3	FGF8; TBX1; TBX15
Biological Processes	GO:0022408	negative regulation of cell-cell adhesion	-1.8	3.5	3	5	IHH; RAG2; TNFSF4; VSIG4; VTCN1
Biological Processes	GO:0015908	fatty acid transport	-1.8	5.8	3.5	3	CPT1B; RBP2; OC90
Biological Processes	GO:0006520	cellular amino acid metabolic process	-1.8	3	2.9	6	DIO1; TAT; KYNU; HAAO; HOGA1; IDO2
Biological Processes	GO:0016125	sterol metabolic process	-1.8	4.2	3.1	4	APOB; CETP; NR0B2; PCSK9
Biological Processes	GO:0009582	detection of abiotic stimulus	-1.8	4.2	3.1	4	PDE6C; RHO; CHRNA9; CHRNA10
Molecular Functions	GO:0005230	extracellular ligand-gated ion channel activity	-1.8	5.7	3.4	3	GABRA6; CHRNA9; CHRNA10
Biological Processes	GO:0060249	anatomical structure homeostasis	-1.8	3	2.8	6	IHH; IL6; RBP4; RHO; HAAO; MUC13
Biological Processes	GO:0002637	regulation of immunoglobulin production	-1.8	5.6	3.4	3	IL6; RBP4; TNFSF4
Biological Processes	GO:0072676	lymphocyte migration	-1.8	5.6	3.4	3	CCR6; CCR7; XG
Biological Processes	GO:0002526	acute inflammatory response	-1.8	5.6	3.4	3	F2; IL6; TNFSF4
Biological Processes	GO:0008584	male gonad development	-1.8	4.1	3.1	4	FSHB; GATA4; GATA6; WNT2B
Biological Processes	GO:0030534	adult behavior	-1.8	4.1	3.1	4	ASIP; DBH; GRM2; DMRT3
Biological Processes	GO:0090092	regulation of transmembrane receptor protein serine/threonine kinase signaling pathway	-1.8	2.9	2.8	6	GATA4; GATA6; GDF9; BMP15; CER1; HJV
Biological Processes	GO:0046546	development of primary male sexual characteristics	-1.8	4.1	3.1	4	FSHB; GATA4; GATA6; WNT2B
Biological Processes	GO:0005975	carbohydrate metabolic process	-1.8	2.5	2.7	8	HAS3; PCK1; PPP1R3A; RBP4; GCNT3; CHST4; A4GNT; LCTL
Biological Processes	GO:0003151	outflow tract morphogenesis	-1.8	5.5	3.3	3	FGF8; GATA6; TBX1
Biological Processes	GO:0001937	negative regulation of endothelial cell proliferation	-1.8	5.5	3.3	3	IL12B; CNMD; TNMD
Biological Processes	GO:0032103	positive regulation of response to external stimulus	-1.8	2.4	2.6	8	C3; CCR6; CCR7; F2; HRG; IL6; IL12B; TNFSF4
Biological Processes	GO:0002705	positive regulation of leukocyte mediated immunity	-1.8	4	3	4	C3; IL6; IL12B; TNFSF4
Biological Processes	GO:0060348	bone development	-1.7	3.3	2.9	5	EPYC; FGF8; IHH; THPO; CER1
Biological Processes	GO:0001822	kidney development	-1.7	2.9	2.8	6	ENPEP; FGF8; HNF1B; GCNT3; CER1; PCSK9
Biological Processes	GO:0070373	negative regulation of ERK1 and ERK2 cascade	-1.7	5.4	3.3	3	LIF; CHRNA9; CHRNA10
Molecular Functions	GO:0020037	heme binding	-1.7	4	3	4	AMBP; HRG; STEAP4; IDO2
Biological Processes	GO:0051384	response to glucocorticoid	-1.7	4	3	4	FLT3; IL6; PCK1; TAT
Biological Processes	GO:0050768	negative regulation of neurogenesis	-1.7	4	3	4	F2; IL6; VAX1; LIN28A
Biological Processes	GO:0040007	growth	-1.7	2.6	2.7	7	GATA4; IHH; PTX3; HNF1B; HESX1; CER1; TMEM182
Biological Processes	GO:0048589	developmental growth	-1.7	2.6	2.7	7	GATA4; IHH; PTX3; HNF1B; HESX1; CER1; TMEM182
Biological Processes	GO:0046631	alpha-beta T cell activation	-1.7	5.4	3.3	3	IL6; IL12B; TNFSF4
Biological Processes	GO:0001837	epithelial to mesenchymal transition	-1.7	5.4	3.3	3	FGF8; WNT8A; GSC
Biological Processes	GO:0015918	sterol transport	-1.7	5.4	3.3	3	APOB; CETP; ABCG8
Biological Processes	GO:0007420	brain development	-1.7	2.1	2.5	11	FGF8; GHRH; HOXB2; PITX1; SCTR; HNF1B; WNT2B; HESX1; PHOX2B; VAX1; GSC
Biological Processes	GO:1903530	regulation of secretion by cell	-1.7	2.3	2.5	9	GDF9; GHRH; GRM2; IL6; IL12B; LIF; RBP4; NR0B2; SLC30A8
Biological Processes	GO:0002088	lens development in camera-type eye	-1.7	5.3	3.2	3	CRYBB2; WNT2B; LCTL
Molecular Functions	GO:0019199	transmembrane receptor protein kinase activity	-1.7	5.3	3.2	3	FLT3; MUSK; HJV
Biological Processes	GO:0035108	limb morphogenesis	-1.7	3.9	3	4	FGF8; IHH; PITX1; EVX2
Biological Processes	GO:0035107	appendage morphogenesis	-1.7	3.9	3	4	FGF8; IHH; PITX1; EVX2
Biological Processes	GO:0048644	muscle organ morphogenesis	-1.7	5.2	3.2	3	LIF; TBX1; GSC
Biological Processes	GO:0042475	odontogenesis of dentin-containing tooth	-1.7	5.2	3.2	3	GATA6; TBX1; WDR72
Biological Processes	GO:0032371	regulation of sterol transport	-1.7	5.2	3.2	3	CETP; ABCG8; PCSK9
Biological Processes	GO:0032374	regulation of cholesterol transport	-1.7	5.2	3.2	3	CETP; ABCG8; PCSK9
Biological Processes	GO:0120254	olefinic compound metabolic process	-1.7	3.9	2.9	4	AFP; FSHB; RBP4; PLA2G4C
Biological Processes	GO:0021675	nerve development	-1.7	5.2	3.2	3	HOXB2; TBX1; PHOX2B
Biological Processes	GO:0071333	cellular response to glucose stimulus	-1.7	5.2	3.2	3	GATA4; PCK1; LIN28A
Biological Processes	GO:0010660	regulation of muscle cell apoptotic process	-1.7	5.2	3.2	3	GATA4; GATA6; IL12B
Biological Processes	GO:0051961	negative regulation of nervous system development	-1.7	3.8	2.9	4	F2; IL6; VAX1; LIN28A
Biological Processes	GO:0018108	peptidyl-tyrosine phosphorylation	-1.7	3.8	2.9	4	FLT3; LIF; MUSK; MELK
Biological Processes	GO:0030509	BMP signaling pathway	-1.7	5.1	3.2	3	GDF9; BMP15; HJV
Biological Processes	GO:0001657	ureteric bud development	-1.7	5.1	3.2	3	FGF8; HNF1B; CER1
Biological Processes	GO:0050796	regulation of insulin secretion	-1.7	3.8	2.9	4	IL6; RBP4; NR0B2; SLC30A8
Cellular Components	GO:0072562	blood microparticle	-1.7	3.8	2.9	4	AMBP; C3; F2; HRG
Biological Processes	GO:0071331	cellular response to hexose stimulus	-1.7	5	3.1	3	GATA4; PCK1; LIN28A
Biological Processes	GO:0072163	mesonephric epithelium development	-1.7	5	3.1	3	FGF8; HNF1B; CER1
Biological Processes	GO:0035050	embryonic heart tube development	-1.7	5	3.1	3	FGF8; GATA4; IHH
Biological Processes	GO:0072164	mesonephric tubule development	-1.7	5	3.1	3	FGF8; HNF1B; CER1
Biological Processes	GO:0070374	positive regulation of ERK1 and ERK2 cascade	-1.7	3.1	2.7	5	CD4; CCR7; FGF8; GATA4; THPO
Biological Processes	GO:0008544	epidermis development	-1.6	2.8	2.6	6	GATA6; LAMB3; RBP2; FOXN1; POU2F3; GRXCR1
Biological Processes	GO:0060070	canonical Wnt signaling pathway	-1.6	5	3.1	3	WNT8A; WNT2B; HESX1
Biological Processes	GO:0050672	negative regulation of lymphocyte proliferation	-1.6	5	3.1	3	IHH; VSIG4; VTCN1
Biological Processes	GO:0060993	kidney morphogenesis	-1.6	5	3.1	3	FGF8; HNF1B; GCNT3
Cellular Components	GO:0099699	integral component of synaptic membrane	-1.6	3.7	2.8	4	GRM2; SLC6A5; CHRNA9; CHRNA10
Biological Processes	GO:0018212	peptidyl-tyrosine modification	-1.6	3.7	2.8	4	FLT3; LIF; MUSK; MELK
Biological Processes	GO:0032945	negative regulation of mononuclear cell proliferation	-1.6	4.9	3.1	3	IHH; VSIG4; VTCN1
Biological Processes	GO:0071326	cellular response to monosaccharide stimulus	-1.6	4.9	3.1	3	GATA4; PCK1; LIN28A
Biological Processes	GO:0055007	cardiac muscle cell differentiation	-1.6	4.9	3.1	3	GATA4; GATA6; WNT8A
Biological Processes	GO:0051347	positive regulation of transferase activity	-1.6	2.2	2.4	9	CD4; CCR7; F2; FLT3; IL12B; MUSK; GPRC5C; CEMIP; DYNAP
Biological Processes	GO:1901343	negative regulation of vasculature development	-1.6	3.7	2.8	4	HRG; ANGPTL7; CNMD; TNMD
Biological Processes	GO:0009416	response to light stimulus	-1.6	2.7	2.6	6	CPT1B; DBH; IL12B; MC1R; PDE6C; RHO
Cellular Components	GO:0016323	basolateral plasma membrane	-1.6	3.1	2.7	5	SLCO1C1; AQP10; CALHM3; PROM2; SLC16A12
Biological Processes	GO:0032368	regulation of lipid transport	-1.6	3.6	2.8	4	CETP; GDF9; ABCG8; PCSK9
Biological Processes	GO:1904892	regulation of receptor signaling pathway via STAT	-1.6	4.8	3	3	F2; IL6; CRLF2
Biological Processes	GO:0001823	mesonephros development	-1.6	4.8	3	3	FGF8; HNF1B; CER1
Biological Processes	GO:1904427	positive regulation of calcium ion transmembrane transport	-1.6	4.7	3	3	F2; KCNE2; CEMIP
Biological Processes	GO:0002709	regulation of T cell mediated immunity	-1.6	4.7	3	3	IL6; IL12B; TNFSF4
Biological Processes	GO:0006493	protein O-linked glycosylation	-1.6	4.7	3	3	GCNT3; CHST4; A4GNT
Biological Processes	GO:0044057	regulation of system process	-1.6	2.1	2.4	9	CACNG1; DBH; GATA4; GDF9; SCN4A; PHOX2B; KCNE2; ABCG8; GATA5
Biological Processes	GO:0050727	regulation of inflammatory response	-1.6	2.4	2.5	7	C3; CCR7; IL6; IL12B; TNFSF4; LRRC19; LACC1
Biological Processes	GO:0045834	positive regulation of lipid metabolic process	-1.6	3.6	2.7	4	CCR7; F2; FLT3; FSHB
Molecular Functions	GO:0015079	potassium ion transmembrane transporter activity	-1.6	3.6	2.7	4	KCNJ13; KCNE2; KCNV2; KCNK18
Biological Processes	GO:0050673	epithelial cell proliferation	-1.6	4.6	2.9	3	FSHB; IL6; HNF1B
Biological Processes	GO:0023061	signal release	-1.6	3.5	2.7	4	GHRH; IL6; HNF1B; SLC30A8
Biological Processes	GO:0001894	tissue homeostasis	-1.6	3	2.6	5	IHH; IL6; RBP4; RHO; MUC13
Biological Processes	GO:0070664	negative regulation of leukocyte proliferation	-1.6	4.6	2.9	3	IHH; VSIG4; VTCN1
Cellular Components	GO:0045334	clathrin-coated endocytic vesicle	-1.6	4.6	2.9	3	APOB; CD4; CEMIP
Biological Processes	GO:0071805	potassium ion transmembrane transport	-1.6	3.5	2.7	4	KCNJ13; KCNE2; KCNV2; KCNK18
Cellular Components	GO:0099240	intrinsic component of synaptic membrane	-1.5	3.5	2.7	4	GRM2; SLC6A5; CHRNA9; CHRNA10
Biological Processes	GO:0048477	oogenesis	-1.5	4.5	2.9	3	IHH; PTX3; TDRD5
Biological Processes	GO:0045860	positive regulation of protein kinase activity	-1.5	2.4	2.4	7	CD4; CCR7; FLT3; IL12B; GPRC5C; CEMIP; DYNAP
Biological Processes	GO:0046700	heterocycle catabolic process	-1.5	2.6	2.5	6	AMBP; ABCC2; KYNU; HAAO; LIN28A; IDO2
Biological Processes	GO:0031960	response to corticosteroid	-1.5	3.5	2.7	4	FLT3; IL6; PCK1; TAT
Biological Processes	GO:0045185	maintenance of protein location	-1.5	4.5	2.9	3	CD4; MDFI; CER1
Biological Processes	GO:0060078	regulation of postsynaptic membrane potential	-1.5	4.5	2.9	3	GABRA6; CHRNA9; CHRNA10
Biological Processes	GO:0097305	response to alcohol	-1.5	2.9	2.5	5	CCR7; DBH; TNFSF4; NR0B2; DYNAP
Biological Processes	GO:0071396	cellular response to lipid	-1.5	2.2	2.3	8	FLT3; IL6; IL12B; PCK1; TBX1; THPO; TNFSF4; DYNAP
Biological Processes	GO:0048469	cell maturation	-1.5	3.4	2.6	4	C3; CCR6; IHH; TDRD5
Biological Processes	GO:0002690	positive regulation of leukocyte chemotaxis	-1.5	4.4	2.8	3	CCR6; CCR7; IL6
Molecular Functions	GO:0015291	secondary active transmembrane transporter activity	-1.5	2.9	2.5	5	SLC13A1; SLC6A5; SLCO1C1; SLC26A9; SLC16A12
Biological Processes	GO:0003341	cilium movement	-1.5	3.4	2.6	4	APOB; CCDC63; PRSS55; ARMC12
Biological Processes	GO:0050680	negative regulation of epithelial cell proliferation	-1.5	3.4	2.6	4	IL12B; CNMD; A4GNT; TNMD
Biological Processes	GO:1905114	cell surface receptor signaling pathway involved in cell-cell signaling	-1.5	2.6	2.4	6	C3; WNT8A; WNT2B; HESX1; CHRNA9; CHRNA10
Biological Processes	GO:0042330	taxis	-1.5	2.2	2.3	8	CCR6; CCR7; EVX1; HRG; IL6; RHO; VAX1; ACKR4
Biological Processes	GO:0044270	cellular nitrogen compound catabolic process	-1.5	2.6	2.4	6	AMBP; ABCC2; KYNU; HAAO; LIN28A; IDO2
Biological Processes	GO:0071322	cellular response to carbohydrate stimulus	-1.5	4.3	2.8	3	GATA4; PCK1; LIN28A
Molecular Functions	GO:0008233	peptidase activity	-1.5	2.1	2.2	9	ENPEP; F2; F9; HABP2; IHH; TMPRSS5; PRSS55; PCSK9; OVCH1
Biological Processes	GO:0042060	wound healing	-1.5	2.5	2.4	6	F2; F9; GATA4; HRG; IL6; RAP2B
Biological Processes	GO:0002700	regulation of production of molecular mediator of immune response	-1.5	3.3	2.6	4	IL6; RBP4; TNFSF4; LACC1
Biological Processes	GO:0001508	action potential	-1.5	4.3	2.8	3	CLCN1; SCN4A; KCNE2
Cellular Components	GO:0005604	basement membrane	-1.5	4.3	2.8	3	COL15A1; LAMB3; OTOL1
Cellular Components	GO:0043202	lysosomal lumen	-1.5	4.3	2.8	3	APOB; OMD; TCN2
Biological Processes	GO:0060840	artery development	-1.5	4.3	2.8	3	APOB; FGF8; TBX1
Biological Processes	GO:0090287	regulation of cellular response to growth factor stimulus	-1.5	2.5	2.4	6	GATA4; GATA6; HRG; IL12B; CER1; HJV
Biological Processes	GO:0051046	regulation of secretion	-1.5	2.1	2.2	9	GDF9; GHRH; GRM2; IL6; IL12B; LIF; RBP4; NR0B2; SLC30A8
Biological Processes	GO:0002718	regulation of cytokine production involved in immune response	-1.5	4.3	2.8	3	IL6; TNFSF4; LACC1
Biological Processes	GO:0048639	positive regulation of developmental growth	-1.5	3.3	2.5	4	FGF8; GATA6; GHRH; RAG2
Biological Processes	GO:0006813	potassium ion transport	-1.5	3.3	2.5	4	KCNJ13; KCNE2; KCNV2; KCNK18
Biological Processes	GO:0042113	B cell activation	-1.5	3.3	2.5	4	CCR6; FLT3; IL6; RAG2
Biological Processes	GO:1901617	organic hydroxy compound biosynthetic process	-1.5	3.3	2.5	4	ASIP; DBH; MC1R; PCK1
Biological Processes	GO:0042391	regulation of membrane potential	-1.5	2.3	2.3	7	CLCN1; GABRA6; SCN4A; KCNE2; CHRNA9; CHRNA10; KCNK18
Biological Processes	GO:0000904	cell morphogenesis involved in differentiation	-1.4	2.1	2.2	8	CCK; COL15A1; EVX1; IHH; LAMB3; PHOX2B; VAX1; TNMD
Cellular Components	GO:0009925	basal plasma membrane	-1.4	2.8	2.4	5	SLCO1C1; AQP10; CALHM3; PROM2; SLC16A12
Biological Processes	GO:0050708	regulation of protein secretion	-1.4	2.8	2.4	5	IL6; IL12B; RBP4; NR0B2; SLC30A8
Biological Processes	GO:0044283	small molecule biosynthetic process	-1.4	2.3	2.2	7	DBH; FSHB; PCK1; RBP4; KYNU; HAAO; HOGA1
Biological Processes	GO:0055088	lipid homeostasis	-1.4	3.2	2.5	4	APOB; CETP; ABCG8; PCSK9
Molecular Functions	GO:0031406	carboxylic acid binding	-1.4	3.2	2.5	4	AFP; DBH; PCK1; RBP2
Cellular Components	GO:0005775	vacuolar lumen	-1.4	3.2	2.5	4	APOB; C3; OMD; TCN2
Biological Processes	GO:0030324	lung development	-1.4	3.2	2.5	4	FGF8; GATA6; LIF; RBP4
Molecular Functions	GO:0004175	endopeptidase activity	-1.4	2.2	2.2	7	F2; F9; HABP2; TMPRSS5; PRSS55; PCSK9; OVCH1
Biological Processes	GO:0002706	regulation of lymphocyte mediated immunity	-1.4	3.2	2.5	4	C3; IL6; IL12B; TNFSF4
Biological Processes	GO:0050852	T cell receptor signaling pathway	-1.4	4.1	2.6	3	HHLA2; VTCN1; THEMIS
Biological Processes	GO:0002250	adaptive immune response	-1.4	2	2.1	9	TNFRSF17; C3; CD4; CCR6; IL6; IL12B; VTCN1; TNFRSF13C; THEMIS
Biological Processes	GO:0051924	regulation of calcium ion transport	-1.4	2.7	2.3	5	CACNG1; CD4; F2; KCNE2; CEMIP
Biological Processes	GO:0046890	regulation of lipid biosynthetic process	-1.4	3.1	2.4	4	APOB; C3; FSHB; PCK1
Biological Processes	GO:1903169	regulation of calcium ion transmembrane transport	-1.4	3.1	2.4	4	CACNG1; F2; KCNE2; CEMIP
Biological Processes	GO:0030323	respiratory tube development	-1.4	3.1	2.4	4	FGF8; GATA6; LIF; RBP4
Biological Processes	GO:0071356	cellular response to tumor necrosis factor	-1.4	3.1	2.4	4	APOB; TNFRSF17; PCK1; TNFRSF13C
Molecular Functions	GO:0061629	RNA polymerase II-specific DNA-binding transcription factor binding	-1.4	2.4	2.2	6	FLT3; GATA4; GATA6; PITX1; NR0B2; GSC
Biological Processes	GO:0002064	epithelial cell development	-1.4	3.1	2.4	4	COL15A1; IHH; BMP15; TNMD
Biological Processes	GO:0006575	cellular modified amino acid metabolic process	-1.4	3.1	2.4	4	CPT1B; DIO1; CLIC3; HOGA1
Biological Processes	GO:0042692	muscle cell differentiation	-1.4	2.7	2.3	5	GATA4; GATA6; TBX1; WNT8A; TMEM182
Biological Processes	GO:0001678	cellular glucose homeostasis	-1.4	3.9	2.6	3	GATA4; PCK1; LIN28A
Molecular Functions	GO:0004620	phospholipase activity	-1.4	3.9	2.6	3	PLA2G4C; PLCD4; OC90
Biological Processes	GO:0002366	leukocyte activation involved in immune response	-1.4	3.1	2.4	4	CCR6; IL6; IL12B; RAG2
Biological Processes	GO:0043409	negative regulation of MAPK cascade	-1.4	3.1	2.4	4	AMBP; LIF; CHRNA9; CHRNA10
Biological Processes	GO:0003018	vascular process in circulatory system	-1.4	2.6	2.3	5	ABCC2; DBH; SLC22A3; SLCO1C1; SLC16A12
Biological Processes	GO:0010721	negative regulation of cell development	-1.4	3.1	2.4	4	F2; IL6; VAX1; LIN28A
Biological Processes	GO:0046634	regulation of alpha-beta T cell activation	-1.4	3.9	2.6	3	IHH; IL12B; TNFSF4
Molecular Functions	GO:0022853	active ion transmembrane transporter activity	-1.4	2.6	2.3	5	ABCC2; SLC13A1; SLC6A5; SLCO1C1; SLC26A9
Biological Processes	GO:0046916	cellular transition metal ion homeostasis	-1.4	3.9	2.5	3	STEAP4; HJV; SLC30A8
Biological Processes	GO:0030317	flagellated sperm motility	-1.4	3.9	2.5	3	APOB; PRSS55; ARMC12
Biological Processes	GO:0072329	monocarboxylic acid catabolic process	-1.4	3.9	2.5	3	CPT1B; PCK1; HOGA1
Biological Processes	GO:0097722	sperm motility	-1.4	3.9	2.5	3	APOB; PRSS55; ARMC12
Biological Processes	GO:0050777	negative regulation of immune response	-1.4	3	2.4	4	AMBP; IL12B; TNFSF4; VSIG4
Biological Processes	GO:0002009	morphogenesis of an epithelium	-1.4	2.2	2.1	7	FGF8; GATA4; HOXB2; IHH; HNF1B; FOXN1; HESX1
Biological Processes	GO:0048511	rhythmic process	-1.4	2.6	2.3	5	AFP; FSHB; PTX3; HNF1B; NR0B2
Biological Processes	GO:0002263	cell activation involved in immune response	-1.4	3	2.3	4	CCR6; IL6; IL12B; RAG2
Biological Processes	GO:0046486	glycerolipid metabolic process	-1.3	2.3	2.2	6	APOB; CETP; PCK1; PLA2G4C; PLCD4; PCSK9
Biological Processes	GO:0001667	ameboidal-type cell migration	-1.3	3	2.3	4	FGF8; TBX1; PHOX2B; CER1
Biological Processes	GO:0019827	stem cell population maintenance	-1.3	3.8	2.5	3	LIF; HESX1; LIN28A
Cellular Components	GO:0045178	basal part of cell	-1.3	2.6	2.2	5	SLCO1C1; AQP10; CALHM3; PROM2; SLC16A12
Molecular Functions	GO:0030594	neurotransmitter receptor activity	-1.3	3.8	2.5	3	GABRA6; CHRNA9; CHRNA10
Biological Processes	GO:0035051	cardiocyte differentiation	-1.3	3.8	2.5	3	GATA4; GATA6; WNT8A
Biological Processes	GO:0009566	fertilization	-1.3	3	2.3	4	APOB; ZPBP; PLCD4; PRSS55
Biological Processes	GO:0009725	response to hormone	-1.3	1.8	2	10	APOB; ASIP; CCR7; FLT3; GATA6; IL6; PCK1; TAT; TNFSF4; PCSK9
Cellular Components	GO:0045211	postsynaptic membrane	-1.3	2.6	2.2	5	GABRA6; GRM2; MUSK; CHRNA9; CHRNA10
Biological Processes	GO:0098727	maintenance of cell number	-1.3	3.7	2.5	3	LIF; HESX1; LIN28A
Biological Processes	GO:1905954	positive regulation of lipid localization	-1.3	3.7	2.5	3	APOB; C3; CETP
Biological Processes	GO:0019730	antimicrobial humoral response	-1.3	3.7	2.5	3	F2; HRG; LEAP2
Molecular Functions	GO:0005126	cytokine receptor binding	-1.3	2.6	2.2	5	IL6; IL12B; LIF; TNFSF4; CRLF2
Biological Processes	GO:0044242	cellular lipid catabolic process	-1.3	2.9	2.3	4	APOB; CPT1B; PCK1; PLA2G4C
Biological Processes	GO:0006644	phospholipid metabolic process	-1.3	2.3	2.1	6	CETP; GATA6; PLA2G4C; PLCD4; PCSK9; OC90
Biological Processes	GO:0048871	multicellular organismal homeostasis	-1.3	2.3	2.1	6	DBH; IHH; IL6; RBP4; RHO; MUC13
Biological Processes	GO:0070588	calcium ion transmembrane transport	-1.3	2.9	2.3	4	CACNG1; CCR7; CHRNA9; CHRNA10
Biological Processes	GO:0001704	formation of primary germ layer	-1.3	3.7	2.4	3	GATA6; LAMB3; HNF1B
Biological Processes	GO:0002443	leukocyte mediated immunity	-1.3	2.5	2.2	5	C3; CCR6; DBH; F2; IL6

## Sheet: KEGG pathways
Table S4. All enriched KEGG pathways across differentially expressed genes
Category	Description	LogP	Enrichment	Z-score	Count	Gene symbols
KEGG Pathway	Cytokine-cytokine receptor interaction	-7.5	6.6	8.2	14	TNFRSF17; CD4; CCR6; CCR7; GDF9; IL6; IL12B; LIF; THPO; TNFSF4; BMP15; ACKR4; CRLF2; TNFRSF13C
KEGG Pathway	Neuroactive ligand-receptor interaction	-4.9	4.6	5.9	12	C3; CCK; F2; FSHB; GABRA6; GHRH; GRM2; MC1R; SCTR; TAAR2; CHRNA9; CHRNA10
KEGG Pathway	Intestinal immune network for IgA production	-3.4	11	6.2	4	TNFRSF17; IL6; MADCAM1; TNFRSF13C
KEGG Pathway	Cholesterol metabolism	-3.3	11	6.1	4	APOB; CETP; ABCG8; PCSK9
KEGG Pathway	Vitamin digestion and absorption	-3.2	17	6.8	3	APOB; RBP2; TCN2
KEGG Pathway	Hematopoietic cell lineage	-3.1	7	5.1	5	CD4; DNTT; FLT3; IL6; THPO
KEGG Pathway	African trypanosomiasis	-2.6	11	5.3	3	IL6; IL12B; IDO2
KEGG Pathway	Primary immunodeficiency	-2.6	11	5.2	3	CD4; RAG2; TNFRSF13C
KEGG Pathway	Complement and coagulation cascades	-2.5	6.5	4.4	4	C3; F2; F9; VSIG4
KEGG Pathway	Tryptophan metabolism	-2.5	9.9	4.9	3	KYNU; HAAO; IDO2
KEGG Pathway	Bile secretion	-2.4	6.3	4.2	4	ABCC2; SCTR; NR0B2; ABCG8
KEGG Pathway	PI3K-Akt signaling pathway	-2.4	3.1	3.5	8	COL6A2; FGF8; FLT3; IL6; LAMB3; PCK1; COL6A6; EIF4E1B
KEGG Pathway	Ovarian steroidogenesis	-2.2	8.2	4.4	3	FSHB; PLA2G4C; BMP15
KEGG Pathway	Viral protein interaction with cytokine and cytokine receptor	-2.2	5.6	3.9	4	CCR6; CCR7; IL6; ACKR4
KEGG Pathway	Melanogenesis	-2.2	5.5	3.9	4	ASIP; MC1R; WNT8A; WNT2B
KEGG Pathway	JAK-STAT signaling pathway	-2.2	4.3	3.6	5	IL6; IL12B; LIF; THPO; CRLF2
KEGG Pathway	Protein digestion and absorption	-2.2	5.4	3.8	4	COL6A2; COL15A1; KCNJ13; COL6A6
KEGG Pathway	Insulin resistance	-2.1	5.2	3.7	4	CPT1B; IL6; PCK1; PPP1R3A
KEGG Pathway	Legionellosis	-2.1	7.3	4.1	3	C3; IL6; IL12B
KEGG Pathway	Thyroid hormone signaling pathway	-1.9	4.6	3.4	4	DIO1; GATA4; SLCO1C1; PLCD4
KEGG Pathway	PPAR signaling pathway	-1.8	5.6	3.4	3	CPT1B; PCK1; PLIN1
KEGG Pathway	Pertussis	-1.8	5.5	3.3	3	C3; IL6; IL12B
KEGG Pathway	Alcoholic liver disease	-1.7	3.9	3	4	C3; CPT1B; IL6; IL12B
KEGG Pathway	Signaling pathways regulating pluripotency of stem cells	-1.7	3.9	2.9	4	LIF; WNT8A; WNT2B; HESX1
KEGG Pathway	ECM-receptor interaction	-1.6	4.7	3	3	COL6A2; LAMB3; COL6A6
KEGG Pathway	Chagas disease	-1.4	4.1	2.7	3	C3; IL6; IL12B
KEGG Pathway	Amoebiasis	-1.4	4.1	2.7	3	IL6; IL12B; LAMB3
KEGG Pathway	Pathways in cancer	-1.4	2.1	2.2	8	F2; FGF8; FLT3; IL6; IL12B; LAMB3; WNT8A; WNT2B
