# Supplementary material for: The hypothalamic transcriptome reveals the importance of visual perception on the egg production of Wanxi white geese
Source: Front Vet Sci. 2024 Sep 20;11:1449032. doi: 10.3389/fvets.2024.1449032 (PMC11450866; doi:10.3389/fvets.2024.1449032)
Supplement: Supplementary file 6 [file Table_5.XLSX]

## Sheet: up GO 
All enriched GO terms of up-regulated DEGs
Category	GO ID	Description	LogP	Enrichment	Z-score	Count	Gene symbols
Biological Processes	GO:0007423	sensory organ development	-5.8	6.2	7	11	FGF8; PDE6C; RHO; TBX1; WNT2B; PHOX2B; CHRNA10; MFRP; OTOL1; GSC; OC90
Molecular Functions	GO:0048018	receptor ligand activity	-5.4	6.4	6.8	10	CCK; F2; FGF8; FSHB; GHRH; IL12B; LIF; TNFSF4; WNT8A; WNT2B
Molecular Functions	GO:0030546	signaling receptor activator activity	-5.3	6.3	6.7	10	CCK; F2; FGF8; FSHB; GHRH; IL12B; LIF; TNFSF4; WNT8A; WNT2B
Biological Processes	GO:0043583	ear development	-5.2	10	7.6	7	FGF8; TBX1; PHOX2B; CHRNA10; OTOL1; GSC; OC90
Molecular Functions	GO:0030545	signaling receptor regulator activity	-5	5.7	6.3	10	CCK; F2; FGF8; FSHB; GHRH; IL12B; LIF; TNFSF4; WNT8A; WNT2B
Biological Processes	GO:0048863	stem cell differentiation	-4.9	12	7.7	6	HOXA7; LIF; TBX1; WNT8A; PHOX2B; GSC
Biological Processes	GO:0003002	regionalization	-4.9	7.4	6.7	8	FGF8; GATA4; HOXA7; TBX1; WNT8A; WNT2B; GSC; TDRD5
Biological Processes	GO:0045165	cell fate commitment	-4.8	8.9	7.1	7	FGF8; GATA4; RAG2; TBX1; WNT8A; WNT2B; GSC
Biological Processes	GO:0009074	aromatic amino acid family catabolic process	-4.8	58	13	3	TAT; KYNU; HAAO
Molecular Functions	GO:0004252	serine-type endopeptidase activity	-4.7	11	7.3	6	F2; F9; HABP2; TMPRSS5; PRSS55; OVCH1
Biological Processes	GO:0090596	sensory organ morphogenesis	-4.6	8.3	6.8	7	FGF8; PDE6C; TBX1; WNT2B; CHRNA10; MFRP; GSC
Molecular Functions	GO:0015267	channel activity	-4.5	5.7	6	9	CACNG1; GABRA6; CLIC3; CHRNA10; TMC5; AQP10; SLC26A9; CALHM3; KCNV2
Molecular Functions	GO:0022803	passive transmembrane transporter activity	-4.5	5.7	6	9	CACNG1; GABRA6; CLIC3; CHRNA10; TMC5; AQP10; SLC26A9; CALHM3; KCNV2
Biological Processes	GO:0048839	inner ear development	-4.5	9.8	6.9	6	FGF8; TBX1; PHOX2B; CHRNA10; OTOL1; OC90
Molecular Functions	GO:0008236	serine-type peptidase activity	-4.4	9.7	6.9	6	F2; F9; HABP2; TMPRSS5; PRSS55; OVCH1
Molecular Functions	GO:0017171	serine hydrolase activity	-4.4	9.5	6.8	6	F2; F9; HABP2; TMPRSS5; PRSS55; OVCH1
Biological Processes	GO:0009952	anterior/posterior pattern specification	-4.2	8.9	6.5	6	FGF8; GATA4; HOXA7; TBX1; WNT8A; TDRD5
Molecular Functions	GO:0005216	ion channel activity	-4	5.6	5.6	8	CACNG1; GABRA6; CLIC3; CHRNA10; TMC5; SLC26A9; CALHM3; KCNV2
Biological Processes	GO:0007389	pattern specification process	-4	5.6	5.5	8	FGF8; GATA4; HOXA7; TBX1; WNT8A; WNT2B; GSC; TDRD5
Biological Processes	GO:0006820	anion transport	-4	5.5	5.5	8	GABRA6; GRM2; SLC13A1; NR0B2; CLIC3; SLC26A9; CALHM3; OC90
Biological Processes	GO:0060485	mesenchyme development	-4	8.1	6.1	6	FGF8; GATA4; TBX1; WNT8A; PHOX2B; GSC
Biological Processes	GO:0009072	aromatic amino acid family metabolic process	-4	32	9.5	3	TAT; KYNU; HAAO
Molecular Functions	GO:0022836	gated channel activity	-3.9	6.4	5.7	7	CACNG1; GABRA6; CLIC3; CHRNA10; TMC5; CALHM3; KCNV2
Molecular Functions	GO:0019842	vitamin binding	-3.9	11	6.6	5	RBP2; RHO; TAT; TCN2; KYNU
Molecular Functions	GO:0015318	inorganic molecular entity transmembrane transporter activity	-3.9	4.3	5.1	10	CACNG1; GABRA6; SLC13A1; CLIC3; CHRNA10; TMC5; AQP10; SLC26A9; CALHM3; KCNV2
Cellular Components	GO:0016324	apical plasma membrane	-3.8	6	5.5	7	ENPEP; MUC13; ABCG8; MFRP; AQP10; SLC26A9; PROM2
Biological Processes	GO:0061061	muscle structure development	-3.8	5.1	5.2	8	GATA4; LIF; TBX1; WNT8A; PHOX2B; TMEM182; GSC; VGLL2
Biological Processes	GO:0048762	mesenchymal cell differentiation	-3.7	9.3	6.1	5	FGF8; TBX1; WNT8A; PHOX2B; GSC
Biological Processes	GO:0015849	organic acid transport	-3.7	7.1	5.6	6	CPT1B; GRM2; RBP2; NR0B2; SLC26A9; OC90
Biological Processes	GO:0014033	neural crest cell differentiation	-3.6	13	6.8	4	TBX1; WNT8A; PHOX2B; GSC
Biological Processes	GO:0048704	embryonic skeletal system morphogenesis	-3.6	13	6.8	4	FGF8; HOXA7; TBX1; GSC
Biological Processes	GO:0007286	spermatid development	-3.5	8.6	5.8	5	PIWIL1; ZPBP; SPATA16; TDRD5; ARMC12
Biological Processes	GO:0048515	spermatid differentiation	-3.4	8.3	5.7	5	PIWIL1; ZPBP; SPATA16; TDRD5; ARMC12
Molecular Functions	GO:0005246	calcium channel regulator activity	-3.4	22	7.7	3	AMBP; CACNG1; GRM2
Biological Processes	GO:0048562	embryonic organ morphogenesis	-3.4	6.4	5.3	6	FGF8; GATA4; HOXA7; TBX1; CHRNA10; GSC
Biological Processes	GO:0007517	muscle organ development	-3.4	6.4	5.2	6	LIF; TBX1; PHOX2B; TMEM182; GSC; VGLL2
Biological Processes	GO:0007162	negative regulation of cell adhesion	-3.3	6.1	5.1	6	HOXA7; HRG; RAG2; TNFSF4; VSIG4; VTCN1
Cellular Components	GO:0045177	apical part of cell	-3.3	5.1	4.8	7	ENPEP; MUC13; ABCG8; MFRP; AQP10; SLC26A9; PROM2
Biological Processes	GO:1902105	regulation of leukocyte differentiation	-3.3	6.1	5.1	6	FSHB; HOXA7; IL12B; LIF; RAG2; TNFSF4
Cellular Components	GO:0062023	collagen-containing extracellular matrix	-3.3	5.1	4.8	7	AMBP; F2; F9; HRG; WNT8A; WNT2B; OTOL1
Biological Processes	GO:0002683	negative regulation of immune system process	-3.3	5.1	4.8	7	AMBP; HOXA7; IL12B; RAG2; TNFSF4; VSIG4; VTCN1
Cellular Components	GO:0031012	extracellular matrix	-3.3	4.4	4.6	8	AMBP; F2; F9; HRG; WNT8A; WNT2B; OTOL1; OC90
Cellular Components	GO:0030312	external encapsulating structure	-3.3	4.4	4.6	8	AMBP; F2; F9; HRG; WNT8A; WNT2B; OTOL1; OC90
Biological Processes	GO:0048568	embryonic organ development	-3.2	4.9	4.7	7	FGF8; GATA4; HOXA7; LIF; TBX1; CHRNA10; GSC
Biological Processes	GO:0002761	regulation of myeloid leukocyte differentiation	-3.2	10	5.9	4	FSHB; HOXA7; IL12B; LIF
Biological Processes	GO:0042471	ear morphogenesis	-3.2	10	5.8	4	FGF8; TBX1; CHRNA10; GSC
Biological Processes	GO:0050866	negative regulation of cell activation	-3.2	7.2	5.2	5	F2; RAG2; TNFSF4; VSIG4; VTCN1
Biological Processes	GO:0050868	negative regulation of T cell activation	-3.1	10	5.7	4	RAG2; TNFSF4; VSIG4; VTCN1
Biological Processes	GO:0048706	embryonic skeletal system development	-3.1	9.8	5.6	4	FGF8; HOXA7; TBX1; GSC
Molecular Functions	GO:0005125	cytokine activity	-3	6.6	4.9	5	IL12B; LIF; TNFSF4; WNT8A; WNT2B
Biological Processes	GO:0010876	lipid localization	-3	5.3	4.6	6	CPT1B; RBP2; NR0B2; PLA2G4C; ABCG8; OC90
Biological Processes	GO:0008283	cell population proliferation	-3	4.4	4.4	7	ENPEP; FGF8; FSHB; IL12B; RAG2; TBX1; WNT2B
Biological Processes	GO:0051259	protein complex oligomerization	-2.9	6.4	4.8	5	STEAP4; AQP10; CALHM3; OTOL1; KCNV2
Biological Processes	GO:1903038	negative regulation of leukocyte cell-cell adhesion	-2.9	8.6	5.2	4	RAG2; TNFSF4; VSIG4; VTCN1
Molecular Functions	GO:0046906	tetrapyrrole binding	-2.9	8.4	5.1	4	AMBP; HRG; TCN2; STEAP4
Molecular Functions	GO:0015103	inorganic anion transmembrane transporter activity	-2.8	8.2	5.1	4	GABRA6; SLC13A1; CLIC3; SLC26A9
Biological Processes	GO:0045927	positive regulation of growth	-2.8	6	4.6	5	F2; FGF8; GHRH; RAG2; ARMC12
Biological Processes	GO:0060411	cardiac septum morphogenesis	-2.8	13	5.8	3	FGF8; GATA4; TBX1
Biological Processes	GO:0061844	antimicrobial humoral immune response mediated by antimicrobial peptide	-2.8	13	5.8	3	F2; HRG; LEAP2
Biological Processes	GO:0015908	fatty acid transport	-2.8	13	5.8	3	CPT1B; RBP2; OC90
Molecular Functions	GO:0005254	chloride channel activity	-2.8	13	5.7	3	GABRA6; CLIC3; SLC26A9
Biological Processes	GO:0046661	male sex differentiation	-2.7	7.8	4.9	4	FGF8; FSHB; GATA4; WNT2B
Biological Processes	GO:0051250	negative regulation of lymphocyte activation	-2.7	7.7	4.9	4	RAG2; TNFSF4; VSIG4; VTCN1
Biological Processes	GO:1903706	regulation of hemopoiesis	-2.7	4.7	4.2	6	FSHB; HOXA7; IL12B; LIF; RAG2; TNFSF4
Molecular Functions	GO:0008083	growth factor activity	-2.7	7.7	4.8	4	F2; FGF8; IL12B; LIF
Biological Processes	GO:0022412	cellular process involved in reproduction in multicellular organism	-2.7	4.6	4.2	6	FSHB; PIWIL1; ZPBP; SPATA16; TDRD5; ARMC12
Biological Processes	GO:0001837	epithelial to mesenchymal transition	-2.7	12	5.5	3	FGF8; WNT8A; GSC
Biological Processes	GO:0015698	inorganic anion transport	-2.7	7.4	4.7	4	GABRA6; SLC13A1; CLIC3; SLC26A9
Biological Processes	GO:0048644	muscle organ morphogenesis	-2.7	12	5.4	3	LIF; TBX1; GSC
Biological Processes	GO:0042129	regulation of T cell proliferation	-2.6	7.1	4.6	4	IL12B; TNFSF4; VSIG4; VTCN1
Biological Processes	GO:0007281	germ cell development	-2.6	5.3	4.2	5	PIWIL1; ZPBP; SPATA16; TDRD5; ARMC12
Biological Processes	GO:0034103	regulation of tissue remodeling	-2.6	11	5.2	3	FSHB; HRG; IL12B
Molecular Functions	GO:0004175	endopeptidase activity	-2.6	4.3	3.9	6	F2; F9; HABP2; TMPRSS5; PRSS55; OVCH1
Biological Processes	GO:0007283	spermatogenesis	-2.6	3.7	3.8	7	FSHB; ODF1; PIWIL1; ZPBP; SPATA16; TDRD5; ARMC12
Molecular Functions	GO:0005253	anion channel activity	-2.6	11	5.2	3	GABRA6; CLIC3; SLC26A9
Biological Processes	GO:0098661	inorganic anion transmembrane transport	-2.5	11	5.1	3	GABRA6; SLC13A1; SLC26A9
Biological Processes	GO:0050777	negative regulation of immune response	-2.5	6.8	4.5	4	AMBP; IL12B; TNFSF4; VSIG4
Biological Processes	GO:0043648	dicarboxylic acid metabolic process	-2.5	10	5.1	3	TAT; KYNU; HAAO
Biological Processes	GO:0009416	response to light stimulus	-2.5	5.1	4.1	5	CPT1B; IL12B; MC1R; PDE6C; RHO
Biological Processes	GO:0051260	protein homooligomerization	-2.5	6.6	4.4	4	STEAP4; AQP10; OTOL1; KCNV2
Biological Processes	GO:1901606	alpha-amino acid catabolic process	-2.5	10	5	3	TAT; KYNU; HAAO
Biological Processes	GO:0048232	male gamete generation	-2.5	3.6	3.7	7	FSHB; ODF1; PIWIL1; ZPBP; SPATA16; TDRD5; ARMC12
Biological Processes	GO:0044703	multi-organism reproductive process	-2.5	6.6	4.4	4	AMBP; FSHB; LIF; PLA2G4C
Molecular Functions	GO:0008233	peptidase activity	-2.5	3.6	3.7	7	ENPEP; F2; F9; HABP2; TMPRSS5; PRSS55; OVCH1
Biological Processes	GO:0015711	organic anion transport	-2.5	4.9	4	5	GRM2; NR0B2; SLC26A9; CALHM3; OC90
Biological Processes	GO:0002695	negative regulation of leukocyte activation	-2.5	6.5	4.3	4	RAG2; TNFSF4; VSIG4; VTCN1
Biological Processes	GO:0031214	biomineral tissue development	-2.4	9.8	4.9	3	TBX1; OTOL1; OC90
Biological Processes	GO:0006869	lipid transport	-2.4	4.9	4	5	CPT1B; RBP2; NR0B2; ABCG8; OC90
Biological Processes	GO:0030001	metal ion transport	-2.4	3.5	3.6	7	CACNG1; HRG; SLC13A1; TCN2; CHRNA10; STEAP4; KCNV2
Cellular Components	GO:0009897	external side of plasma membrane	-2.4	4.1	3.8	6	ENPEP; F2; IL12B; ACKR4; VTCN1; CLEC19A
Biological Processes	GO:0030155	regulation of cell adhesion	-2.4	3.2	3.5	8	HOXA7; HRG; IL12B; LIF; RAG2; TNFSF4; VSIG4; VTCN1
Biological Processes	GO:0008285	negative regulation of cell population proliferation	-2.4	3.2	3.5	8	HRG; IL12B; LIF; PHOX2B; CNMD; VSIG4; A4GNT; VTCN1
Biological Processes	GO:0001525	angiogenesis	-2.4	4.8	3.9	5	ENPEP; FGF8; HOXA7; HRG; TBX1
Biological Processes	GO:0022408	negative regulation of cell-cell adhesion	-2.4	6.3	4.2	4	RAG2; TNFSF4; VSIG4; VTCN1
Biological Processes	GO:0044706	multi-multicellular organism process	-2.4	6.3	4.2	4	AMBP; FSHB; LIF; PLA2G4C
Molecular Functions	GO:0015108	chloride transmembrane transporter activity	-2.4	9.4	4.8	3	GABRA6; CLIC3; SLC26A9
Molecular Functions	GO:0022832	voltage-gated channel activity	-2.4	6.2	4.2	4	CACNG1; CLIC3; CALHM3; KCNV2
Molecular Functions	GO:0005244	voltage-gated ion channel activity	-2.4	6.2	4.2	4	CACNG1; CLIC3; CALHM3; KCNV2
Biological Processes	GO:0000041	transition metal ion transport	-2.4	9.3	4.7	3	HRG; TCN2; STEAP4
Biological Processes	GO:0110148	biomineralization	-2.4	9.3	4.7	3	TBX1; OTOL1; OC90
Biological Processes	GO:0051702	biological process involved in interaction with symbiont	-2.4	9.3	4.7	3	F2; HRG; POU2F3
Biological Processes	GO:0042472	inner ear morphogenesis	-2.4	9.2	4.7	3	FGF8; TBX1; CHRNA10
Biological Processes	GO:0006821	chloride transport	-2.3	9.1	4.7	3	GABRA6; CLIC3; SLC26A9
Biological Processes	GO:1902106	negative regulation of leukocyte differentiation	-2.3	9.1	4.7	3	HOXA7; RAG2; TNFSF4
Biological Processes	GO:0042102	positive regulation of T cell proliferation	-2.3	9	4.6	3	IL12B; TNFSF4; VTCN1
Cellular Components	GO:0005796	Golgi lumen	-2.3	9	4.6	3	F2; F9; MUC13
Biological Processes	GO:0045637	regulation of myeloid cell differentiation	-2.3	5.9	4.1	4	FSHB; HOXA7; IL12B; LIF
Biological Processes	GO:0098660	inorganic ion transmembrane transport	-2.3	3.4	3.5	7	CACNG1; GABRA6; SLC13A1; TCN2; CHRNA10; SLC26A9; KCNV2
Molecular Functions	GO:0004620	phospholipase activity	-2.3	8.8	4.6	3	PLA2G4C; PLCD4; OC90
Biological Processes	GO:0003279	cardiac septum development	-2.3	8.8	4.6	3	FGF8; GATA4; TBX1
Biological Processes	GO:1903707	negative regulation of hemopoiesis	-2.3	8.7	4.5	3	HOXA7; RAG2; TNFSF4
Biological Processes	GO:0007586	digestion	-2.3	8.7	4.5	3	CCK; MUC13; ABCG8
Biological Processes	GO:0009792	embryo development ending in birth or egg hatching	-2.3	3.3	3.4	7	FGF8; HOXA7; LIF; TBX1; WNT8A; MFRP; GSC
Biological Processes	GO:0009063	cellular amino acid catabolic process	-2.3	8.5	4.5	3	TAT; KYNU; HAAO
Biological Processes	GO:0010817	regulation of hormone levels	-2.3	3.8	3.5	6	DIO1; ENPEP; FSHB; GHRH; LIF; NR0B2
Biological Processes	GO:0046395	carboxylic acid catabolic process	-2.3	5.7	3.9	4	CPT1B; TAT; KYNU; HAAO
Biological Processes	GO:0008406	gonad development	-2.3	5.7	3.9	4	FGF8; FSHB; GATA4; WNT2B
Biological Processes	GO:0019730	antimicrobial humoral response	-2.2	8.3	4.4	3	F2; HRG; LEAP2
Biological Processes	GO:0001501	skeletal system development	-2.2	3.7	3.5	6	FGF8; HOXA7; TBX1; WNT2B; CNMD; GSC
Biological Processes	GO:0016054	organic acid catabolic process	-2.2	5.6	3.9	4	CPT1B; TAT; KYNU; HAAO
Biological Processes	GO:0045137	development of primary sexual characteristics	-2.2	5.5	3.9	4	FGF8; FSHB; GATA4; WNT2B
Biological Processes	GO:0048705	skeletal system morphogenesis	-2.2	5.5	3.9	4	FGF8; HOXA7; TBX1; GSC
Biological Processes	GO:0050863	regulation of T cell activation	-2.2	4.3	3.6	5	IL12B; RAG2; TNFSF4; VSIG4; VTCN1
Biological Processes	GO:1903037	regulation of leukocyte cell-cell adhesion	-2.2	4.3	3.6	5	IL12B; RAG2; TNFSF4; VSIG4; VTCN1
Biological Processes	GO:0050670	regulation of lymphocyte proliferation	-2.2	5.4	3.8	4	IL12B; TNFSF4; VSIG4; VTCN1
Biological Processes	GO:0001818	negative regulation of cytokine production	-2.2	4.2	3.5	5	F2; IL12B; MC1R; TNFSF4; VSIG4
Biological Processes	GO:0046942	carboxylic acid transport	-2.2	5.4	3.8	4	GRM2; NR0B2; SLC26A9; OC90
Biological Processes	GO:0032944	regulation of mononuclear cell proliferation	-2.2	5.3	3.8	4	IL12B; TNFSF4; VSIG4; VTCN1
Biological Processes	GO:0001944	vasculature development	-2.2	3.6	3.4	6	ENPEP; FGF8; HOXA7; HRG; LIF; TBX1
Molecular Functions	GO:0005179	hormone activity	-2.1	7.7	4.2	3	CCK; FSHB; GHRH
Biological Processes	GO:0045596	negative regulation of cell differentiation	-2.1	3.1	3.2	7	F2; HOXA7; RAG2; TBX1; TNFSF4; PHOX2B; TMEM182
Cellular Components	GO:1902495	transmembrane transporter complex	-2.1	4.1	3.5	5	CACNG1; GABRA6; CLIC3; ABCG8; KCNV2
Biological Processes	GO:0035270	endocrine system development	-2.1	7.5	4.1	3	FGF8; GHRH; TBX1
Biological Processes	GO:0007498	mesoderm development	-2.1	7.5	4.1	3	FGF8; MEST; TBX1
Biological Processes	GO:0048880	sensory system development	-2.1	4.1	3.5	5	PDE6C; RHO; WNT2B; PHOX2B; MFRP
Biological Processes	GO:0003206	cardiac chamber morphogenesis	-2.1	7.4	4.1	3	FGF8; GATA4; TBX1
Biological Processes	GO:2000027	regulation of animal organ morphogenesis	-2.1	7.4	4.1	3	FGF8; TBX1; WNT2B
Biological Processes	GO:0007368	determination of left/right symmetry	-2.1	7.4	4.1	3	FGF8; GATA4; TBX1
Biological Processes	GO:0050865	regulation of cell activation	-2.1	3.1	3.2	7	F2; HRG; IL12B; RAG2; TNFSF4; VSIG4; VTCN1
Molecular Functions	GO:0005509	calcium ion binding	-2.1	3.1	3.2	7	F2; F9; HABP2; PLA2G4C; PLCD4; OTOL1; OC90
Cellular Components	GO:0001669	acrosomal vesicle	-2.1	7.2	4	3	ZPBP; SPATA16; PRSS55
Molecular Functions	GO:0016298	lipase activity	-2.1	7.2	4	3	PLA2G4C; PLCD4; OC90
Biological Processes	GO:0009581	detection of external stimulus	-2.1	7.2	4	3	PDE6C; RHO; CHRNA10
Biological Processes	GO:0009582	detection of abiotic stimulus	-2	7	4	3	PDE6C; RHO; CHRNA10
Biological Processes	GO:0009855	determination of bilateral symmetry	-2	7	4	3	FGF8; GATA4; TBX1
Biological Processes	GO:0009799	specification of symmetry	-2	7	3.9	3	FGF8; GATA4; TBX1
Biological Processes	GO:0070663	regulation of leukocyte proliferation	-2	4.9	3.5	4	IL12B; TNFSF4; VSIG4; VTCN1
Cellular Components	GO:1990351	transporter complex	-2	3.9	3.3	5	CACNG1; GABRA6; CLIC3; ABCG8; KCNV2
Biological Processes	GO:0008584	male gonad development	-2	6.9	3.9	3	FSHB; GATA4; WNT2B
Biological Processes	GO:0050730	regulation of peptidyl-tyrosine phosphorylation	-2	4.8	3.5	4	FGF8; HRG; IL12B; LIF
Biological Processes	GO:0007276	gamete generation	-2	2.9	3	7	FSHB; ODF1; PIWIL1; ZPBP; SPATA16; TDRD5; ARMC12
Biological Processes	GO:0046546	development of primary male sexual characteristics	-2	6.8	3.9	3	FSHB; GATA4; WNT2B
Biological Processes	GO:0001934	positive regulation of protein phosphorylation	-2	2.9	3	7	F2; FGF8; IL12B; LIF; TBX1; PROM2; DYNAP
Molecular Functions	GO:0099106	ion channel regulator activity	-2	6.8	3.9	3	AMBP; CACNG1; GRM2
Biological Processes	GO:0042692	muscle cell differentiation	-2	4.8	3.5	4	GATA4; TBX1; WNT8A; TMEM182
Molecular Functions	GO:0020037	heme binding	-2	6.7	3.8	3	AMBP; HRG; STEAP4
Biological Processes	GO:0048598	embryonic morphogenesis	-2	3.2	3.1	6	FGF8; GATA4; HOXA7; TBX1; CHRNA10; GSC
Biological Processes	GO:0050671	positive regulation of lymphocyte proliferation	-2	6.6	3.8	3	IL12B; TNFSF4; VTCN1
Molecular Functions	GO:0016247	channel regulator activity	-2	6.5	3.8	3	AMBP; CACNG1; GRM2
Biological Processes	GO:0032946	positive regulation of mononuclear cell proliferation	-1.9	6.5	3.7	3	IL12B; TNFSF4; VTCN1
Biological Processes	GO:0007584	response to nutrient	-1.9	6.5	3.7	3	GATA4; KYNU; ABCG8
Biological Processes	GO:0060041	retina development in camera-type eye	-1.9	6.4	3.7	3	PDE6C; RHO; MFRP
Biological Processes	GO:0048514	blood vessel morphogenesis	-1.9	3.7	3.2	5	ENPEP; FGF8; HOXA7; HRG; TBX1
Biological Processes	GO:0048608	reproductive structure development	-1.9	3.7	3.2	5	FGF8; FSHB; GATA4; LIF; WNT2B
Cellular Components	GO:0072562	blood microparticle	-1.9	6.4	3.7	3	AMBP; F2; HRG
Biological Processes	GO:0007548	sex differentiation	-1.9	4.5	3.3	4	FGF8; FSHB; GATA4; WNT2B
Biological Processes	GO:0061458	reproductive system development	-1.9	3.7	3.1	5	FGF8; FSHB; GATA4; LIF; WNT2B
Biological Processes	GO:0007338	single fertilization	-1.9	6.3	3.7	3	ZPBP; PLCD4; PRSS55
Biological Processes	GO:0031099	regeneration	-1.9	6.3	3.7	3	GATA4; NR0B2; TMEM182
Biological Processes	GO:0006520	cellular amino acid metabolic process	-1.9	4.5	3.3	4	DIO1; TAT; KYNU; HAAO
Biological Processes	GO:0048592	eye morphogenesis	-1.9	6.2	3.6	3	PDE6C; WNT2B; MFRP
Biological Processes	GO:0016042	lipid catabolic process	-1.9	4.4	3.3	4	CPT1B; PLA2G4C; PLCD4; OC90
Biological Processes	GO:0009314	response to radiation	-1.9	3.6	3.1	5	CPT1B; IL12B; MC1R; PDE6C; RHO
Biological Processes	GO:0015850	organic hydroxy compound transport	-1.9	6	3.5	3	NR0B2; ABCG8; AQP10
Molecular Functions	GO:0008289	lipid binding	-1.8	2.7	2.8	7	F2; RAG2; RBP2; RHO; PLA2G4C; BAIAP2L2; PROM2
Biological Processes	GO:0006959	humoral immune response	-1.8	4.3	3.2	4	F2; HRG; VSIG4; LEAP2
Biological Processes	GO:0031667	response to nutrient levels	-1.8	3.5	3	5	GATA4; GHRH; WNT2B; KYNU; ABCG8
Biological Processes	GO:0070665	positive regulation of leukocyte proliferation	-1.8	5.9	3.5	3	IL12B; TNFSF4; VTCN1
Cellular Components	GO:0034702	ion channel complex	-1.8	4.2	3.2	4	CACNG1; GABRA6; CLIC3; KCNV2
Biological Processes	GO:0050680	negative regulation of epithelial cell proliferation	-1.8	5.7	3.4	3	IL12B; CNMD; A4GNT
Biological Processes	GO:0043009	chordate embryonic development	-1.8	3	2.8	6	FGF8; HOXA7; LIF; TBX1; WNT8A; GSC
Biological Processes	GO:0003205	cardiac chamber development	-1.8	5.6	3.4	3	FGF8; GATA4; TBX1
Biological Processes	GO:0048639	positive regulation of developmental growth	-1.8	5.5	3.3	3	FGF8; GHRH; RAG2
Biological Processes	GO:0007565	female pregnancy	-1.8	5.5	3.3	3	AMBP; FSHB; LIF
Biological Processes	GO:0060537	muscle tissue development	-1.8	4	3	4	GATA4; WNT8A; PHOX2B; VGLL2
Biological Processes	GO:0045785	positive regulation of cell adhesion	-1.7	3.3	2.9	5	HRG; IL12B; LIF; TNFSF4; VTCN1
Cellular Components	GO:0005788	endoplasmic reticulum lumen	-1.7	4	3	4	F2; F9; IL12B; ERP27
Biological Processes	GO:0045580	regulation of T cell differentiation	-1.7	5.4	3.3	3	IL12B; RAG2; TNFSF4
Biological Processes	GO:0007596	blood coagulation	-1.7	5.4	3.3	3	F2; F9; HRG
Biological Processes	GO:0070372	regulation of ERK1 and ERK2 cascade	-1.7	4	3	4	FGF8; GATA4; LIF; CHRNA10
Biological Processes	GO:0050817	coagulation	-1.7	5.4	3.3	3	F2; F9; HRG
Biological Processes	GO:0022407	regulation of cell-cell adhesion	-1.7	3.3	2.8	5	IL12B; RAG2; TNFSF4; VSIG4; VTCN1
Molecular Functions	GO:0008509	anion transmembrane transporter activity	-1.7	3.9	3	4	GABRA6; SLC13A1; CLIC3; SLC26A9
Biological Processes	GO:0009991	response to extracellular stimulus	-1.7	3.2	2.8	5	GATA4; GHRH; WNT2B; KYNU; ABCG8
Biological Processes	GO:1903708	positive regulation of hemopoiesis	-1.7	5.3	3.2	3	IL12B; LIF; TNFSF4
Biological Processes	GO:1902107	positive regulation of leukocyte differentiation	-1.7	5.3	3.2	3	IL12B; LIF; TNFSF4
Biological Processes	GO:0007599	hemostasis	-1.7	5.3	3.2	3	F2; F9; HRG
Biological Processes	GO:0043010	camera-type eye development	-1.7	3.9	3	4	PDE6C; RHO; WNT2B; MFRP
Biological Processes	GO:0006575	cellular modified amino acid metabolic process	-1.7	5.2	3.2	3	CPT1B; DIO1; CLIC3
Biological Processes	GO:0035239	tube morphogenesis	-1.7	2.8	2.7	6	ENPEP; FGF8; GATA4; HOXA7; HRG; TBX1
Biological Processes	GO:0040008	regulation of growth	-1.7	2.8	2.7	6	F2; FGF8; GHRH; HRG; RAG2; ARMC12
Biological Processes	GO:0043409	negative regulation of MAPK cascade	-1.7	5.2	3.2	3	AMBP; LIF; CHRNA10
Biological Processes	GO:0001667	ameboidal-type cell migration	-1.7	5	3.1	3	FGF8; TBX1; PHOX2B
Biological Processes	GO:0042060	wound healing	-1.7	3.8	2.9	4	F2; F9; GATA4; HRG
Biological Processes	GO:0051896	regulation of protein kinase B signaling	-1.6	5	3.1	3	GATA4; GRM2; MC1R
Biological Processes	GO:0009566	fertilization	-1.6	5	3.1	3	ZPBP; PLCD4; PRSS55
Biological Processes	GO:0050731	positive regulation of peptidyl-tyrosine phosphorylation	-1.6	5	3.1	3	FGF8; IL12B; LIF
Cellular Components	GO:0098552	side of membrane	-1.6	2.7	2.6	6	ENPEP; F2; IL12B; ACKR4; VTCN1; CLEC19A
Molecular Functions	GO:0042803	protein homodimerization activity	-1.6	2.7	2.6	6	AMBP; TBX1; NR0B2; KYNU; MUC13; RBM44
Biological Processes	GO:0001568	blood vessel development	-1.6	3.1	2.7	5	ENPEP; FGF8; HOXA7; HRG; TBX1
Biological Processes	GO:0043408	regulation of MAPK cascade	-1.6	2.7	2.6	6	AMBP; FGF8; GATA4; LIF; TBX1; CHRNA10
Biological Processes	GO:0019439	aromatic compound catabolic process	-1.6	3.6	2.8	4	AMBP; TAT; KYNU; HAAO
Biological Processes	GO:1901605	alpha-amino acid metabolic process	-1.6	4.8	3	3	TAT; KYNU; HAAO
Molecular Functions	GO:0005261	cation channel activity	-1.6	3.6	2.8	4	CACNG1; CHRNA10; CALHM3; KCNV2
Biological Processes	GO:0051146	striated muscle cell differentiation	-1.6	4.7	3	3	GATA4; WNT8A; TMEM182
Biological Processes	GO:0060541	respiratory system development	-1.6	4.7	3	3	FGF8; LIF; PHOX2B
Biological Processes	GO:0042445	hormone metabolic process	-1.6	4.7	3	3	DIO1; ENPEP; FSHB
Biological Processes	GO:0042742	defense response to bacterium	-1.6	3.5	2.7	4	F2; IL12B; RAG2; LEAP2
Biological Processes	GO:0044282	small molecule catabolic process	-1.6	3.5	2.7	4	CPT1B; TAT; KYNU; HAAO
Biological Processes	GO:0045619	regulation of lymphocyte differentiation	-1.6	4.6	2.9	3	IL12B; RAG2; TNFSF4
Biological Processes	GO:0001654	eye development	-1.5	3.4	2.6	4	PDE6C; RHO; WNT2B; MFRP
Biological Processes	GO:1901361	organic cyclic compound catabolic process	-1.5	3.3	2.6	4	AMBP; TAT; KYNU; HAAO
Biological Processes	GO:0150063	visual system development	-1.5	3.3	2.6	4	PDE6C; RHO; WNT2B; MFRP
Biological Processes	GO:0030900	forebrain development	-1.5	3.3	2.6	4	FGF8; GHRH; WNT2B; GSC
Biological Processes	GO:0007601	visual perception	-1.5	4.3	2.8	3	PDE6C; RHO; MFRP
Biological Processes	GO:1903530	regulation of secretion by cell	-1.5	2.8	2.4	5	GHRH; GRM2; IL12B; LIF; NR0B2
Biological Processes	GO:0051249	regulation of lymphocyte activation	-1.5	2.8	2.4	5	IL12B; RAG2; TNFSF4; VSIG4; VTCN1
Biological Processes	GO:0050953	sensory perception of light stimulus	-1.5	4.2	2.7	3	PDE6C; RHO; MFRP
Biological Processes	GO:0050678	regulation of epithelial cell proliferation	-1.5	3.3	2.5	4	IL12B; TBX1; CNMD; A4GNT
Biological Processes	GO:0050778	positive regulation of immune response	-1.4	2.7	2.4	5	HRG; IL12B; TNFSF4; VSIG4; VTCN1
Cellular Components	GO:0016323	basolateral plasma membrane	-1.4	4.1	2.7	3	AQP10; CALHM3; PROM2
Biological Processes	GO:0007188	adenylate cyclase-modulating G protein-coupled receptor signaling pathway	-1.4	4.1	2.7	3	GHRH; GRM2; MC1R
Biological Processes	GO:0098656	anion transmembrane transport	-1.4	4	2.6	3	GABRA6; SLC13A1; SLC26A9
Biological Processes	GO:0046883	regulation of hormone secretion	-1.4	4	2.6	3	GHRH; LIF; NR0B2
Molecular Functions	GO:0005539	glycosaminoglycan binding	-1.4	4	2.6	3	F2; HABP2; HRG
Biological Processes	GO:0060322	head development	-1.4	2.4	2.2	6	FGF8; GHRH; TBX1; WNT2B; PHOX2B; GSC
Biological Processes	GO:0097305	response to alcohol	-1.4	3.9	2.6	3	TNFSF4; NR0B2; DYNAP
Molecular Functions	GO:0022890	inorganic cation transmembrane transporter activity	-1.4	2.6	2.3	5	CACNG1; SLC13A1; CHRNA10; CALHM3; KCNV2
Biological Processes	GO:0050870	positive regulation of T cell activation	-1.4	3.8	2.5	3	IL12B; TNFSF4; VTCN1
Biological Processes	GO:0044403	biological process involved in symbiotic interaction	-1.4	3.8	2.5	3	F2; HRG; POU2F3
Biological Processes	GO:0003007	heart morphogenesis	-1.3	3.7	2.5	3	FGF8; GATA4; TBX1
Biological Processes	GO:0051046	regulation of secretion	-1.3	2.6	2.2	5	GHRH; GRM2; IL12B; LIF; NR0B2
Cellular Components	GO:0009925	basal plasma membrane	-1.3	3.7	2.4	3	AQP10; CALHM3; PROM2
Biological Processes	GO:0032102	negative regulation of response to external stimulus	-1.3	2.9	2.3	4	F2; HRG; IL12B; VSIG4

## Sheet: up KEGG
All enriched KEGG pathways of up-regulated DEGs
Category	Description	LogP	Enrichment	Z-score	Count	Gene symbols
KEGG Pathway	Neuroactive ligand-receptor interaction	-5.6	7.7	7.3	9	CCK; F2; FSHB; GABRA6; GHRH; GRM2; MC1R; TAAR2; CHRNA10
KEGG Pathway	Complement and coagulation cascades	-2.6	11	5.2	3	F2; F9; VSIG4
KEGG Pathway	Melanogenesis	-2.4	9.2	4.7	3	MC1R; WNT8A; WNT2B
KEGG Pathway	Thyroid hormone signaling pathway	-2.2	7.7	4.2	3	DIO1; GATA4; PLCD4
KEGG Pathway	Signaling pathways regulating pluripotency of stem cells	-2	6.5	3.8	3	LIF; WNT8A; WNT2B
KEGG Pathway	Breast cancer	-1.9	6.4	3.7	3	FGF8; WNT8A; WNT2B
KEGG Pathway	Phospholipase D signaling pathway	-1.9	6.3	3.7	3	F2; GRM2; PLA2G4C
KEGG Pathway	Gastric cancer	-1.9	6.3	3.7	3	FGF8; WNT8A; WNT2B
KEGG Pathway	Cytokine-cytokine receptor interaction	-1.8	4.2	3.2	4	IL12B; LIF; TNFSF4; ACKR4
KEGG Pathway	Pathways in cancer	-1.5	2.9	2.5	5	F2; FGF8; IL12B; WNT8A; WNT2B
KEGG Pathway	Proteoglycans in cancer	-1.5	4.6	2.9	3	IL12B; WNT8A; WNT2B

## Sheet: down GO
All enriched GO terms of down-regulated DEGs
Category	GO ID	Description	LogP	Enrichment	Z-score	Count	Gene symbols
Biological Processes	GO:0045165	cell fate commitment	-7.3	10	9.2	10	GATA6; IHH; IL6; PITX1; TBX15; HNF1B; FOXN1; TBX22; DMRT3; GATA5
Cellular Components	GO:0031012	extracellular matrix	-6.3	5.7	7.2	13	COL6A2; COL15A1; EPYC; IHH; LAMB3; OMD; VIT; PTX3; ANGPTL7; OPTC; LOXL4; FBN3; COL6A6
Cellular Components	GO:0030312	external encapsulating structure	-6.3	5.7	7.2	13	COL6A2; COL15A1; EPYC; IHH; LAMB3; OMD; VIT; PTX3; ANGPTL7; OPTC; LOXL4; FBN3; COL6A6
Cellular Components	GO:0005788	endoplasmic reticulum lumen	-6.3	8.1	7.9	10	AFP; APOB; C3; CD4; COL6A2; COL15A1; FLT3; IL6; BMP15; PCSK9
Biological Processes	GO:0030198	extracellular matrix organization	-5.8	8.4	7.7	9	COL15A1; IHH; LAMB3; VIT; PTX3; OPTC; LOXL4; COL6A6; WDR72
Biological Processes	GO:0043062	extracellular structure organization	-5.8	8.3	7.7	9	COL15A1; IHH; LAMB3; VIT; PTX3; OPTC; LOXL4; COL6A6; WDR72
Biological Processes	GO:0045229	external encapsulating structure organization	-5.8	8.3	7.6	9	COL15A1; IHH; LAMB3; VIT; PTX3; OPTC; LOXL4; COL6A6; WDR72
Biological Processes	GO:0071773	cellular response to BMP stimulus	-5.6	16	9.1	6	GATA6; GDF9; BMP15; CER1; GATA5; HJV
Biological Processes	GO:0071772	response to BMP	-5.6	16	9.1	6	GATA6; GDF9; BMP15; CER1; GATA5; HJV
Biological Processes	GO:0048598	embryonic morphogenesis	-5.5	5.2	6.5	12	GATA6; HOXB2; IHH; LAMB3; MDFI; PITX1; RBP4; TBX15; HNF1B; HESX1; CER1; CHRNA9
Molecular Functions	GO:0005201	extracellular matrix structural constituent	-5.2	10	7.7	7	CD4; COL6A2; COL15A1; LAMB3; OPTC; FBN3; COL6A6
Biological Processes	GO:0001889	liver development	-5	12	8	6	GATA6; IHH; IL6; PCK1; HNF1B; PCSK9
Biological Processes	GO:0061008	hepaticobiliary system development	-5	12	7.8	6	GATA6; IHH; IL6; PCK1; HNF1B; PCSK9
Biological Processes	GO:1903039	positive regulation of leukocyte cell-cell adhesion	-4.9	7.6	6.8	8	CD4; CCR7; IHH; IL6; PCK1; CHST4; HHLA2; TNFRSF13C
Biological Processes	GO:0048706	embryonic skeletal system development	-4.9	12	7.8	6	HOXB2; HOXC5; IHH; MDFI; RBP4; TBX15
Biological Processes	GO:0019221	cytokine-mediated signaling pathway	-4.8	6.3	6.4	9	TNFRSF17; CD4; CCR6; CCR7; FLT3; IL6; THPO; CRLF2; TNFRSF13C
Biological Processes	GO:0001708	cell fate specification	-4.7	15	8.1	5	IHH; TBX15; HNF1B; TBX22; DMRT3
Molecular Functions	GO:0019955	cytokine binding	-4.6	11	7.3	6	CD4; CCR6; CCR7; CER1; CRLF2; HJV
Biological Processes	GO:0048562	embryonic organ morphogenesis	-4.6	6.9	6.4	8	HOXB2; IHH; MDFI; RBP4; TBX15; HNF1B; HESX1; CHRNA9
Biological Processes	GO:0045058	T cell selection	-4.6	24	9.4	4	CD4; CCR7; IL6; THEMIS
Biological Processes	GO:0071345	cellular response to cytokine stimulus	-4.6	4.3	5.5	12	APOB; TNFRSF17; CD4; CCR6; CCR7; FLT3; IL6; PCK1; THPO; MSC; CRLF2; TNFRSF13C
Biological Processes	GO:0048732	gland development	-4.5	5.6	5.9	9	GATA6; IHH; IL6; PCK1; PITX1; HNF1B; FOXN1; HESX1; PCSK9
Biological Processes	GO:0030217	T cell differentiation	-4.5	9.9	6.9	6	CD4; CCR6; CCR7; IL6; FOXN1; THEMIS
Biological Processes	GO:0001501	skeletal system development	-4.5	5	5.7	10	EPYC; HOXB2; HOXC5; IHH; MDFI; PITX1; RBP4; TBX15; THPO; CER1
Biological Processes	GO:0022409	positive regulation of cell-cell adhesion	-4.4	6.5	6.1	8	CD4; CCR7; IHH; IL6; PCK1; CHST4; HHLA2; TNFRSF13C
Biological Processes	GO:0015850	organic hydroxy compound transport	-4.4	9.7	6.9	6	APOB; CETP; ABCC2; RBP4; SLC22A3; SLCO1C1
Biological Processes	GO:0001934	positive regulation of protein phosphorylation	-4.4	4.1	5.4	12	C3; CD4; CCR7; FLT3; GDF9; IL6; MUSK; RAP2B; THPO; BMP15; GPRC5C; CEMIP
Molecular Functions	GO:0004896	cytokine receptor activity	-4.4	13	7.5	5	CD4; CCR6; CCR7; FLT3; CRLF2
Biological Processes	GO:0050870	positive regulation of T cell activation	-4.3	7.2	6.2	7	CD4; CCR7; IHH; IL6; PCK1; HHLA2; TNFRSF13C
Cellular Components	GO:0062023	collagen-containing extracellular matrix	-4.2	5.3	5.6	9	COL6A2; COL15A1; LAMB3; OMD; VIT; ANGPTL7; LOXL4; FBN3; COL6A6
Biological Processes	GO:0007423	sensory organ development	-4.1	4.5	5.3	10	CRYBB2; IHH; RBP4; HESX1; KCNE2; ANGPTL7; VAX1; CHRNA9; LCTL; GRXCR1
Biological Processes	GO:0030098	lymphocyte differentiation	-4.1	6.9	6	7	CD4; CCR6; CCR7; FLT3; IL6; FOXN1; THEMIS
Biological Processes	GO:1905952	regulation of lipid localization	-4	8.3	6.2	6	APOB; C3; CETP; GDF9; IL6; PCSK9
Biological Processes	GO:0009743	response to carbohydrate	-4	8.3	6.2	6	APOB; COL6A2; PCK1; HNF1B; LIN28A; SLC30A8
Biological Processes	GO:0030855	epithelial cell differentiation	-4	4.4	5.2	10	COL15A1; GATA6; IHH; PCK1; HNF1B; FOXN1; BMP15; TNMD; GATA5; GRXCR1
Biological Processes	GO:1903037	regulation of leukocyte cell-cell adhesion	-4	5.5	5.5	8	CD4; CCR7; IHH; IL6; PCK1; CHST4; HHLA2; TNFRSF13C
Biological Processes	GO:0050863	regulation of T cell activation	-4	5.5	5.5	8	CD4; CCR7; IHH; IL6; PCK1; FOXN1; HHLA2; TNFRSF13C
Biological Processes	GO:0045785	positive regulation of cell adhesion	-3.9	4.8	5.3	9	CD4; CCR7; IHH; IL6; PCK1; VIT; CHST4; HHLA2; TNFRSF13C
Biological Processes	GO:0007548	sex differentiation	-3.9	6.4	5.7	7	AFP; GATA6; PTX3; RBP4; HESX1; BMP15; DMRT3
Biological Processes	GO:0150063	visual system development	-3.9	5.4	5.4	8	C3; CRYBB2; IHH; RBP4; HESX1; ANGPTL7; VAX1; LCTL
Biological Processes	GO:0048880	sensory system development	-3.9	5.3	5.3	8	C3; CRYBB2; IHH; RBP4; HESX1; ANGPTL7; VAX1; LCTL
Biological Processes	GO:0006641	triglyceride metabolic process	-3.8	15	7.2	4	APOB; CETP; PCK1; PCSK9
Biological Processes	GO:0016540	protein autoprocessing	-3.8	28	8.9	3	IHH; HJV; PCSK9
Biological Processes	GO:0002675	positive regulation of acute inflammatory response	-3.8	28	8.9	3	C3; CCR7; IL6
Biological Processes	GO:1903131	mononuclear cell differentiation	-3.7	6	5.4	7	CD4; CCR6; CCR7; FLT3; IL6; FOXN1; THEMIS
Biological Processes	GO:0001776	leukocyte homeostasis	-3.7	14	6.9	4	TNFRSF17; FLT3; IL6; FOXN1
Biological Processes	GO:0031016	pancreas development	-3.7	14	6.9	4	GATA6; IHH; IL6; HNF1B
Biological Processes	GO:0010035	response to inorganic substance	-3.6	4.3	4.9	9	APOB; CCR7; IL6; HESX1; CER1; TESMIN; ANKZF1; S100A16; SLC30A8
Biological Processes	GO:0060537	muscle tissue development	-3.6	5.7	5.2	7	GATA6; IHH; PITX1; RBP4; MSC; VAX1; GATA5
Biological Processes	GO:0009792	embryo development ending in birth or egg hatching	-3.5	3.9	4.7	10	APOB; EVX1; GATA6; HOXB2; HOXC5; IHH; MDFI; RBP4; TBX15; HNF1B
Biological Processes	GO:0009749	response to glucose	-3.5	8.7	5.9	5	COL6A2; PCK1; HNF1B; LIN28A; SLC30A8
Biological Processes	GO:0048608	reproductive structure development	-3.5	4.8	4.9	8	AFP; C3; GATA6; MDFI; PTX3; RBP4; HESX1; BMP15
Biological Processes	GO:0043010	camera-type eye development	-3.5	5.5	5.1	7	CRYBB2; IHH; RBP4; HESX1; ANGPTL7; VAX1; LCTL
Biological Processes	GO:0061458	reproductive system development	-3.5	4.7	4.9	8	AFP; C3; GATA6; MDFI; PTX3; RBP4; HESX1; BMP15
Molecular Functions	GO:0140375	immune receptor activity	-3.5	8.5	5.8	5	CD4; CCR6; CCR7; FLT3; CRLF2
Biological Processes	GO:0009746	response to hexose	-3.5	8.4	5.8	5	COL6A2; PCK1; HNF1B; LIN28A; SLC30A8
Cellular Components	GO:0043235	receptor complex	-3.5	4.2	4.7	9	CD4; FLT3; IL6; MUSK; CHRNA9; GPRC5C; CRLF2; LOXL4; HJV
Biological Processes	GO:0003382	epithelial cell morphogenesis	-3.5	22	7.8	3	COL15A1; IHH; TNMD
Biological Processes	GO:0007292	female gamete generation	-3.5	8.4	5.7	5	AFP; GDF9; IHH; PTX3; BMP15
Biological Processes	GO:0009953	dorsal/ventral pattern formation	-3.5	12	6.4	4	HOXB2; MDFI; CER1; DMRT3
Biological Processes	GO:0009914	hormone transport	-3.4	12	6.3	4	IL6; HNF1B; SLCO1C1; SLC30A8
Biological Processes	GO:0048872	homeostasis of number of cells	-3.4	6.3	5.2	6	TNFRSF17; CCR7; FLT3; IL6; FOXN1; LRRC19
Biological Processes	GO:0150104	transport across blood-brain barrier	-3.4	12	6.3	4	ABCC2; SLC22A3; SLCO1C1; SLC16A12
Biological Processes	GO:0010232	vascular transport	-3.4	12	6.3	4	ABCC2; SLC22A3; SLCO1C1; SLC16A12
Biological Processes	GO:0002696	positive regulation of leukocyte activation	-3.4	4.6	4.8	8	CD4; CCR7; IHH; IL6; PCK1; HHLA2; CRLF2; TNFRSF13C
Biological Processes	GO:0003002	regionalization	-3.4	5.3	5	7	C3; HOXB2; HOXC5; MDFI; HNF1B; CER1; DMRT3
Biological Processes	GO:0048568	embryonic organ development	-3.4	4.5	4.7	8	HOXB2; IHH; MDFI; RBP4; TBX15; HNF1B; HESX1; CHRNA9
Biological Processes	GO:0034284	response to monosaccharide	-3.4	8	5.6	5	COL6A2; PCK1; HNF1B; LIN28A; SLC30A8
Biological Processes	GO:0007389	pattern specification process	-3.4	4.5	4.7	8	C3; HOXB2; HOXC5; IHH; MDFI; HNF1B; CER1; DMRT3
Biological Processes	GO:0050867	positive regulation of cell activation	-3.3	4.4	4.6	8	CD4; CCR7; IHH; IL6; PCK1; HHLA2; CRLF2; TNFRSF13C
Cellular Components	GO:0009897	external side of plasma membrane	-3.3	4.4	4.6	8	CD4; CCR6; CCR7; HHLA2; STAB2; CRLF2; TNFRSF13C; PCSK9
Biological Processes	GO:0006639	acylglycerol metabolic process	-3.2	11	5.9	4	APOB; CETP; PCK1; PCSK9
Biological Processes	GO:0035987	endodermal cell differentiation	-3.2	18	7	3	GATA6; LAMB3; HNF1B
Molecular Functions	GO:0030020	extracellular matrix structural constituent conferring tensile strength	-3.2	18	7	3	COL6A2; COL15A1; COL6A6
Biological Processes	GO:0002521	leukocyte differentiation	-3.2	4.9	4.7	7	CD4; CCR6; CCR7; FLT3; IL6; FOXN1; THEMIS
Biological Processes	GO:0006638	neutral lipid metabolic process	-3.2	10	5.9	4	APOB; CETP; PCK1; PCSK9
Biological Processes	GO:0015718	monocarboxylic acid transport	-3.2	10	5.8	4	ABCC2; SLC22A3; SLCO1C1; SLC16A12
Biological Processes	GO:0022407	regulation of cell-cell adhesion	-3.2	4.2	4.5	8	CD4; CCR7; IHH; IL6; PCK1; CHST4; HHLA2; TNFRSF13C
Biological Processes	GO:0042110	T cell activation	-3.2	5.7	4.9	6	CD4; CCR6; CCR7; IL6; FOXN1; THEMIS
Biological Processes	GO:0001654	eye development	-3.2	4.8	4.6	7	CRYBB2; IHH; RBP4; HESX1; ANGPTL7; VAX1; LCTL
Biological Processes	GO:0001819	positive regulation of cytokine production	-3.2	4.2	4.4	8	C3; CD4; CCR7; GATA6; IL6; HHLA2; CRLF2; LACC1
Biological Processes	GO:0030097	hemopoiesis	-3.1	3.7	4.3	9	CD4; CCR6; CCR7; FLT3; IL6; THPO; FOXN1; MELK; THEMIS
Biological Processes	GO:0007167	enzyme-linked receptor protein signaling pathway	-3.1	3.7	4.3	9	AFP; CD4; FLT3; GDF9; MUSK; HESX1; BMP15; CRLF2; HJV
Biological Processes	GO:0007276	gamete generation	-3.1	3.4	4.2	10	AFP; APOB; CCR6; GDF9; IHH; PTX3; BMP15; TESMIN; LIN28A; CCDC63
Biological Processes	GO:0002920	regulation of humoral immune response	-3.1	17	6.7	3	C3; CCR7; GATA6
Biological Processes	GO:0003013	circulatory system process	-3.1	4.1	4.3	8	ABCC2; DBH; GATA6; HOXB2; SLC22A3; KCNE2; SLCO1C1; SLC16A12
Biological Processes	GO:0002673	regulation of acute inflammatory response	-3.1	16	6.5	3	C3; CCR7; IL6
Molecular Functions	GO:0008514	organic anion transmembrane transporter activity	-3	6.7	5	5	ABCC2; SLC22A3; SLC6A5; SLCO1C1; SLC16A12
Biological Processes	GO:0043009	chordate embryonic development	-3	3.6	4.1	9	APOB; GATA6; HOXB2; HOXC5; IHH; MDFI; RBP4; TBX15; HNF1B
Biological Processes	GO:0051251	positive regulation of lymphocyte activation	-3	4.5	4.4	7	CD4; CCR7; IHH; IL6; PCK1; HHLA2; TNFRSF13C
Biological Processes	GO:0098660	inorganic ion transmembrane transport	-3	3.5	4.1	9	CLCN1; CCR7; KCNJ13; SCN4A; SLC6A5; KCNE2; CHRNA9; SLC30A8; KCNK18
Biological Processes	GO:0001706	endoderm formation	-3	15	6.2	3	GATA6; LAMB3; HNF1B
Biological Processes	GO:0002694	regulation of leukocyte activation	-2.9	3.5	4	9	CD4; CCR7; IHH; IL6; PCK1; FOXN1; HHLA2; CRLF2; TNFRSF13C
Biological Processes	GO:0046660	female sex differentiation	-2.9	8.6	5.2	4	AFP; PTX3; RBP4; BMP15
Biological Processes	GO:0048534	hematopoietic or lymphoid organ development	-2.9	3.5	4	9	CD4; CCR6; CCR7; FLT3; IL6; THPO; FOXN1; MELK; THEMIS
Molecular Functions	GO:0022832	voltage-gated channel activity	-2.9	6.3	4.7	5	CLCN1; KCNJ13; SCN4A; KCNE2; KCNK18
Molecular Functions	GO:0005244	voltage-gated ion channel activity	-2.9	6.3	4.7	5	CLCN1; KCNJ13; SCN4A; KCNE2; KCNK18
Biological Processes	GO:0035637	multicellular organismal signaling	-2.9	8.5	5.1	4	CLCN1; SCN4A; KCNE2; DMRT3
Biological Processes	GO:0042593	glucose homeostasis	-2.9	6.2	4.7	5	DBH; IL6; PCK1; RBP4; LIN28A
Biological Processes	GO:0033500	carbohydrate homeostasis	-2.9	6.2	4.7	5	DBH; IL6; PCK1; RBP4; LIN28A
Biological Processes	GO:0010883	regulation of lipid storage	-2.9	14	6	3	APOB; C3; IL6
Biological Processes	GO:0046649	lymphocyte activation	-2.8	4.2	4.2	7	CD4; CCR6; CCR7; FLT3; IL6; FOXN1; THEMIS
Biological Processes	GO:0019226	transmission of nerve impulse	-2.8	13	5.9	3	CLCN1; SCN4A; DMRT3
Biological Processes	GO:0035270	endocrine system development	-2.8	8.1	5	4	GATA6; IL6; PITX1; HESX1
Biological Processes	GO:0048565	digestive tract development	-2.8	7.9	4.9	4	GATA6; IHH; HNF1B; GATA5
Biological Processes	GO:0006066	alcohol metabolic process	-2.8	4.8	4.3	6	APOB; CETP; DBH; PCK1; RBP4; PCSK9
Biological Processes	GO:0030072	peptide hormone secretion	-2.8	13	5.7	3	IL6; HNF1B; SLC30A8
Molecular Functions	GO:0046873	metal ion transmembrane transporter activity	-2.8	4.1	4.1	7	KCNJ13; SCN4A; SLC6A5; KCNE2; CHRNA9; SLC30A8; KCNK18
Molecular Functions	GO:0008509	anion transmembrane transporter activity	-2.8	4.8	4.3	6	CLCN1; ABCC2; SLC22A3; SLC6A5; SLCO1C1; SLC16A12
Biological Processes	GO:0051249	regulation of lymphocyte activation	-2.8	3.6	3.9	8	CD4; CCR7; IHH; IL6; PCK1; FOXN1; HHLA2; TNFRSF13C
Biological Processes	GO:0002685	regulation of leukocyte migration	-2.7	5.7	4.5	5	CCR6; CCR7; IL6; MADCAM1; CHST4
Molecular Functions	GO:0005507	copper ion binding	-2.7	12	5.6	3	DBH; LOXL4; LACC1
Biological Processes	GO:0060395	SMAD protein signal transduction	-2.7	12	5.6	3	AFP; GDF9; BMP15
Biological Processes	GO:0002790	peptide secretion	-2.7	12	5.6	3	IL6; HNF1B; SLC30A8
Biological Processes	GO:0008406	gonad development	-2.7	5.7	4.4	5	AFP; GATA6; PTX3; HESX1; BMP15
Biological Processes	GO:0002520	immune system development	-2.7	3.2	3.8	9	CD4; CCR6; CCR7; FLT3; IL6; THPO; FOXN1; MELK; THEMIS
Biological Processes	GO:0048705	skeletal system morphogenesis	-2.7	5.6	4.4	5	HOXB2; IHH; MDFI; TBX15; CER1
Biological Processes	GO:0045137	development of primary sexual characteristics	-2.7	5.6	4.4	5	AFP; GATA6; PTX3; HESX1; BMP15
Biological Processes	GO:0050865	regulation of cell activation	-2.7	3.2	3.7	9	CD4; CCR7; IHH; IL6; PCK1; FOXN1; HHLA2; CRLF2; TNFRSF13C
Biological Processes	GO:0098662	inorganic cation transmembrane transport	-2.7	3.5	3.8	8	CCR7; KCNJ13; SCN4A; SLC6A5; KCNE2; CHRNA9; SLC30A8; KCNK18
Biological Processes	GO:0031100	animal organ regeneration	-2.7	12	5.4	3	FLT3; IHH; IL6
Molecular Functions	GO:0005509	calcium ion binding	-2.7	3.2	3.7	9	IHH; MELK; STAB2; FBN3; MYL10; CIB3; S100A16; EFCAB3; ANXA8L1
Biological Processes	GO:0050900	leukocyte migration	-2.6	5.5	4.3	5	CCR6; CCR7; DBH; IL6; MADCAM1
Biological Processes	GO:0071677	positive regulation of mononuclear cell migration	-2.6	11	5.4	3	CCR6; CCR7; MADCAM1
Biological Processes	GO:0055123	digestive system development	-2.6	7.2	4.7	4	GATA6; IHH; HNF1B; GATA5
Biological Processes	GO:0046942	carboxylic acid transport	-2.6	5.4	4.3	5	ABCC2; SLC22A3; SLC6A5; SLCO1C1; SLC16A12
Molecular Functions	GO:0022836	gated channel activity	-2.6	4.4	4	6	CLCN1; KCNJ13; SCN4A; KCNE2; CHRNA9; KCNK18
Biological Processes	GO:0002687	positive regulation of leukocyte migration	-2.6	7.1	4.6	4	CCR6; CCR7; IL6; MADCAM1
Molecular Functions	GO:0005125	cytokine activity	-2.6	5.4	4.2	5	GDF9; IL6; THPO; BMP15; CER1
Molecular Functions	GO:0005539	glycosaminoglycan binding	-2.6	5.3	4.2	5	APOB; EPYC; VIT; STAB2; CEMIP
Molecular Functions	GO:0015318	inorganic molecular entity transmembrane transporter activity	-2.6	3.1	3.6	9	CLCN1; ABCC2; KCNJ13; SCN4A; SLC6A5; KCNE2; CHRNA9; SLC30A8; KCNK18
Biological Processes	GO:0071363	cellular response to growth factor stimulus	-2.6	3.8	3.8	7	FLT3; GATA6; GDF9; BMP15; CER1; GATA5; HJV
Biological Processes	GO:1901615	organic hydroxy compound metabolic process	-2.6	3.8	3.8	7	APOB; ASIP; CETP; DBH; PCK1; RBP4; PCSK9
Biological Processes	GO:0007492	endoderm development	-2.5	10	5	3	GATA6; LAMB3; HNF1B
Biological Processes	GO:0002699	positive regulation of immune effector process	-2.5	5.1	4.1	5	C3; IL6; PCK1; RBP4; LACC1
Biological Processes	GO:0030001	metal ion transport	-2.5	3.3	3.6	8	CCR7; KCNJ13; SCN4A; SLC6A5; KCNE2; CHRNA9; SLC30A8; KCNK18
Biological Processes	GO:0019725	cellular homeostasis	-2.5	3.2	3.6	8	IL6; PCK1; SCTR; TESMIN; LIN28A; LACC1; HJV; SLC30A8
Biological Processes	GO:0046879	hormone secretion	-2.5	9.9	4.9	3	IL6; HNF1B; SLC30A8
Biological Processes	GO:0008283	cell population proliferation	-2.4	3.6	3.6	7	FLT3; IHH; IL6; HNF1B; THPO; CER1; MELK
Biological Processes	GO:0051216	cartilage development	-2.4	6.4	4.3	4	EPYC; IHH; PITX1; CER1
Biological Processes	GO:0007605	sensory perception of sound	-2.4	6.4	4.3	4	EPYC; CHRNA9; CEMIP; GRXCR1
Molecular Functions	GO:0005319	lipid transporter activity	-2.4	6.3	4.3	4	APOB; CETP; RBP4; SLCO1C1
Biological Processes	GO:0070848	response to growth factor	-2.4	3.5	3.6	7	FLT3; GATA6; GDF9; BMP15; CER1; GATA5; HJV
Biological Processes	GO:0010817	regulation of hormone levels	-2.4	3.5	3.6	7	AFP; GDF9; IL6; RBP4; HNF1B; SLCO1C1; SLC30A8
Molecular Functions	GO:0019199	transmembrane receptor protein kinase activity	-2.4	9.6	4.8	3	FLT3; MUSK; HJV
Biological Processes	GO:0051235	maintenance of location	-2.4	6.3	4.2	4	CD4; MDFI; CER1; SLC30A8
Biological Processes	GO:0007369	gastrulation	-2.4	6.3	4.2	4	GATA6; LAMB3; HNF1B; CER1
Biological Processes	GO:0090596	sensory organ morphogenesis	-2.4	4.8	3.9	5	IHH; RBP4; HESX1; CHRNA9; LCTL
Molecular Functions	GO:0008083	growth factor activity	-2.4	6.2	4.2	4	GDF9; IL6; THPO; BMP15
Biological Processes	GO:0003018	vascular process in circulatory system	-2.4	4.8	3.9	5	ABCC2; DBH; SLC22A3; SLCO1C1; SLC16A12
Biological Processes	GO:0030155	regulation of cell adhesion	-2.4	2.9	3.4	9	CD4; CCR7; IHH; IL6; PCK1; VIT; CHST4; HHLA2; TNFRSF13C
Molecular Functions	GO:0008324	cation transmembrane transporter activity	-2.4	3.1	3.4	8	KCNJ13; SCN4A; SLC22A3; SLC6A5; KCNE2; CHRNA9; SLC30A8; KCNK18
Molecular Functions	GO:0046943	carboxylic acid transmembrane transporter activity	-2.4	6.1	4.2	4	ABCC2; SLC6A5; SLCO1C1; SLC16A12
Biological Processes	GO:0098655	cation transmembrane transport	-2.4	3.1	3.4	8	CCR7; KCNJ13; SCN4A; SLC6A5; KCNE2; CHRNA9; SLC30A8; KCNK18
Biological Processes	GO:0070098	chemokine-mediated signaling pathway	-2.4	9.2	4.7	3	CCR6; CCR7; THPO
Biological Processes	GO:0030509	BMP signaling pathway	-2.4	9.2	4.7	3	GDF9; BMP15; HJV
Molecular Functions	GO:0005342	organic acid transmembrane transporter activity	-2.4	6.1	4.1	4	ABCC2; SLC6A5; SLCO1C1; SLC16A12
Biological Processes	GO:0001775	cell activation	-2.4	3.1	3.4	8	CD4; CCR6; CCR7; FLT3; IL6; RAP2B; FOXN1; THEMIS
Biological Processes	GO:0015833	peptide transport	-2.4	9.1	4.7	3	IL6; HNF1B; SLC30A8
Biological Processes	GO:0055082	cellular chemical homeostasis	-2.3	3.4	3.5	7	PCK1; SCTR; TESMIN; LIN28A; LACC1; HJV; SLC30A8
Cellular Components	GO:0005581	collagen trimer	-2.3	8.8	4.6	3	COL6A2; COL15A1; COL6A6
Biological Processes	GO:0006954	inflammatory response	-2.3	3.4	3.5	7	C3; CCR6; CCR7; IL6; PTX3; CHST4; LACC1
Biological Processes	GO:0035239	tube morphogenesis	-2.3	3	3.3	8	APOB; COL15A1; GATA6; IHH; HNF1B; FOXN1; HESX1; STAB2
Biological Processes	GO:0045321	leukocyte activation	-2.3	3.3	3.4	7	CD4; CCR6; CCR7; FLT3; IL6; FOXN1; THEMIS
Biological Processes	GO:0048738	cardiac muscle tissue development	-2.3	5.8	4	4	GATA6; RBP4; MSC; GATA5
Biological Processes	GO:0042129	regulation of T cell proliferation	-2.3	5.8	4	4	IHH; IL6; HHLA2; TNFRSF13C
Biological Processes	GO:0022412	cellular process involved in reproduction in multicellular organism	-2.3	3.8	3.5	6	CCR6; IHH; PTX3; TESMIN; LIN28A; CCDC63
Biological Processes	GO:0060173	limb development	-2.3	5.7	4	4	IHH; PITX1; FOXN1; EVX2
Biological Processes	GO:0048736	appendage development	-2.3	5.7	4	4	IHH; PITX1; FOXN1; EVX2
Biological Processes	GO:1990869	cellular response to chemokine	-2.3	8.4	4.4	3	CCR6; CCR7; THPO
Biological Processes	GO:1990868	response to chemokine	-2.3	8.4	4.4	3	CCR6; CCR7; THPO
Biological Processes	GO:0090092	regulation of transmembrane receptor protein serine/threonine kinase signaling pathway	-2.2	4.4	3.7	5	GATA6; GDF9; BMP15; CER1; HJV
Biological Processes	GO:0071356	cellular response to tumor necrosis factor	-2.2	5.7	3.9	4	APOB; TNFRSF17; PCK1; TNFRSF13C
Biological Processes	GO:0014706	striated muscle tissue development	-2.2	5.6	3.9	4	GATA6; RBP4; MSC; GATA5
Biological Processes	GO:0050954	sensory perception of mechanical stimulus	-2.2	5.6	3.9	4	EPYC; CHRNA9; CEMIP; GRXCR1
Biological Processes	GO:0002064	epithelial cell development	-2.2	5.6	3.9	4	COL15A1; IHH; BMP15; TNMD
Biological Processes	GO:0006576	cellular biogenic amine metabolic process	-2.2	8.3	4.4	3	DBH; SLC22A3; IDO2
Biological Processes	GO:0044106	cellular amine metabolic process	-2.2	8.3	4.4	3	DBH; SLC22A3; IDO2
Cellular Components	GO:0045334	clathrin-coated endocytic vesicle	-2.2	8.3	4.4	3	APOB; CD4; CEMIP
Molecular Functions	GO:0005249	voltage-gated potassium channel activity	-2.2	8.2	4.4	3	KCNJ13; KCNE2; KCNK18
Cellular Components	GO:0098552	side of membrane	-2.2	2.9	3.3	8	CD4; CCR6; CCR7; HHLA2; STAB2; CRLF2; TNFRSF13C; PCSK9
Biological Processes	GO:0045185	maintenance of protein location	-2.2	8.1	4.3	3	CD4; MDFI; CER1
Molecular Functions	GO:0030545	signaling receptor regulator activity	-2.2	3.2	3.3	7	ASIP; GDF9; IL6; THPO; BMP15; CER1; PCSK9
Molecular Functions	GO:0042803	protein homodimerization activity	-2.2	2.9	3.2	8	CD4; CLCN1; TBX15; HESX1; CER1; HOGA1; S100A16; SLC30A8
Biological Processes	GO:0002690	positive regulation of leukocyte chemotaxis	-2.2	8	4.3	3	CCR6; CCR7; IL6
Biological Processes	GO:0048704	embryonic skeletal system morphogenesis	-2.2	8	4.3	3	HOXB2; MDFI; TBX15
Biological Processes	GO:0007281	germ cell development	-2.2	4.3	3.6	5	CCR6; IHH; PTX3; LIN28A; CCDC63
Biological Processes	GO:0072001	renal system development	-2.2	4.3	3.6	5	RBP4; HNF1B; GCNT3; CER1; PCSK9
Biological Processes	GO:0009308	amine metabolic process	-2.2	7.9	4.3	3	DBH; SLC22A3; IDO2
Biological Processes	GO:0016485	protein processing	-2.2	5.4	3.8	4	IHH; HJV; SLC30A8; PCSK9
Biological Processes	GO:0098657	import into cell	-2.2	5.4	3.8	4	KCNJ13; SLC22A3; SLC6A5; KCNE2
Biological Processes	GO:0001508	action potential	-2.2	7.8	4.2	3	CLCN1; SCN4A; KCNE2
Biological Processes	GO:0007178	transmembrane receptor protein serine/threonine kinase signaling pathway	-2.2	5.3	3.8	4	AFP; GDF9; BMP15; HJV
Biological Processes	GO:0048729	tissue morphogenesis	-2.2	3.2	3.3	7	HOXB2; IHH; HNF1B; FOXN1; HESX1; GCNT3; GATA5
Biological Processes	GO:0008585	female gonad development	-2.2	7.7	4.2	3	AFP; PTX3; BMP15
Biological Processes	GO:0042632	cholesterol homeostasis	-2.1	7.6	4.2	3	APOB; CETP; PCSK9
Biological Processes	GO:0055092	sterol homeostasis	-2.1	7.5	4.1	3	APOB; CETP; PCSK9
Biological Processes	GO:0050778	positive regulation of immune response	-2.1	3.1	3.2	7	C3; CD4; CCR7; IL6; PCK1; HHLA2; THEMIS
Biological Processes	GO:0140352	export from cell	-2.1	3.5	3.3	6	ABCC2; IL6; HNF1B; KCNE2; SLC30A8; KCNK18
Biological Processes	GO:0046545	development of primary female sexual characteristics	-2.1	7.4	4.1	3	AFP; PTX3; BMP15
Molecular Functions	GO:0005198	structural molecule activity	-2.1	2.8	3.1	8	CD4; COL6A2; COL15A1; CRYBB2; LAMB3; OPTC; FBN3; COL6A6
Biological Processes	GO:0060541	respiratory system development	-2.1	5.1	3.6	4	GATA6; RBP4; HESX1; MSC
Biological Processes	GO:0042102	positive regulation of T cell proliferation	-2.1	7.3	4	3	IL6; HHLA2; TNFRSF13C
Biological Processes	GO:0030510	regulation of BMP signaling pathway	-2.1	7.2	4	3	GATA6; CER1; HJV
Molecular Functions	GO:0005216	ion channel activity	-2.1	3.4	3.2	6	CLCN1; KCNJ13; SCN4A; KCNE2; CHRNA9; KCNK18
Biological Processes	GO:0015711	organic anion transport	-2.1	4	3.4	5	ABCC2; SLC22A3; SLC6A5; SLCO1C1; SLC16A12
Biological Processes	GO:0034612	response to tumor necrosis factor	-2.1	5	3.6	4	APOB; TNFRSF17; PCK1; TNFRSF13C
Biological Processes	GO:0032496	response to lipopolysaccharide	-2	4	3.3	5	APOB; CCR7; IL6; PCK1; THPO
Biological Processes	GO:0006869	lipid transport	-2	4	3.3	5	APOB; CETP; ABCC2; RBP4; SLCO1C1
Biological Processes	GO:0009617	response to bacterium	-2	2.8	3	8	APOB; C3; CD4; CCR7; IL6; PCK1; THPO; STAB2
Biological Processes	GO:0006820	anion transport	-2	3.4	3.2	6	CLCN1; ABCC2; SLC22A3; SLC6A5; SLCO1C1; SLC16A12
Molecular Functions	GO:0022890	inorganic cation transmembrane transporter activity	-2	3	3.1	7	KCNJ13; SCN4A; SLC6A5; KCNE2; CHRNA9; SLC30A8; KCNK18
Biological Processes	GO:0032526	response to retinoic acid	-2	6.9	3.9	3	GATA6; PCK1; RBP4
Biological Processes	GO:0071674	mononuclear cell migration	-2	6.9	3.9	3	CCR6; CCR7; IL6
Biological Processes	GO:0060348	bone development	-2	4.8	3.5	4	EPYC; IHH; THPO; CER1
Biological Processes	GO:0009952	anterior/posterior pattern specification	-2	4.8	3.5	4	HOXB2; HOXC5; HNF1B; CER1
Biological Processes	GO:0061448	connective tissue development	-2	4.8	3.5	4	EPYC; IHH; PITX1; CER1
Biological Processes	GO:1905954	positive regulation of lipid localization	-2	6.7	3.8	3	APOB; C3; CETP
Biological Processes	GO:0002824	positive regulation of adaptive immune response based on somatic recombination of immune receptors built from immunoglobulin superfamily domains	-2	6.7	3.8	3	C3; CD4; IL6
Biological Processes	GO:0034762	regulation of transmembrane transport	-2	2.9	3	7	C3; CLCN1; KCNJ13; SCN4A; KCNE2; CEMIP; PCSK9
Biological Processes	GO:0009725	response to hormone	-2	2.7	2.9	8	APOB; ASIP; CCR7; FLT3; GATA6; IL6; PCK1; PCSK9
Biological Processes	GO:0001704	formation of primary germ layer	-2	6.6	3.8	3	GATA6; LAMB3; HNF1B
Biological Processes	GO:0001655	urogenital system development	-2	3.8	3.2	5	RBP4; HNF1B; GCNT3; CER1; PCSK9
Molecular Functions	GO:0099094	ligand-gated cation channel activity	-2	6.6	3.8	3	KCNJ13; KCNE2; CHRNA9
Biological Processes	GO:0071675	regulation of mononuclear cell migration	-1.9	6.5	3.7	3	CCR6; CCR7; MADCAM1
Biological Processes	GO:0002821	positive regulation of adaptive immune response	-1.9	6.5	3.7	3	C3; CD4; IL6
Biological Processes	GO:0002237	response to molecule of bacterial origin	-1.9	3.7	3.2	5	APOB; CCR7; IL6; PCK1; THPO
Biological Processes	GO:0008203	cholesterol metabolic process	-1.9	6.4	3.7	3	APOB; CETP; PCSK9
Biological Processes	GO:0019216	regulation of lipid metabolic process	-1.9	3.7	3.2	5	APOB; C3; CCR7; FLT3; PCK1
Biological Processes	GO:0051897	positive regulation of protein kinase B signaling	-1.9	6.3	3.7	3	CCR7; THPO; LIN28A
Biological Processes	GO:0002702	positive regulation of production of molecular mediator of immune response	-1.9	6.3	3.7	3	IL6; RBP4; LACC1
Biological Processes	GO:0090100	positive regulation of transmembrane receptor protein serine/threonine kinase signaling pathway	-1.9	6.3	3.7	3	GATA6; GDF9; BMP15
Molecular Functions	GO:0005261	cation channel activity	-1.9	3.6	3.1	5	KCNJ13; SCN4A; KCNE2; CHRNA9; KCNK18
Biological Processes	GO:0071692	protein localization to extracellular region	-1.9	6.2	3.6	3	HNF1B; CER1; SLC30A8
Biological Processes	GO:0032870	cellular response to hormone stimulus	-1.9	3.1	3	6	APOB; ASIP; FLT3; GATA6; PCK1; PCSK9
Biological Processes	GO:0048593	camera-type eye morphogenesis	-1.9	6.2	3.6	3	IHH; RBP4; LCTL
Biological Processes	GO:0007519	skeletal muscle tissue development	-1.9	6.2	3.6	3	PITX1; MSC; VAX1
Molecular Functions	GO:0005267	potassium channel activity	-1.9	6.2	3.6	3	KCNJ13; KCNE2; KCNK18
Biological Processes	GO:0002250	adaptive immune response	-1.9	2.8	2.9	7	TNFRSF17; C3; CD4; CCR6; IL6; TNFRSF13C; THEMIS
Biological Processes	GO:0010038	response to metal ion	-1.9	3.6	3.1	5	HESX1; CER1; TESMIN; S100A16; SLC30A8
Biological Processes	GO:0008285	negative regulation of cell population proliferation	-1.9	2.6	2.8	8	GATA6; IHH; IL6; RBP4; CER1; VAX1; BTG4; TNMD
Biological Processes	GO:0002688	regulation of leukocyte chemotaxis	-1.9	6.1	3.6	3	CCR6; CCR7; IL6
Biological Processes	GO:0042886	amide transport	-1.9	6.1	3.6	3	IL6; HNF1B; SLC30A8
Biological Processes	GO:0010876	lipid localization	-1.9	3.6	3.1	5	APOB; CETP; ABCC2; RBP4; SLCO1C1
Biological Processes	GO:1901342	regulation of vasculature development	-1.9	3.6	3.1	5	C3; GATA6; IL6; ANGPTL7; TNMD
Molecular Functions	GO:0015267	channel activity	-1.9	3.1	2.9	6	CLCN1; KCNJ13; SCN4A; KCNE2; CHRNA9; KCNK18
Biological Processes	GO:0033674	positive regulation of kinase activity	-1.9	3.1	2.9	6	CD4; CCR7; FLT3; MUSK; GPRC5C; CEMIP
Molecular Functions	GO:0048018	receptor ligand activity	-1.9	3.1	2.9	6	ASIP; GDF9; IL6; THPO; BMP15; CER1
Molecular Functions	GO:0022803	passive transmembrane transporter activity	-1.9	3.1	2.9	6	CLCN1; KCNJ13; SCN4A; KCNE2; CHRNA9; KCNK18
Biological Processes	GO:0050670	regulation of lymphocyte proliferation	-1.9	4.4	3.2	4	IHH; IL6; HHLA2; TNFRSF13C
Biological Processes	GO:0046883	regulation of hormone secretion	-1.9	4.3	3.2	4	GDF9; IL6; RBP4; SLC30A8
Biological Processes	GO:0002697	regulation of immune effector process	-1.9	3.5	3	5	C3; IL6; PCK1; RBP4; LACC1
Biological Processes	GO:0032944	regulation of mononuclear cell proliferation	-1.8	4.3	3.2	4	IHH; IL6; HHLA2; TNFRSF13C
Molecular Functions	GO:0030546	signaling receptor activator activity	-1.8	3	2.9	6	ASIP; GDF9; IL6; THPO; BMP15; CER1
Biological Processes	GO:1902652	secondary alcohol metabolic process	-1.8	5.9	3.5	3	APOB; CETP; PCSK9
Biological Processes	GO:0034765	regulation of ion transmembrane transport	-1.8	3	2.9	6	CLCN1; KCNJ13; SCN4A; KCNE2; CEMIP; PCSK9
Biological Processes	GO:0001568	blood vessel development	-1.8	3	2.8	6	APOB; COL15A1; GATA6; IHH; FOXN1; STAB2
Cellular Components	GO:0030665	clathrin-coated vesicle membrane	-1.8	5.7	3.4	3	APOB; CD4; CEMIP
Biological Processes	GO:0016125	sterol metabolic process	-1.8	5.7	3.4	3	APOB; CETP; PCSK9
Biological Processes	GO:0060538	skeletal muscle organ development	-1.8	5.6	3.4	3	PITX1; MSC; VAX1
Biological Processes	GO:0040007	growth	-1.8	3.4	2.9	5	IHH; PTX3; HNF1B; HESX1; CER1
Biological Processes	GO:0048589	developmental growth	-1.8	3.4	2.9	5	IHH; PTX3; HNF1B; HESX1; CER1
Biological Processes	GO:0030534	adult behavior	-1.8	5.6	3.4	3	ASIP; DBH; DMRT3
Molecular Functions	GO:0004713	protein tyrosine kinase activity	-1.8	5.6	3.4	3	FLT3; MUSK; MELK
Biological Processes	GO:0003007	heart morphogenesis	-1.7	4	3	4	GATA6; IHH; RBP4; GATA5
Biological Processes	GO:0051384	response to glucocorticoid	-1.7	5.4	3.3	3	FLT3; IL6; PCK1
Biological Processes	GO:0000904	cell morphogenesis involved in differentiation	-1.7	2.9	2.8	6	COL15A1; EVX1; IHH; LAMB3; VAX1; TNMD
Biological Processes	GO:0001701	in utero embryonic development	-1.7	3.3	2.8	5	APOB; GATA6; IHH; MDFI; HNF1B
Biological Processes	GO:0050921	positive regulation of chemotaxis	-1.7	5.4	3.3	3	CCR6; CCR7; IL6
Biological Processes	GO:0050768	negative regulation of neurogenesis	-1.7	5.4	3.3	3	IL6; VAX1; LIN28A
Biological Processes	GO:0001944	vasculature development	-1.7	2.9	2.7	6	APOB; COL15A1; GATA6; IHH; FOXN1; STAB2
Biological Processes	GO:0008202	steroid metabolic process	-1.7	4	3	4	AFP; APOB; CETP; PCSK9
Biological Processes	GO:0070663	regulation of leukocyte proliferation	-1.7	3.9	3	4	IHH; IL6; HHLA2; TNFRSF13C
Biological Processes	GO:0050671	positive regulation of lymphocyte proliferation	-1.7	5.3	3.3	3	IL6; HHLA2; TNFRSF13C
Biological Processes	GO:0035107	appendage morphogenesis	-1.7	5.3	3.3	3	IHH; PITX1; EVX2
Biological Processes	GO:0035108	limb morphogenesis	-1.7	5.3	3.3	3	IHH; PITX1; EVX2
Biological Processes	GO:0051604	protein maturation	-1.7	3.9	3	4	IHH; HJV; SLC30A8; PCSK9
Biological Processes	GO:0050730	regulation of peptidyl-tyrosine phosphorylation	-1.7	3.9	3	4	CD4; FLT3; IL6; RAP2B
Biological Processes	GO:0032946	positive regulation of mononuclear cell proliferation	-1.7	5.2	3.2	3	IL6; HHLA2; TNFRSF13C
Molecular Functions	GO:0022843	voltage-gated cation channel activity	-1.7	5.2	3.2	3	KCNJ13; KCNE2; KCNK18
Biological Processes	GO:0030595	leukocyte chemotaxis	-1.7	5.2	3.2	3	CCR6; CCR7; IL6
Molecular Functions	GO:0022834	ligand-gated channel activity	-1.7	5.2	3.2	3	KCNJ13; KCNE2; CHRNA9
Biological Processes	GO:0051961	negative regulation of nervous system development	-1.7	5.2	3.2	3	IL6; VAX1; LIN28A
Molecular Functions	GO:0015276	ligand-gated ion channel activity	-1.7	5.2	3.2	3	KCNJ13; KCNE2; CHRNA9
Biological Processes	GO:0018108	peptidyl-tyrosine phosphorylation	-1.7	5.2	3.2	3	FLT3; MUSK; MELK
Biological Processes	GO:0050796	regulation of insulin secretion	-1.7	5.1	3.2	3	IL6; RBP4; SLC30A8
Biological Processes	GO:0007507	heart development	-1.7	2.8	2.7	6	GATA6; IHH; RBP4; MSC; CER1; GATA5
Biological Processes	GO:0043269	regulation of ion transport	-1.7	2.5	2.6	7	CD4; CLCN1; KCNJ13; SCN4A; KCNE2; CEMIP; PCSK9
Molecular Functions	GO:0008528	G protein-coupled peptide receptor activity	-1.7	5.1	3.1	3	CCR6; CCR7; SCTR
Biological Processes	GO:0018212	peptidyl-tyrosine modification	-1.7	5.1	3.1	3	FLT3; MUSK; MELK
Biological Processes	GO:0031099	regeneration	-1.7	5.1	3.1	3	FLT3; IHH; IL6
Biological Processes	GO:1903706	regulation of hemopoiesis	-1.7	3.1	2.7	5	CD4; IHH; PCK1; THPO; FOXN1
Biological Processes	GO:0050727	regulation of inflammatory response	-1.7	3.1	2.7	5	C3; CCR7; IL6; LRRC19; LACC1
Biological Processes	GO:0048592	eye morphogenesis	-1.6	5	3.1	3	IHH; RBP4; LCTL
Biological Processes	GO:0098739	import across plasma membrane	-1.6	5	3.1	3	KCNJ13; SLC6A5; KCNE2
Biological Processes	GO:0050729	positive regulation of inflammatory response	-1.6	5	3.1	3	C3; CCR7; IL6
Biological Processes	GO:0032368	regulation of lipid transport	-1.6	4.9	3.1	3	CETP; GDF9; PCSK9
Biological Processes	GO:0045860	positive regulation of protein kinase activity	-1.6	3.1	2.7	5	CD4; CCR7; FLT3; GPRC5C; CEMIP
Molecular Functions	GO:0001653	peptide receptor activity	-1.6	4.9	3.1	3	CCR6; CCR7; SCTR
Molecular Functions	GO:0015079	potassium ion transmembrane transporter activity	-1.6	4.8	3	3	KCNJ13; KCNE2; KCNK18
Molecular Functions	GO:0022804	active transmembrane transporter activity	-1.6	3.1	2.7	5	ABCC2; SLC22A3; SLC6A5; SLCO1C1; SLC16A12
Biological Processes	GO:0002443	leukocyte mediated immunity	-1.6	3.6	2.8	4	C3; CCR6; DBH; IL6
Biological Processes	GO:0023061	signal release	-1.6	4.8	3	3	IL6; HNF1B; SLC30A8
Biological Processes	GO:0048863	stem cell differentiation	-1.6	4.8	3	3	HNF1B; HESX1; LIN28A
Biological Processes	GO:0070665	positive regulation of leukocyte proliferation	-1.6	4.7	3	3	IL6; HHLA2; TNFRSF13C
Biological Processes	GO:0071805	potassium ion transmembrane transport	-1.6	4.7	3	3	KCNJ13; KCNE2; KCNK18
Biological Processes	GO:0003012	muscle system process	-1.6	3.6	2.7	4	CLCN1; GATA6; SCN4A; KCNE2
Biological Processes	GO:0031960	response to corticosteroid	-1.6	4.7	3	3	FLT3; IL6; PCK1
Biological Processes	GO:0048514	blood vessel morphogenesis	-1.6	3	2.6	5	APOB; COL15A1; IHH; FOXN1; STAB2
Biological Processes	GO:0048469	cell maturation	-1.6	4.6	2.9	3	C3; CCR6; IHH
Biological Processes	GO:0051347	positive regulation of transferase activity	-1.6	2.6	2.5	6	CD4; CCR7; FLT3; MUSK; GPRC5C; CEMIP
Biological Processes	GO:0001822	kidney development	-1.6	3.5	2.7	4	HNF1B; GCNT3; CER1; PCSK9
Biological Processes	GO:0042391	regulation of membrane potential	-1.6	3	2.6	5	CLCN1; SCN4A; KCNE2; CHRNA9; KCNK18
Biological Processes	GO:0002700	regulation of production of molecular mediator of immune response	-1.5	4.5	2.9	3	IL6; RBP4; LACC1
Biological Processes	GO:0002252	immune effector process	-1.5	2.9	2.5	5	C3; CCR6; DBH; IL6; PTX3
Biological Processes	GO:0006813	potassium ion transport	-1.5	4.5	2.9	3	KCNJ13; KCNE2; KCNK18
Cellular Components	GO:0034702	ion channel complex	-1.5	3.4	2.6	4	CLCN1; SCN4A; KCNE2; CHRNA9
Biological Processes	GO:0042113	B cell activation	-1.5	4.4	2.8	3	CCR6; FLT3; IL6
Biological Processes	GO:1901617	organic hydroxy compound biosynthetic process	-1.5	4.4	2.8	3	ASIP; DBH; PCK1
Biological Processes	GO:0045580	regulation of T cell differentiation	-1.5	4.4	2.8	3	IHH; PCK1; FOXN1
Molecular Functions	GO:0031406	carboxylic acid binding	-1.5	4.4	2.8	3	AFP; DBH; PCK1
Biological Processes	GO:0055088	lipid homeostasis	-1.5	4.4	2.8	3	APOB; CETP; PCSK9
Cellular Components	GO:0005775	vacuolar lumen	-1.5	4.3	2.8	3	APOB; C3; OMD
Biological Processes	GO:0008544	epidermis development	-1.5	3.3	2.6	4	GATA6; LAMB3; FOXN1; GRXCR1
Biological Processes	GO:0002009	morphogenesis of an epithelium	-1.5	2.8	2.4	5	HOXB2; IHH; HNF1B; FOXN1; HESX1
Biological Processes	GO:1903708	positive regulation of hemopoiesis	-1.5	4.3	2.8	3	CD4; IHH; PCK1
Biological Processes	GO:1902107	positive regulation of leukocyte differentiation	-1.5	4.3	2.8	3	CD4; IHH; PCK1
Biological Processes	GO:0046890	regulation of lipid biosynthetic process	-1.5	4.3	2.8	3	APOB; C3; PCK1
Biological Processes	GO:0090276	regulation of peptide hormone secretion	-1.5	4.3	2.8	3	IL6; RBP4; SLC30A8
Biological Processes	GO:0002822	regulation of adaptive immune response based on somatic recombination of immune receptors built from immunoglobulin superfamily domains	-1.5	4.3	2.8	3	C3; CD4; IL6
Biological Processes	GO:1902105	regulation of leukocyte differentiation	-1.5	3.3	2.5	4	CD4; IHH; PCK1; FOXN1
Cellular Components	GO:0030135	coated vesicle	-1.5	3.3	2.5	4	APOB; CD4; CEMIP; PCSK9
Biological Processes	GO:0005975	carbohydrate metabolic process	-1.5	2.8	2.4	5	PCK1; RBP4; GCNT3; CHST4; LCTL
Biological Processes	GO:0002791	regulation of peptide secretion	-1.5	4.2	2.7	3	IL6; RBP4; SLC30A8
Biological Processes	GO:0010721	negative regulation of cell development	-1.4	4.2	2.7	3	IL6; VAX1; LIN28A
Biological Processes	GO:0043549	regulation of kinase activity	-1.4	2.3	2.3	7	CD4; CCR7; FLT3; MUSK; RAP2B; GPRC5C; CEMIP
Biological Processes	GO:0070372	regulation of ERK1 and ERK2 cascade	-1.4	3.2	2.5	4	CD4; CCR7; THPO; CHRNA9
Biological Processes	GO:0090087	regulation of peptide transport	-1.4	4.1	2.7	3	IL6; RBP4; SLC30A8
Biological Processes	GO:0009913	epidermal cell differentiation	-1.4	4.1	2.6	3	GATA6; FOXN1; GRXCR1
Biological Processes	GO:0060322	head development	-1.4	2.2	2.2	7	HOXB2; IHH; PITX1; SCTR; HNF1B; HESX1; VAX1
Biological Processes	GO:0046777	protein autophosphorylation	-1.4	4	2.6	3	FLT3; MUSK; MELK
Biological Processes	GO:0051896	regulation of protein kinase B signaling	-1.4	4	2.6	3	CCR7; THPO; LIN28A
Cellular Components	GO:0098802	plasma membrane signaling receptor complex	-1.4	3.1	2.4	4	CD4; IL6; CHRNA9; HJV
Biological Processes	GO:0050731	positive regulation of peptidyl-tyrosine phosphorylation	-1.4	4	2.6	3	CD4; FLT3; IL6
Molecular Functions	GO:0001227	DNA-binding transcription repressor activity, RNA polymerase II-specific	-1.4	3.1	2.4	4	TBX15; HESX1; MSC; VAX1
Molecular Functions	GO:0008289	lipid binding	-1.4	2.2	2.2	7	AFP; APOB; CETP; PLIN1; RBP4; MELK; ANXA8L1
Biological Processes	GO:0048839	inner ear development	-1.4	4	2.6	3	HESX1; CHRNA9; GRXCR1
Molecular Functions	GO:0001217	DNA-binding transcription repressor activity	-1.4	3.1	2.4	4	TBX15; HESX1; MSC; VAX1
Biological Processes	GO:0007204	positive regulation of cytosolic calcium ion concentration	-1.4	3.9	2.6	3	CCR6; CCR7; CHRNA9
Biological Processes	GO:0002819	regulation of adaptive immune response	-1.4	3.9	2.6	3	C3; CD4; IL6
Cellular Components	GO:0031983	vesicle lumen	-1.4	3.1	2.4	4	APOB; C3; DBH; PTX3
Cellular Components	GO:0030666	endocytic vesicle membrane	-1.4	3.9	2.6	3	APOB; CD4; STAB2
Biological Processes	GO:0048638	regulation of developmental growth	-1.4	3.1	2.4	4	GATA6; MUSK; RBP4; HNF1B
Cellular Components	GO:0030662	coated vesicle membrane	-1.4	3.8	2.5	3	APOB; CD4; CEMIP
Biological Processes	GO:0042445	hormone metabolic process	-1.3	3.8	2.5	3	AFP; RBP4; SLC30A8
Biological Processes	GO:0045619	regulation of lymphocyte differentiation	-1.3	3.7	2.5	3	IHH; PCK1; FOXN1
Biological Processes	GO:0043410	positive regulation of MAPK cascade	-1.3	2.6	2.2	5	CD4; CCR7; FLT3; IL6; THPO
Cellular Components	GO:0030139	endocytic vesicle	-1.3	2.9	2.3	4	APOB; CD4; STAB2; CEMIP
Biological Processes	GO:0019439	aromatic compound catabolic process	-1.3	2.9	2.3	4	ABCC2; DBH; LIN28A; IDO2
Biological Processes	GO:0045859	regulation of protein kinase activity	-1.3	2.3	2.1	6	CD4; CCR7; FLT3; RAP2B; GPRC5C; CEMIP
Biological Processes	GO:0031347	regulation of defense response	-1.3	2.3	2.1	6	C3; CCR7; GATA6; IL6; LRRC19; LACC1
Biological Processes	GO:0060326	cell chemotaxis	-1.3	3.6	2.4	3	CCR6; CCR7; IL6
Biological Processes	GO:0045765	regulation of angiogenesis	-1.3	2.9	2.2	4	C3; GATA6; IL6; TNMD

## Sheet: down KEGG
All enriched KEGG pathways of down-regulated DEGs
Category	Description	LogP	Enrichment	Z-score	Count	Gene symbols
KEGG Pathway	Cytokine-cytokine receptor interaction	-6.5	8.5	8.2	10	TNFRSF17; CD4; CCR6; CCR7; GDF9; IL6; THPO; BMP15; CRLF2; TNFRSF13C
KEGG Pathway	Intestinal immune network for IgA production	-4.4	21	8.6	4	TNFRSF17; IL6; MADCAM1; TNFRSF13C
KEGG Pathway	Hematopoietic cell lineage	-4.3	13	7.4	5	CD4; DNTT; FLT3; IL6; THPO
KEGG Pathway	PI3K-Akt signaling pathway	-3.3	5	4.8	7	COL6A2; FLT3; IL6; LAMB3; PCK1; COL6A6; EIF4E1B
KEGG Pathway	Protein digestion and absorption	-3.1	9.8	5.6	4	COL6A2; COL15A1; KCNJ13; COL6A6
KEGG Pathway	Cholesterol metabolism	-3	15	6.3	3	APOB; CETP; PCSK9
KEGG Pathway	ECM-receptor interaction	-2.3	8.6	4.5	3	COL6A2; LAMB3; COL6A6
KEGG Pathway	Viral protein interaction with cytokine and cytokine receptor	-2.1	7.5	4.1	3	CCR6; CCR7; IL6
KEGG Pathway	Focal adhesion	-2.1	5	3.6	4	COL6A2; LAMB3; MYL10; COL6A6
KEGG Pathway	JAK-STAT signaling pathway	-1.6	4.7	3	3	IL6; THPO; CRLF2
