# Supplementary material for: The hypothalamic transcriptome reveals the importance of visual perception on the egg production of Wanxi white geese
Source: Front Vet Sci. 2024 Sep 20;11:1449032. doi: 10.3389/fvets.2024.1449032 (PMC11450866; doi:10.3389/fvets.2024.1449032)
Supplement: Supplementary file 7 [file Table_6.XLSX]

## Sheet: Sheet1
Table S6. All resultes of GSEA
Ranked	GO Term	ES	NES	pval	fdr	geneset_size	matched_size	Genes
1	myelin sheath(GO:0043209)	0.389018	2.69815	0	0.0983867	67	67	LOC106030657,ITPR3,SRD5A1,CNTNAP1,CNRIP1,SLC25A5,TAGLN3,YWHAG,CRYAB,DNM1,LOC106030553,PEBP1,MDH2,LOC106047719,FSCN1,THY1,CLDN11,ARF6,MYO1D,GDI2,PLP1,ACTR1A,NDUFA10,ATP5C1,TKT,CLTCL1,PITPNA,CKB,NAPB,LOC106039566,NSF,PGAM1,NDUFS1,DLD,LOC106029371,DLAT,PRDX3,NAPG,EHD3,HSPD1,CLTC,SYN2,ATP6V1B2,TUBB4B,PDHA1,CCT5,LOC106033377,TSPAN2,VCP,GNB4,ATP5H,CCT2,PDIA3,BCL2,EEF1A1,IMMT
2	serine-type endopeptidase activity(GO:0004252)	0.362906	2.58018	0	0.162321	85	71	F2,F9,OVCH1,PROZ,LOC106049560,TMPRSS5,LOC106035583,CFI,TMPRSS7,CORIN,TMPRSS15,LOC106035576,ACR,LOC106043988,HGFAC,TMPRSS12
3	cytokine activity(GO:0005125)	0.356815	2.54128	0.00107527	0.156773	80	70	IL12B,LOC106038123,LIF,LOC106049823,INHA,LOC106041921,LOC106049327,LOC106037882,LOC106049825,IL1B,GDF10,CMTM8,LOC106034587,C1QTNF4,LOC106031588,MSTN
4	heme binding(GO:0020037)	0.318721	2.37473	0.0010582	0.430318	92	85	HRG,LOC106039022,LOC106044799,AMBP,LOC106039021,LOC106036789,LOC106049851,LOC106048210,LOC106048341,LOC106044184,LOC106049398,LOC106033601,LOC106048580,NOX5,MB,LOC106044719,LOC106033591,LOC106029467,LOC106039314,ADGB,FA2H,LOC106032170,HMOX1,LOC106049439,LOC106039242,LOC106039150,NGB,NOS2,SRC,LOC106032947,TBXAS1
5	tricarboxylic acid cycle(GO:0006099)	0.469543	2.35668	0	0.367907	25	25	ME2,IDH2,MDH2,MDH1B,DHTKD1,ACO1,SDHD,CS,SDHB,MDH1,OGDHL,PDHB,DLST,LOC106049716,DLAT,IREB2,IDH1,SDHA,IDH3B,PDHA1,SUCLG1,SUCLA2
6	visual perception(GO:0007601)	0.304112	2.35519	0	0.307417	112	105	PDE6C,MFRP,LOC106046188,RHO,RDH8,LOC106048286,LOC106044489,CRYBA1,LOC106042852,SLITRK6,LOC106037668,RORB,CNGB1,CRYAA,GUCA1B,LOC106029423,GJD2,CNNM4,LOC106030402,KCNJ10,LOC106038143
7	cell fate commitment(GO:0045165)	0.491942	2.30707	0.00375	0.366548	23	23	WNT8A,WNT9B,WNT2B,WNT16,SOX13,LOC106047829,WNT4,PAX6,WNT8B,WNT3
8	axonogenesis(GO:0007409)	0.367916	2.28664	0.00114943	0.395866	49	49	CCK,NTNG1,SLITRK6,SLITRK5,PAX6,LOC106039424,STK11,SLITRK3,NTNG2,KLF7,MAP1S,LOC106029466,MAP1B,RNF165,SNAP91,PAK3,PTPRZ1,RAB10,LLGL1,SLITRK2,ATL1,SHTN1,CTNNA2,AFG3L2,PITPNA,LOC106049613,PARD6A,BRSK2,MAP1A,SPAST,TRIM46,APP,PTPN11,SLIT1,LOC106044308,DOCK7,DVL1,CNP,BCL2
9	Schaffer collateral - CA1 synapse(GO:0098685)	0.340151	2.24476	0.00331492	0.456488	54	54	NTNG1,LRRTM2,BSN,CAMK2A,LOC106045646,LOC106029615,CPLX1,MYO5B,PRKCI,GABBR1,ITPR1,ADCY8,GIPC2,NTNG2,DGKG,CACNG2,SNAP91,CTNNB1,LRRC4C,NRXN1,GRM5,PFN2,SYT11,LOC106029327,APBA1,STXBP5,PRKCZ,LRRC4,RNF216,ABR,DBNDD2,SYN2,PTPRA,APBA2,FBXL20,MYO5A,CDC42,PRKAR1B,DVL1,RAB11A,LOC106049911,ADORA2B,FYN,CASK
10	potassium ion transmembrane transport(GO:0071805)	0.326825	2.24472	0.0010929	0.391417	68	66	KCNA10,KCNH4,KCNG2,KCNG3,KCNK5,LOC106045707,KCNK17,KCNQ3,LOC106047949,KCNK12,KCNK1,KCNA2,HCN3,KCND3,KCNQ2,HCN4,KCNK10,KCNS2,KCNH7,KCNK3,KCNC2,KCNN3,KCNN2,KCNC1,KCNC4,KCND2,SLC9A4,KCNH1
11	glycolytic process(GO:0006096)	0.501537	2.2305	0.0080429	0.411435	20	20	PRKAG3,ALDOC,ENO2,DHTKD1,ALDOA,OGDHL,PKM,LOC106049716,PGAM1,LOC106049507,LOC106029371,PGK1,PFKL,GAPDH,ENO1,PFKFB2,TPI1,ALDOB
12	voltage-gated potassium channel activity(GO:0005249)	0.361879	2.22724	0	0.365596	50	49	KCNA10,KCNV1,KCNH4,KCNG2,KCNG3,KCNK5,LOC106045707,KCNQ3,KCNAB2,KCNMA1,KCNA2,HCN3,KCND3,KCNQ2,HCN4,KCNS2,KCNH7,KCNC2,KCNC1,KCNC4,KCND2,KCNH1,KCNAB1
13	sensory perception of smell(GO:0007608)	0.498356	2.21735	0.00126263	0.3369	33	20	LOC106048249,LOC106048552,LOC106048263,SLC24A4,CNGB1,OMP,LOC106029467,LOC106032170,ADCY3
14	canonical Wnt signaling pathway(GO:0060070)	0.366588	2.21292	0.00114025	0.343304	46	45	WNT9B,WNT2B,LOC106035498,TCF7L2,SFRP5,FZD8,LOC106047829,FZD10,WNT4,STK11,WNT8B,SFRP1,FRZB,WNT3,FZD3,DIXDC1,FZD1,FZD2,CTNNB1,DVL3,PPAP2B,SDC1,BCL9L,FZD9
15	GABA-ergic synapse(GO:0098982)	0.335925	2.18241	0.00667408	0.387694	53	53	DRD3,LRRTM2,CALB1,BSN,SYT7,SLC6A17,GABBR1,ITPR1,KCND3,SLITRK3,ERC2,RIMS2,KCND2,ATP2B2,ABHD6,NLGN3,SV2A,CNTNAP4,PCDH17,SLC6A11,NRXN1,GUCY1A3,GABRB2,SLITRK2,CLSTN3,IQSEC3,GABRD,LOC106032660,PTPRO,LOC106031043,SNAP23,LRFN5,C1QBP,DAG1,GLRB,ARHGEF7,CLSTN1,GABRA1,GABRB3,NRG2,PLCB1,IGSF9B,ARHGEF9,CLCN3
16	regulation of ion transmembrane transport(GO:0034765)	0.28838	2.15105	0.00212089	0.395733	91	85	CLIC3,LOC106038398,KCNA10,KCNJ4,KCNV1,KCNH4,KCNG2,KCNG3,KCNK5,LOC106045707,KCNK17,KCNQ3,KCNJ15,KCNK12,SCN2B,KCNJ10,KCNJ3,KCNMA1,KCNA2,HCN3,KCND3,KCNQ2,HCN4,KCNK10,KCNH7,KCNC1,KCNC4,KCND2,KCNH1,LOC106039791,SCN8A,TPCN1,LOC106048804,KCNJ12,CACNA2D4,KCNJ11,KCNF1,KCNA4,CLCN2,KCNB1
17	hormone activity(GO:0005179)	0.34417	2.13905	0.0011274	0.413423	53	48	GHRH,LOC106049823,INHA,CCK,INS,UTS2B,LOC106049825,NPPC,UTS2,GCG,TG,ADM
18	nervous system development(GO:0007399)	0.254876	2.1239	0.00101626	0.438666	131	130	LOC106046796,LOC106046797,LOC106036168,LOC106040867,FGF19,SDCBP2,FOS,SH2B2,CNTN4,RAPGEF5,ZNF423,N4BP3,LOC106029374,LOC106049863,SRRM4,ZC3H12A,PPP2R5D,NAV1,MEF2A,PCSK2,WNT8B,TIMM8A,GAP43,KCNQ2,SPOCK1,BRINP2,LOC106043055,FGF14,PHF10,MAP1S,DCLK1,NAGLU,IFT88,RBFOX3,SIM2,VANGL2,CRMP1,UTP11L,AGRN,NRG1,VPS13A,RBM45,LOC106032717,SIAH1,FGF12,DPF2,NAV3,NAB2,KIF2A,RBFOX2
19	neuron differentiation(GO:0030182)	0.318377	2.11771	0.00446429	0.450492	62	60	LOC106044623,WNT8A,WNT9B,WNT2B,WNT16,LOC106044624,LOC106030669,LOC106047829,WNT4,WNT8B,LOC106046590,LHX2,WNT3,ID2,CDK5R2,TRPC6,SOX11,LDB1,SNPH,CEND1,ITM2C
20	positive regulation of tyrosine phosphorylation of STAT p...(GO:0042531)	0.411764	2.09464	0.00736196	0.498294	31	28	IL12B,LOC106044623,LIF,LOC106048210,LOC106044624
21	ER to Golgi vesicle-mediated transport(GO:0006888)	0.264033	2.08126	0.00103842	0.529301	100	100	TRAPPC3L,LOC106038705,TMED3,LOC106048257,TRAPPC2L,DYNC1I1,LOC106029466,RAB30,TEX261,LMAN2L,TBC1D20,PREB,COG1,COPG1,DYNLL2,LMAN2,ACTR1A,GOLGA2,TRAPPC12,RAB33A,VTI1A,SEC23IP,TRAPPC3,PEF1,CUL3,USO1,SPAST,SAR1B,RAB1A,GRIA1,LOC106034175,IER3IP1,SEC22B,SEC24B,ERGIC1,PGAP1,SPTBN1,BCAP29,PITPNM3,VCP,TRAPPC6B,COPB2,NRBP2,KLHL12,ZW10,GBF1,VAPA,ARCN1,TRAPPC4,ARFGAP2,COPG2,TRAPPC2,COPE,DCTN6,TMED6,LOC1060481…
22	carbohydrate binding(GO:0030246)	0.286387	2.07371	0.00642398	0.547388	82	77	LOC106045865,LOC106046310,CLEC19A,LOC106049482,LOC106045866,LOC106049928,SI,CLEC3A,LOC106032659,NPTX2,CALR3,KLRG1,CD34,LOC106048064,LOC106049821,GALM,LOC106042005,LOC106046297,NCAN,LOC106049535,MAN2A2,LAYN,EPM2A,LOC106029513,DGCR2,GALNT18,TALDO1,LOC106033372,CRYBG3,LMAN2,TKT,UAP1,LOC106029343,ADGRL3
23	chemokine-mediated signaling pathway(GO:0070098)	0.470889	2.06762	0.0037831	0.562593	23	19	LOC106041921,LOC106041491,LOC106049327,LOC106041042,LOC106041492,LOC106038356,LOC106041915
24	epithelial cell differentiation(GO:0030855)	0.446845	2.05698	0.00921053	0.594792	21	21	TBX1,LOC106047979,LOC106048011,TCF21,DLX6,UPK1B,ELF3,EHF
25	postsynaptic density membrane(GO:0098839)	0.485168	2.04433	0.00664011	0.627488	17	17	CACNG5,GRIN2C,GRIN2B,GRM1,NETO1,LOC106049304,DLG3,CACNG2,ATP2B2,CACNG4,GRM5,LOC106029327
26	presynaptic membrane(GO:0042734)	0.307334	2.03013	0.00556174	0.670023	57	57	LOC106047523,GRM2,LOC106033676,LOC106047522,IGSF21,LOC106029395,GRM1,GABBR1,KCTD16,GRIK4,SEPT3,ERC2,ROGDI,KCNC2,SNPH,KCTD8,RIMS4,RIMS2,STX1A,KCNH1,SYT1,LRRC4B,SNAP91,CNTNAP4,CTNNB1,PI4K2A,PICK1,NRXN1
27	glutamatergic synapse(GO:0098978)	0.21768	2.02661	0	0.682048	245	243	NPTX2,DRD3,LOC106042807,CBLN1,NTNG1,LRRTM2,LOC106033676,CACNG5,CALB1,BSN,SYT7,TPD52,CAMK2A,GRIN2C,LOC106045646,SHISA9,LOC106048195,LOC106029615,CPLX1,LOC106041507,NCS1,SLC6A17,BIN1,NRN1,ARHGAP22,MYO5B,CAMKV,PRKCI,GRM1,LOC106039424,GABBR1,NETO1,LOC106049846,PPP3CC,PIN1,DLG3,ADCY8,GIPC2,NRP2,NTNG2,DGKG,DNM1,CPLX2,LOC106048152,ERC2,HOMER2,CACNG2,IL1RAPL2,SHISA6,RIMS2,STX1A,KCND2,CDH8,DGKZ,SYT1,LRRC4…
28	postsynapse(GO:0098794)	0.307809	2.01975	0.00663717	0.702819	56	56	GABRA6,NPAS4,LOC106048195,CPLX1,LOC106049846,WASF1,ITPR1,GABRE,APC2,LOC106045405,DYNLL2,ZNF804A,TRIM3,LOC106049319,RAB3GAP1,SYNJ1,PFN2,FZD9,PSMC5,LOC106038521,NAPB,EIF4B,SLC29A1,NLGN1,SNAP23,LRRK2,FXR1,EPS15,MYO5A,FMR1,WASL,KIAA1107,AP3D1,GABRA1,DGKQ,LOC106029700,CAMK4,PSD2,PLCB1,HPCA,WASF3,PRKAR2B,PSMA7,PICALM,GABRG1,ADGRB3,CYFIP1,ERBB2IP,RNF19A
29	organelle membrane(GO:0031090)	0.309145	2.01855	0.00442478	0.64254	64	57	LOC106049006,LOC106044799,LOC106036789,LOC106049851,SRD5A2,LOC106049398,RPE65,LOC106041531,SRD5A1,LOC106029467,SLC39A8,FMO3,FA2H,LOC106032170,LOC106041548
30	cell development(GO:0048468)	0.391491	2.01815	0.00369004	0.643624	32	30	GATA4,LOC106049823,INHA,LOC106037882,LOC106049825,FERD3L,GDF10,LOC106031588
31	growth factor activity(GO:0008083)	0.269632	2.0134	0.00421053	0.659164	97	91	IL12B,FGF8,LIF,LOC106049823,INHA,LOC106041921,LOC106049327,LOC106037882,LOC106049825,FGF19,BTC,GDF10,NRTN
32	chemokine activity(GO:0008009)	0.485506	2.01183	0.00921053	0.664584	18	16	LOC106041921,LOC106041491,LOC106049327,LOC106041042,LOC106041492,LOC106041915
33	hippocampal mossy fiber to CA3 synapse(GO:0098686)	0.399724	2.00308	0.00633714	0.691598	26	26	LRRTM2,GRIN3B,CALB1,BSN,SYT7,SLC6A9,LOC106049304,ADCY8,CACNG2,SYT9,RAPGEF4,BACE1,LOC106049319,CTNNA2,ANKS1B,YWHAZ
34	anterior/posterior pattern specification(GO:0009952)	0.312597	2.00209	0.00446429	0.695121	70	52	TBX1,HOXB5,HOXA7,LOC106048341,HOXA10,HOXA2,ZIC3,NEUROD2,NEUROD1,MSX2,PAX6,OTX1,PBX4,EN1,IFT88,GLI3
35	regulation of presynapse assembly(GO:1905606)	0.477964	1.99645	0.00396825	0.657071	16	16	CBLN1,SLITRK3,NTNG2,IL1RAPL2,LRRC4B,VPS35,NRXN1,SLITRK2,CLSTN3,EIF4G1,CBLN2,LRFN5,APP
36	chemotaxis(GO:0006935)	0.342324	1.99081	0.0105386	0.675456	41	39	XCR1,ACKR4,LOC106038377,LOC106045913,LOC106032655,CMTM8,PIK3C2G,LOC106038356,PIP5K1C,PIK3CG,FAM65B,CXCR5,DOCK2,PIK3CB,ACKR3
37	cartilage development(GO:0051216)	0.367766	1.98303	0.0106132	0.700964	34	33	LOC106044623,FGF8,LECT1,LOC106037882,NOG,LOC106044624,SULF1,FBXW4
38	mitochondrial respiratory chain complex I assembly(GO:0032981)	0.387775	1.97887	0.00622665	0.715126	28	28	NDUFA1,NDUFA8,TIMMDC1,NDUFAF4,NDUFB1,NDUFB8,NDUFA9,NDUFC2,NDUFB4,NDUFB5,NDUFB9,NDUFA10,NDUFS7,ACAD9,NDUFA2,NDUFS8,NDUFS1,NDUFB10,NDUFAF7,NDUFA5,NDUFAF1,NUBPL
39	clathrin binding(GO:0030276)	0.378563	1.97804	0.0107784	0.718107	30	30	SYT7,LOC106037254,NCALD,SCLT1,SYT13,SYT17,TRPC6,HIP1R,DNAJC6,SYT9,SYT1,LOC106049323,AP2B1,AP1B1,TOM1L2,SYT11,SYT2,AP4B1,TOM1,LRRK2,SYT4,SYT3,SYT12,GAK,CLINT1
40	regulation of AMPA receptor activity(GO:2000311)	0.501517	1.97738	0.00816327	0.665161	15	15	CACNG5,SHISA9,SHANK2,MAPK8IP2,LOC106048152,CACNG2,SHISA6,LOC106048154,NLGN3,CACNG4
41	monocyte chemotaxis(GO:0002548)	0.450003	1.96595	0.0077821	0.702238	20	18	LOC106041921,LOC106041491,LOC106049327,LOC106041042,LOC106041492,LOC106038356
42	brush border membrane(GO:0031526)	0.350936	1.96265	0.00705053	0.715234	38	36	SLC7A9,SLC26A6,AMN,LOC106044663,PDZK1,LOC106030353,LOC106048584,LOC106039631,SHANK2,CA4,KCNK1,PEMT
43	scavenger receptor activity(GO:0005044)	0.334723	1.96211	0.00582072	0.666417	43	39	TMPRSS5,ACKR4,LOC106031434,LOC106049351,CFI,LOC106049357,TMPRSS15,LOC106049352,LOC106049359,LOXL3,SCARB2,CD5
44	frizzled binding(GO:0005109)	0.382224	1.95212	0.00625782	0.701839	28	28	WNT8A,WNT9B,WNT2B,WNT16,MYOC,LOC106047829,WNT4,WNT8B,WNT3
45	regulation of synaptic plasticity(GO:0048167)	0.416111	1.93904	0.0142672	0.699904	22	22	NPAS4,GRIN2B,ITPKA,JPH3,YWHAG,LOC106047988,GIPC2,FGF14,LOC106048152,RIMS4,RIMS2,LOC106032300,BACE1,RIMS1
46	positive regulation of ubiquitin-protein transferase acti...(GO:0051443)	0.462038	1.93469	0.00929615	0.716335	22	17	LOC106040415,ARRDC4,PIN1,DCUN1D2,RPS2,DCUN1D5,DCUN1D3,STUB1,RRP8,UBE2L3,PINK1,UBE2N,ARRDC3,DCUN1D1,BMI1
47	protein domain specific binding(GO:0019904)	0.224789	1.92678	0.00610998	0.747076	147	144	NR0B2,PYCARD,IL1B,DRD3,FOXA1,CARD8,FOXA2,LOC106032954,DLGAP3,NR0B1,GABRR3,LOC106029395,LOC106046612,RAB6A,KCNAB2,PRKCI,BCAR1,SRCIN1,ETS2,YWHAG,DLG3,WNT3,ZNF521,HOMER2,RIMS2,DNAJC6,STX1A,DIXDC1,DFNB31,STMN3,IRS2,RQCD1,CHMP1A,ARFIP2,CD40,MYO1D,VPS11,YWHAB,LOC106036862,RNF41,PICK1,FHOD1,IKZF5,LOC106032660,YWHAZ,STX18,ZFYVE9,ICA1,PRKCZ,DLGAP4,LOC106029555,PLXND1,KHDRBS3,YWHAE,HGS,YWHAH,MAP3K5,INSC,CE…
48	nuclear outer membrane(GO:0005640)	0.447121	1.91817	0.00508259	0.780203	17	17	LOC106049844,NXNL1,CCDC155,ITPR3,SIGMAR1,LOC106032815,SYNE3,CPTP,NUTF2,NAV3,LOC106032894
49	immune response(GO:0006955)	0.248753	1.91777	0.00932642	0.781263	104	100	LIF,XCR1,LOC106045865,LOC106049872,LOC106041921,ACKR4,LOC106038377,LOC106045866,LOC106049327,LOC106031434,IL1B,PNP,LOC106031807,LOC106049847
50	apical plasma membrane(GO:0016324)	0.211537	1.91458	0.00504541	0.794845	196	188	LOC106036800,SLC7A9,MFRP,MUC13,SLC26A9,PROM2,LOC106036790,LOC106031388,LOC106034007,LOC106030304,SLC26A6,SLC34A1,SI,SLC5A12,AMN,SLC5A7,LOC106044663,SCNN1B,LOC106042852,CD34,LOC106030353,LOC106049821,ATP6V0D2,LOC106048584,PRKCI,LOC106039631,SLC1A1,SHANK2,LOC106042005,CA4,KCNMA1,KCNK1,SHROOM2,FAM65B,SLC12A3,ADCY8,C1QTNF5,STC1,FZD3,HIP1R,KCNC2,AMOTL2,LOC106029621
51	synaptic vesicle membrane(GO:0030672)	0.292429	1.91257	0.0121547	0.751876	56	56	LOC106033676,RPH3A,SLC18A1,BSN,SYT7,SV2B,SLC17A6,PTPRN2,SYNGR1,ZNRF1,BCL2L1,SYNGR3,AMPH,SYT1,LOC106029656,SV2A,DMXL2,PI4K2A,RAB11B,SYNGR2,VTI1A,ICA1,LOC106043065,CLTB,SYT2,SVOP,DBNDD2,SYN2,SCAMP1,UNC13B,LRRK2,MCTP1,SNAP47,SCAMP5,SYT12,SYN3,LOC106046481,SEMA4C,UNC13C,DNM1L,TPRG1L
52	mitochondrial respiratory chain complex I(GO:0005747)	0.367108	1.90606	0.0122549	0.778336	29	29	NDUFV3,NDUFA1,NDUFA8,NDUFB1,NDUFA6,NDUFB8,NDUFA9,NDUFC2,NDUFV1,NDUFB4,NDUFB5,NDUFB9,NDUFA10,NDUFA12,NDUFS7,NDUFA2,NDUFS8,NDUFS1,NDUFB10
53	axon(GO:0030424)	0.204104	1.90343	0.00100503	0.789205	222	219	CCK,GRM2,GNRH1,NEXN,SLC5A7,ROBO3,LOC106030627,NRTN,CALB1,LOC106040412,BSN,SYT7,CNTN6,CAMK2A,OPRM1,OMP,NEK3,LOC106043254,LPAR3,NMNAT3,NECAB2,VSTM2L,HTR2A,TNFRSF21,BIN1,LOC106029395,OLFM1,N4BP3,NMNAT2,CNTNAP1,CHRNB2,GRM1,SRCIN1,KCNA2,INSRR,NEFL,ADCY8,LOC106046590,CBL,CCSAP,CDK5R2,NRP2,NTNG2,DNM1,MAP9,FZD3,MAP1S,ROGDI,KCNC2,NFASC,KCNC1,MAP1B,KCNC4,STX1A,DFNB31,DAB2IP,KCNH1,VSTM5,SYT1,SACS,LOC1060493…
54	AMPA glutamate receptor complex(GO:0032281)	0.421281	1.89784	0.0112219	0.811814	21	21	CACNG5,SHISA9,NRN1,DLG3,VWC2L,CACNG2,SHISA6,OLFM3,ABHD12,ABHD6,CACNG4,GRIA4,SACM1L
55	inner ear morphogenesis(GO:0042472)	0.354915	1.89715	0.00980392	0.814796	31	31	TBX1,LOC106046910,GBX2,LOC106036167,DLX6,CDH23,SOBP,OTX1,FZD3,LOC106038953,MYO15A
56	nucleosome(GO:0000786)	0.347153	1.895	0.00943396	0.824982	41	34	LOC106045137,LOC106045128,LOC106045899,LOC106045907,LOC106045840,LOC106045860,LOC106035790,LOC106037920,LOC106045814
57	protein homooligomerization(GO:0051260)	0.229052	1.8903	0.0112245	0.844796	128	126	OTOL1,LOC106047523,KCNA10,KCNV1,KCNG2,KCNG3,LOC106047522,ITPR3,LOC106045707,CRYAA,LOC106029615,LOC106031703,KCTD1,NACC2,LOC106049843,KCTD16,KCNA2,KCND3,TIFA,CRYAB,KCNS2,LOC106049530,KCNC2,KCTD8,KCTD21,KCNC1,KCNC4,KCND2,VSTM5,HSF1,KCTD9,PRMT8,KCTD4,KCTD2,GLRA3,KCTD6,PRNP,ATL1,KCTD7,EHD4,NUPL1,IGHMBP2,KCNRG,KCNF1,PEX14,DPYS,KCNA4,KCTD3,LETM1,KCNB1,CLDN3,PDCD6IP,NLGN1,POLQ,SPAST,LOC106046290,BLM,LNX…
58	regulation of exocytosis(GO:0017157)	0.426769	1.88018	0.0143979	0.837719	19	19	LOC106029395,STXBP5L,LOC106049198,RAB3B,RIMS2,RAB21,RAPGEF4,RAB26,RAB10,STXBP5,RAB3C,RAB8B,SNAP23,SEPT5,MYO5A,CDC42
59	serine-type endopeptidase inhibitor activity(GO:0004867)	0.282713	1.86893	0.00766703	0.837612	68	60	LOC106048070,AMBP,LOC106048982,LOC106032659,LOC106032712,LOC106036374,LOC106029449,LOC106038705
60	long-term synaptic potentiation(GO:0060291)	0.365562	1.86565	0.015873	0.8502	29	28	LRRTM2,ITPR3,GRIN2C,GRIN2B,LOC106029615,LOC106049843,SHANK2,LOC106049304,LOC106048152,BRAF,LOC106048154,NLGN3,SLC24A2,SLC8A3,PRKCZ,NLGN1,NPTN,SLC24A1,PLK2,SNAP47,SYT12,LOC106029700,NTRK2
61	voltage-gated potassium channel complex(GO:0008076)	0.286162	1.8656	0.0177976	0.805505	59	57	KCNA10,KCNV1,KCNG2,KCNG3,LOC106045707,KCNQ3,KCNAB2,CNTNAP1,KCNMA1,KCNA2,KCND3,KCNQ2,KCNS2,KCNC2,KCNC1,KCNC4,STX1A,KCND2,KCNH1,KCNIP4,DPP10,LOC106045937,KCNIP2,KCNF1,KCNA4,SUMO1,KCNB1,KCNE3,DPP6,LOC106046290
62	chloride transport(GO:0006821)	0.383675	1.86366	0.00738916	0.814136	25	25	SLC26A9,CLIC3,SLC26A6,ANO7,NMUR1,ANO10,SLC26A8,SLC12A3,SLC12A5
63	carboxylic ester hydrolase activity(GO:0052689)	0.426295	1.85798	0.0144357	0.838981	21	19	LOC106040182,LOC106040129,LOC106042682,ACOT11,ACOT7,LOC106040702,ACOT12,LOC106043049,LOC106040180
64	phototransduction(GO:0007602)	0.358842	1.85781	0.0156438	0.839818	30	28	LOC106046188,RHO,LOC106048286,LOC106044489,GNAT2,LOC106042852,LOC106048250,GUCA1B,LOC106038143
65	integral component of postsynaptic density membrane(GO:0099061)	0.33497	1.85538	0.0154394	0.849965	36	36	DRD3,LRRTM2,GRIN3B,SHISA9,GRM1,LOC106039424,NETO1,LOC106049304,SLITRK3,CACNG2,SHISA6,LRRC4B,CLSTN2,SCN8A,CACNG4,LRRC4C,GRIA4,CLSTN3,GRID2,LRRC4,PTPRO,GRIA1
66	external side of plasma membrane(GO:0009897)	0.219213	1.8549	0.00812183	0.851952	150	143	IL12B,XCR1,ACKR4,LOC106038377,LOC106049351,LOC106038168,LOC106049357,LOC106029592,ITGB6,LOC106044783,LOC106049352,RTN4RL1,SCNN1B,CNTFR,FGG,IL12RB2,LOC106049850,LOC106049208,LOC106049345,LOC106037870,ITGA2B,LOC106049359,CD34,LOC106038356,LOC106045669
67	non-canonical Wnt signaling pathway(GO:0035567)	0.432723	1.85024	0.0161074	0.873136	19	18	LOC106035498,SFRP5,FZD8,FZD10,SFRP1,FRZB,FZD3,FZD1,FZD2,DVL3,FZD9
68	phosphatase activity(GO:0016791)	0.332806	1.83781	0.0151692	0.932084	37	34	LOC106046663,LOC106030633,BRICD5,PSPH,UBASH3B,PXYLP1,LOC106039424,PPAPDC1A,LOC106043055,DUSP8,LOC106039426,DUSP4,PRUNE,PPAP2B,SACM1L,PDXP,LOC106039715,PTPRO,DUSP16
69	catenin complex(GO:0016342)	0.387948	1.83424	0.0254453	0.949241	22	22	CDH20,JUP,CDH7,CDH26,CDHR3,CDH8,LOC106046592,APC2,CDH11,CTNNB1,CDH22,CDH10,CDH19,CDH9,CDH12,CDH18,CDH13,CDH2
70	G protein-coupled receptor signaling pathway(GO:0007186)	0.196695	1.82792	0.002002	0.982036	259	237	FSHB,XCR1,LOC106048249,LOC106049872,LOC106048552,LOC106046188,LOC106041491,LOC106045570,RHO,GRM2,UTS2B,LOC106048263,GPR55,LOC106044489,LOC106041042,UTS2,DRD3,LOC106037716,PIK3R5,LOC106041492,LOC106031807,NMUR1,LOC106042852,LGR6,GLP2R,ITPR3,NPBWR2,GALR2,NMBR,LOC106037870,LOC106033350,RXFP1,LPAR3,LOC106045569,GPR6,LOC106046116,LOC106048674,GPR22,LOC106043022,ADCY3,ADGRA2,LOC106047014,GRM1,LOC106038…
71	translational initiation(GO:0006413)	0.354721	1.81534	0.0160099	0.995942	28	28	DHX33,LOC106029724,EIF3H,RPL21,RPL4,EIF4G1,EIF3B,RPL6,EIF2B5,ABCE1,EIF3L,EIF3D,LARP1,EIF3I,YAE1D1,RPL15,RPL18A,RPL9,LOC106032897,RPL3,EIF2B4,RPS6,EIF4H,EIF3G,EIF2B3,RPL34
72	fibronectin binding(GO:0001968)	0.433942	1.81121	0.0108696	1	17	17	LOC106049351,LOC106049357,LOC106049352,MYOC,MFAP2,LOC106049359,LOXL3
73	negative regulation of neuron differentiation(GO:0045665)	0.306561	1.80606	0.0171429	1	41	41	LOC106044623,WNT2B,PHOX2B,LOC106044624,TP73,DTX1,CNTN4,PAX6,LOC106035954,PBX4,ID2,GPR37L1,DIXDC1,LOC106029513
74	female pregnancy(GO:0007565)	0.349564	1.80527	0.02133	1	27	26	LOC106044799,CORIN,HSD11B2,CRH,LOC106032170,LOC106047014,PAPPA,CD38,LOC106042806,COMT,PGF,AGT,PRLHR,LOC106045491,LOC106047991,PNOC
75	regulated exocytosis(GO:0045055)	0.439119	1.78949	0.0189189	1	16	16	RAB11FIP5,SYNGR1,SYNGR3,RAB26,RAB11FIP2,RAB11B,SYNGR2,RIMS1,TMEM79,RAB11FIP1,DNAJC5
76	neuronal cell body(GO:0043025)	0.188295	1.77209	0.00603622	1	228	224	TMPRSS5,SRR,NPTX2,SKOR1,GRIN3B,LOC106042852,CALB1,BSN,SYT7,ITPR3,CAMK2A,DLGAP3,LOC106045646,OMP,LOC106038356,CBX6,CPLX1,NMNAT3,SRD5A1,LOC106047949,APOD,OLFM1,EFHC1,LOC106029374,MYO5B,CNNM4,SHANK2,LOC106029871,GABBR1,SRCIN1,ITPR1,KCND3,DLG3,MAPK8IP2,HCN4,CDK5R2,BRINP2,FZD3,HOMER2,HIP1R,PEBP1,MAP1S,LOC106029466,KCNC2,LOC106049840,SNPH,KCNN3,SLC12A5,KCNN2,KCNC1,MAP1B,RBFOX3,KCNC4,CIT,DFNB31,SLC7A10,…
77	transforming growth factor beta receptor binding(GO:0005160)	0.402151	1.76568	0.0247074	1	22	20	LOC106049823,INHA,LOC106037882,LOC106049825,GDF10,LOC106031588
78	COPII-coated ER to Golgi transport vesicle(GO:0030134)	0.362553	1.75837	0.0255102	1	25	25	LOC106038705,TMED3,TEX261,LMAN2L,SEC23A,LMAN2,GOLGA2,SEC23IP,LOC106034175,IER3IP1,APP,YIPF5,PITPNM3,KLHL12,TMED6,SEC31A,STX17,DDHD2,TMED7,ERGIC3,LMAN1,TMED2,KIAA0368
79	regulation of dopamine secretion(GO:0014059)	0.430627	1.75183	0.0312057	1	15	15	DRD3,SYT7,KCNA2,SYT13,SYT17,SYT9,SYT1,SYT11,SYT2,DBNDD2,SYT4,SYT3,SYT12
80	positive regulation of insulin secretion involved in cell...(GO:0035774)	0.432076	1.74546	0.0214477	1	16	16	RFX6,GCG,ADCY8,PPP3CB,SRI,MPC2,GPLD1,OXCT1,VSNL1,KIF5B
81	lipid binding(GO:0008289)	0.229271	1.74448	0.0146905	1	98	96	PRAM1,LOC106032142,TEC,LOC106047183,SEC14L2,APOLD1,LOC106032815,STARD6,LOC106034342,ACOT11,ACOT12,STARD10,PEBP1,EPN3,LOC106047156,MANF,LOC106029718,GLTP,ATP5G1,OSBPL10,CPTP,OSBP2,SH3GL2,TEX2,SCUBE2,SH3GL1,NFE2L1,AP2M1,STARD7,EPN2,MCF2L2,PCYT1A,LOC106029491,MTTP,DBI,CYTH4,LOC106032894,OSBPL8,INPP4B,ACBD6,ATP5G3,BPIFB6,ARHGEF5,PACSIN3,MCOLN1,MVB12B,MCF2L,LOC106029489,OSBPL2,AP2A2,PITPNM3,OSBPL1A,VC…
82	chloride channel activity(GO:0005254)	0.315142	1.74155	0.0329025	1	36	35	LOC106043422,SLC26A9,CLIC3,GABRA6,SLC26A6
83	proximal promoter DNA-binding transcription activator act...(GO:0001077)	0.209083	1.72906	0.0215606	1	142	132	GATA4,HOXB5,PAX1,HOXA7,PHOX2B,POU2F3,HOXA10,ZNF750,ZIC3,TCF21,TXK,NEUROD2,TP73,NPAS4,FOXA1,NEUROD1,RORB,IRF1,FOS,GCM2,ELF3,PAX6,OTX1,MEF2A,MAFG,ZBED1,EHF,PBX4
84	positive regulation of pathway-restricted SMAD protein ph...(GO:0010862)	0.346945	1.72851	0.0271605	1	29	27	LOC106049823,INHA,LOC106037882,LOC106049825,GDF10,LOC106031588,TTK
85	SNARE complex(GO:0031201)	0.308364	1.72685	0.0245399	1	39	37	CPLX1,LOC106029395,STXBP5L,CPLX2,STX1A,VAMP1,LOC106048904,STX6,VTI1A,SNAP25,STX12,NAPB,STX18,STXBP5,SNAP23,SEC22B,NAPG,CPLX4,SYN2,STX8,TSNARE1,SNAP47,SNX4,STX16,VAMP7,LOC106029421,SNAP29,STX17,VTI1B,STX7,STX19,GOSR2,VAMP3
86	postsynaptic density(GO:0014069)	0.197324	1.72671	0.00810537	1	166	165	LOC106046910,HOMER3,NSMF,CACNG5,BSN,CAMK2A,DLGAP3,SHISA9,GRIN2B,LOC106029615,SIGMAR1,NCS1,NETO2,LOC106049843,SHANK2,GRM1,NETO1,SRCIN1,ITPR1,SLC6A9,DLG3,GAP43,SPOCK1,MAPK8IP2,CDK5R2,DNM1,LOC106048152,HOMER2,HIP1R,FAM196A,MAP1S,LOC106049840,DCLK1,SHISA6,MAP1B,DNAJC6,STX1A,KCND2,KCNH1,DGKZ,RPL12,SNAP91,LOC106048154,GRIN3A,GRIN1,VPS35,ADD2,DYNLL2,PAK3,NCK2,RUSC1,FRMPD4,PICK1,GRIA4,CLSTN3,SYT11,IQSEC3…
87	synapse assembly(GO:0007416)	0.30185	1.72411	0.0379597	1	39	38	SLITRK6,BSN,LOC106049863,SHANK2,FARP1,LOC106048152,MAP1S,DSCAML1,DSCAM,SDK2,LOC106048154,NLGN3,VPS35,ADD2,NRXN1,CLSTN3,ADGRL3,NLGN1,LOC106029555,PLXND1,KIRREL3,CRKL,DNM3
88	structural constituent of ribosome(GO:0003735)	0.215811	1.71878	0.0165631	1	113	113	MRPS24,RPS29,MRPL16,MRPS23,RPL36,RPS27L,MRPL3,MRPL55,RPS2,MRPL35,MRPL27,RPL12,MRPL37,RPL27,MRPL34,RPS4X,MRPL13,RPS5,MRPS14,MRPL14,MRPS18A,RPL22L1,RPL7,RPL21,LOC106037663,RPL29,RPL35,MRPS2,RPL39,RPL4,RPS7,MRPL15,RPS3,RPL13,MRPL23,RPL6,RPS17,RPL37,MRPL10,RPS15,MRPL28,RPS21,RPS15A,MRPL32,RPL8,RPS23,RPL23A,MRPS11,MRPS15,MRPL21,MRPL1,RPL15,RPS12,RPL18A,RPL37A,MRPS25,RPS8,MRPL47,MRPS22,RPL9,RPL32,SRBD1…
89	cell junction(GO:0030054)	0.167651	1.71717	0.003	1	431	422	LOC106047523,GABRA6,GRM2,ANO7,KCNJ4,LOC106040867,LOC106038813,ITGB6,GJB3,TP73,HOMER3,CBLN1,LRRTM2,SLC5A7,GRIN3B,NSMF,LOC106033676,CACNG5,RPH3A,COLQ,SLC18A1,SYNPO2L,LOC106040412,BSN,LOC106047522,SYT7,CAMK2A,DLGAP3,GRIN2C,SHISA9,GRIN2B,LOC106029615,LOC106043254,NCS1,GRIK3,LOC106029536,TMEM163,SV2B,GABRR3,SLC6A17,OLFM1,NRN1,GRIK1,CHRNA5,SLC17A6,CHRNB2,SHANK2,LOC106029456,LOC106029871,GABBR1,FARP1,NE…
90	stereocilium(GO:0032420)	0.349259	1.71026	0.0337079	1	28	27	LOC106039022,LOC106039021,TSPEAR,CDH23,MPP1,PDZD7,FAM65B,MYO15A,DFNB31,SLC9A3R2,ELMOD3
91	ubiquitin-dependent protein catabolic process(GO:0006511)	0.190795	1.70594	0.0170512	1	184	176	USP18,LOC106040415,USP2,TRIM25,FBXL16,FBXL15,USP30,USP35,CBL,SIAH3,KCTD21,FBXL14,PSMD3,RNF43,FBXL4,FBXL2,UBE2H,USP22,UBE2D2,UBE2G1,STUB1,KLHL3,SPSB4,UBE2G2,SIAH1,KLHL8,WDR81,RNF19B,LOC106049319,RNF185,KCTD6,SPSB3,KLHL25,RNF130,RNF34,UCHL1,ZNRF3,USP15,UBE2Z,UBE4B,CUL3,RNF14,USP9X,RNF215,UBE2L3,PINK1,SYVN1,SKP1,USP33,LNX1,RNF144A,ARIH2,USP32,PSMF1,UBE3B,CNOT4,USP49,USP5,LOC106038570,USP38,USP8,CUL1…
92	inflammatory response(GO:0006954)	0.193514	1.70503	0.0162272	1	172	165	LOC106038123,XCR1,LOC106049872,LOC106041921,LOC106042256,LOC106041491,PYCARD,LOC106049327,LOC106047514,LOC106041042,ITGB6,LOC106041492,HCK,PTGER2,CRH,CARD8,KLRG1,KNG1,LOC106031757,TLR4,LOC106038356,LOC106048195,LOC106043254,NMI,LOC106041915,NFKBID,TBXA2R,ELF3,LOXL3,IL10,ZC3H12A,BDKRB1,PIK3CG
93	adaptive immune response(GO:0002250)	0.254764	1.70207	0.0348964	1	61	60	LOC106048210,TXK,BMX,LOC106031807,LOC106041503,EOMES,LOC106049208,TEC,CD3D,LOC106048064,LOC106048195,BTLA,SKAP1,TNFRSF21,ARG2
94	mitochondrial inner membrane(GO:0005743)	0.180197	1.69715	0.0100301	1	221	221	RSAD2,LOC106044184,MRPS24,MRPL39,MYOC,NIPSNAP1,CCDC109B,OCIAD2,SLC25A4,ENDOG,TIMM17A,LOC106031447,SLC25A51,LOC106033086,SLC25A37,TIMM9,ATP5J2,MRPL16,MTG2,SLC25A5,LOC106046121,LOC106035328,TIMM8A,MRPS23,LOC106044242,SLC25A34,FAHD1,SLC25A15,LOC106029535,ERAL1,LETMD1,TIMMDC1,CPS1,MICU1,GATM,MRPL3,MRPL54,NDUFA4,GCAT,MRPL35,MRPL27,SLC25A3,SRC,SHMT2,CHDH,LOC106045071,LOC106038569,LOC106042367,SLC25A44,…
95	cell-cell adhesion mediated by cadherin(GO:0044331)	0.356994	1.69666	0.0334158	1	23	23	LOC106030627,CDH20,CDH7,CDH26,CDHR3,CDH8,LOC106046592,CDH11,CDH22,CDH10,CDH19,CDH9,PLEKHA7,CDH12,CDH18,CDH13,MMP24,CDH2
96	positive regulation of synaptic transmission, glutamatergic(GO:0051968)	0.401725	1.6933	0.0325203	1	17	17	CACNG5,SHANK2,LOC106048152,CACNG2,LOC106048154,NLGN3,CACNG4,NRXN1,GRIA4,LOC106029327,NLGN1
97	positive regulation of axonogenesis(GO:0050772)	0.375644	1.69017	0.0230474	1	21	21	LOC106047981,METRN,STK11,PLXNA4,BRAF,SNAP91,MAP6,PLXNB2,PLXNA2,LOC106045044,PLXND1,SEMA4D,STK25,TRAK1,ROBO2,NTRK2,ZEB2,PICALM,CYFIP1,PLXNC1
98	synaptic vesicle(GO:0008021)	0.232913	1.6854	0.0280475	1	80	79	SLC5A7,RPH3A,BSN,SYT7,LOC106029536,SV2B,SLC6A17,BIN1,LOC106029395,LOC106049765,GABBR1,SYNGR1,GIPC2,DNM1,PEBP1,LOC106049198,RAB3B,ROGDI,SYNGR3,STX1A,AMPH,SNAP91,SV2A,DMXL2,STX6,BACE1,ATP6V0D1,RAB11B,RAB10,PICK1,WDR7,VTI1A,SYT11,VPS45,APBA1,STX12,STXBP5,RAB3C,GRIA1,RAB8B,SEC22B,SEPT6,MFF,APBA2,TRIM9,SEPT5,TRAPPC4,MYO5A,TMEM230,SYN3,KIAA1107,TPRG1L,NDEL1,CLCN3,PPT1,BDNF,STX7,LOC106047259
99	protein-chromophore linkage(GO:0018298)	0.37066	1.6851	0.0308483	1	21	20	AMBP,LOC106046188,RHO,LOC106044489
100	synaptic vesicle exocytosis(GO:0016079)	0.377603	1.68109	0.0367454	1	20	19	LOC106038813,CPLX1,SYT13,SYT17,CPLX2,SYT9,SYT1,LOC106029656,RIMS1,DNAJC5,SYT2,CPLX4,APBA2,TRIM9,SYT3
101	neuronal cell body membrane(GO:0032809)	0.409399	1.67823	0.0341064	1	16	16	RGS8,KCNA2,ADCY8,KCNC2,KCNC1,KCNC4,DAB2IP,KCND2,KCNB1,SLC4A8,KCNE3
102	vacuolar membrane(GO:0005774)	0.387959	1.67814	0.032967	1	17	17	SLC30A2,LOC106046612,TMEM138,ATP6V0C,MTMR2,ATP6V1A,NAPB,ARL8B,RAB7A,LOC106047630,NAPG,MAN2B2,ABCC1
103	cell differentiation(GO:0030154)	0.16994	1.67774	0.01002	1	346	330	LOC106046796,LOC106046797,LOC106044623,FGF8,SPATA16,LOC106029683,LECT1,LOC106034479,ZNF750,SPAG8,ZIC3,SRD5A2,LOC106035498,FLT4,M1AP,LOC106036167,LOC106045042,ASZ1,LOC106044624,HCK,ETV7,NHLH1,NPAS4,FOXA1,ROS1,SFRP5,FGFR2,EOMES,SMOC1,MICALCL,FOXL2,NME8,APOLD1,SRD5A1,ZNF423,NDRG4,EGFL6,TDRD9,ARHGAP22,ELF3,FOXB1,EPHA4,SDC3,LOC106029588,PAX6,LOC106040781,SRRM4,ZC3H12A,NR1D2,MEF2A,DLK1,SFRP1,EHF,ETS2,I…
104	somitogenesis(GO:0001756)	0.361334	1.66958	0.040404	1	24	22	LOC106044623,PAX1,LOC106044624,RIPPLY2,FOXB1,EPHA4,LOC106047988
105	G protein-coupled receptor activity(GO:0004930)	0.183347	1.66553	0.0211268	1	215	194	LOC106031952,LOC106048249,LOC106048552,LOC106045570,GPR82,GRM2,LOC106048263,GPR55,S1PR4,LOC106029839,LOC106031807,NMUR1,GPR153,GPR132,FZD8,GLP2R,NPBWR2,NMBR,LOC106037870,OPRM1,LOC106044607,RXFP1,LOC106045569,FZD10,LOC106046116,TM2D1,GRM4,HTR2A,LOC106048674,GPR22,GPR119,GPR63,LOC106043093,ADGRA2,LOC106047014,CCKBR,GRM1,LPAR6,LOC106038143,GPR12,FZD5
106	late endosome membrane(GO:0031902)	0.220888	1.65693	0.0315789	1	86	85	LOC106029726,LOC106046612,ABCA5,MICALL1,MMD,AP5M1,RHOB,CHMP6,TMEM9,ATG9A,CLCN4,LOC106048904,WDR81,VPS11,VTI1A,ARL8B,LOC106047031,NPC1,RAB7A,STARD3NL,LOC106047630,MCOLN1,CHMP1B,MVB12B,VPS36,MARCH1,TMEM59,CHMP2B,VPS37C,STX8,VPS41,VPS33A,SLC38A9,CHMP4B,LOC106048273,VPS39,OSBPL11,LAMP2,SLC9A9,SLC11A2,VPS37B,MCOLN2,VPS37A,STOML1,TMEM106B,LTV1,PIKFYVE,YIPF1,VAMP7,SLC30A4,CLCN3,VPS18,VTI1B,OSBPL9,TMEM55…
107	vesicle membrane(GO:0012506)	0.368421	1.65681	0.0453956	1	21	21	LOC106046663,BAIAP2L2,SLC26A6,CALB1,GIPC2,NOS2,RAB21,NCK2,APPL1,SYNJ1
108	Rab GTPase binding(GO:0017137)	0.213315	1.65577	0.0387435	1	99	98	SYTL3,RPH3A,RIN3,LOC106045646,TBC1D30,LOC106046127,STXBP5L,RAB11FIP5,TMEM127,MYO5B,TBC1D10A,LOC106038775,BICD1,SYTL2,SGSM3,TBC1D16,LOC106041211,MICALL1,LOC106049446,RUSC2,TBC1D9,RIMS4,RIMS2,TBC1D20,CCDC64,DMXL2,TBC1D5,TBC1D4,RAB3GAP2,RAB11FIP2,TBC1D7,PDE6D,RAB3GAP1,LLGL1,TBCK,RIMS1,ULK1,STXBP5,RAB11FIP1,BICD2,HPS6,RBSN,TBC1D8B,RAB11FIP3,TBC1D9B,OPTN,RGP1,TBC1D8,SGSM2,EVI5,USP6NL,TBC1D2,HACE1,TBC1…
109	phospholipid metabolic process(GO:0006644)	0.336083	1.65428	0.0415648	1	30	26	OC90,LOC106040722,LOC106039424,ASPG,PPAPDC1A,GDE1,LOC106043055,PIP4K2B,TNFAIP8L3,LOC106039426,GDPD1,PPAP2B,LOC106046903
110	positive regulation of endothelial cell migration(GO:0010595)	0.339411	1.65205	0.0506173	1	25	25	SMOC2,LOC106031703,PRKCA,ADGRA2,ZC3H12A,BCAR1,AAMP,FGF1,NRP2,RHOB,LOC106029513,GPLD1
111	adenylate cyclase-modulating G protein-coupled receptor s...(GO:0007188)	0.288937	1.64833	0.0415184	1	37	36	LOC106045570,DRD3,GNAT2,LOC106045953,LOC106042852,GCG,GLP2R,LOC106033350,RXFP1,GNAO1,ADRA1A,GNAZ,ADRA2A,ADRA1D,GRK5,GNAL
112	mitochondrial membrane(GO:0031966)	0.241666	1.64814	0.037594	1	68	67	LOC106047981,LOC106045741,SFXN5,LOC106039314,LOC106046185,NDUFA1,PRKCA,GABBR1,PEMT,KIF28P,NAT8L,NDUFAF4,LYRM7,SNPH,BECN1,NDUFA6,BCL2L13,GRAMD4,ATCAY,SDHB,SORD,CRLS1,MAVS,ACAD9,NDUFA2,PNPLA7,LOC106039601,GLUD1,MAPK8IP1,LOC106032982,OPA1,TMEM14A,SFXN1,LOC106047738,GPER1,OGT,LRRK2,TSPO,LOC106031045,GNPAT,HTRA2,NDUFS3,ACSL4,DNM1L,TRAK1,LOC106048035,GPAM,REEP1
113	response to unfolded protein(GO:0006986)	0.305035	1.64163	0.0282209	1	32	32	HSPA2,DAB2IP,MANF,DNAJB5,HSPA5,FAF2,HSPA9,STT3B,HERPUD2,UBXN4,EDEM3,SYVN1,HSPA8,HSPA13,HSPA14,HSPD1,HSPA4L,DNAJB9,FICD,JKAMP,MFN2,LOC106047301,DNAJC3,DERL1,ERP44,TOR1B
114	SMAD protein signal transduction(GO:0060395)	0.324299	1.63954	0.045679	1	30	28	LOC106049823,INHA,LOC106037882,LOC106049825,GDF10,LOC106031588,FOS
115	neuron projection(GO:0043005)	0.176761	1.63798	0.0180542	1	244	242	LOC106031388,GABRA6,HOMER3,CHAT,NSMF,LOC106033676,RPH3A,CALB1,LOC106040412,SYT7,LOC106032954,CAMK2A,LOC106045646,CALB2,GRIN2B,PSPH,CAMK1G,GNB3,LOC106029536,SV2B,LOC106047949,GABRR3,ACOT7,CHRNA5,TENM1,MYO5B,EPHA4,SLC17A6,CHRNB2,PRKCA,SHANK2,GABBR1,KCND3,DLG3,HCN4,CDK5R2,GABRE,SEPT3,LOC106048152,STMN1,HOMER2,LOC106049198,LOC106049840,SNPH,KCNN3,RIMS2,KCNN2,STX1A,AHCYL2,STMN3,SLC6A12,RAB21,BRAF,GABB…
116	positive regulation of BMP signaling pathway(GO:0030513)	0.380032	1.63601	0.0434783	1	19	18	LOC106044623,LOC106044624,SULF1,MSX2,ZNF423,FBXL15,RNF165
117	recycling endosome(GO:0055037)	0.217128	1.63203	0.0370763	1	90	89	ACKR4,LOC106034090,SLC31A2,UTS2R,RAB11FIP5,ABCG1,SDCCAG3,KCNK1,FCHSD2,DYNC1I1,SORL1,AMOTL2,LOC106049323,ACKR3,VAMP1,LOC106049882,RABGEF1,ATP11A,RAB10,FCHSD1,SLC9A7,VPS50,PANK1,SYT11,FAM109A,ULK1,AVL9,RAB11FIP1,COMMD1,KIAA1468,RAN,SLC9A6,GRIA1,RAB11FIP3,RAB14,LOC106029469,OPTN,ATP9A,TUBGCP4,GPER1,LOC106030622,LOC106040822,STX8,DENND6B,MCTP1,MYO5A,NISCH,SLC9A9,ARFGEF2,TMEM230,RAB11A,SLC11A2,TBC1D14…
118	regulation of cytosolic calcium ion concentration(GO:0051480)	0.347426	1.63132	0.0336239	1	24	23	CALB1,CNGB1,CALB2,CDH23,ADCY8,TRPC6,PVALB,ATP2B2,ATP2B1,ATP2B4,LOC106033518,LOC106033517,YWHAE,GPER1,TRPC1
119	negative regulation of DNA-binding transcription factor a...(GO:0043433)	0.289055	1.62969	0.0434272	1	37	37	NR0B2,LOC106035498,TCF7L2,SFRP5,EOMES,NR0B1,LOC106046136,MEN1,PBX4,ID2,RNF2
120	regulation of gene expression(GO:0010468)	0.220401	1.62797	0.0340064	1	84	83	FGF8,HRG,PHOX2B,PRDM14,OLIG3,GNRH1,MYB,LOC106045042,TP73,FOXA1,LOC106040643,EOMES,GNB3,LOC106029395,RIPPLY2,PAX6,MAPK4,ZNF827,MAPK6,PPP3CB,TOB2,MAPK8IP3,TBX5,NPAT,LOC106040490,TMPRSS4,SHH,APBA1,SRPK2,LOC106049694,ALKBH1,MAPK8,ZNF335,TMTC3,LOC106036141,MAPK10,ZNF407,LOC106049483
121	synapse organization(GO:0050808)	0.356567	1.62727	0.0486556	1	22	21	LRRTM2,NFASC,ELFN1,NLGN3,MYOT,CTNNB1,LOC106038552,GRM5,DRP2,NPTN,SLC9A6,LOC106049483,LOC106034313,NLGN4X,MYO5A,DVL1
122	phosphoprotein binding(GO:0051219)	0.332975	1.62596	0.0495553	1	26	25	LOC106032954,UBASH3B,SAG,DPYSL4,LOC106049539,TOX3,LOC106037636,LRP11,LOC106042207,CBX4,PLCG1,CSNK1G2,DPYS,PITX2,PAFAH1B1,HSP90AA1,CACNB2,PHF6,FKBP4,TBK1,LOC106034386
123	adherens junction organization(GO:0034332)	0.34309	1.62501	0.0514429	1	22	22	CDH20,CDH7,CDH26,CDHR3,CDH8,LOC106046592,CDH11,CDH22,CADM2,RAB8B,CDH10,CDH19,CDH9,CDH12,CDH18,CDH13,CDH2
124	cytoplasmic translation(GO:0002181)	0.344985	1.625	0.0476788	1	22	22	RWDD1,RPS29,RPL36,RPL29,RPL39,EIF4B,RPL6,HSPA14,RPS21,RPL8,RPS23,RPL15,RPL18A,RPL9,RPL26L1,RPL17,ZC3H15,EIF4H,RPL31,RPL30
125	structural constituent of cytoskeleton(GO:0005200)	0.265974	1.62483	0.0340909	1	69	46	LOC106049217,LOC106047157,BICD1,LOC106048257,LOC106043857,NEFL,LOC106046590,LOC106029559,LOC106029466,LOC106047719,LOC106038759,TUBA4A,TUBGCP2,LOC106046369,TUBB1,ARPC3,TLN2,CTNNA2,ARPC2,EPB41L4B,ACTR2,TUBGCP4,TUBB4B,TUBB6,SPTBN1,TUBGCP5,YEATS4,NISCH,ACTR3,LOC106047735,STK11IP,TUBE1,LOC106029349
126	autophagosome maturation(GO:0097352)	0.391775	1.62403	0.0492021	1	16	16	MAP1LC3A,LIX1,MAP1LC3B,LOC106048904,TECPR1,UBQLN1,MCOLN1,VCP,VPS33A,LAMP2,EPG5,SNAP29,STX17,VPS16,SNX14
127	retrograde transport, endosome to Golgi(GO:0042147)	0.250678	1.62176	0.0422692	1	56	56	TBC1D10A,VAMP1,LOC106049882,VPS35,TBC1D5,STX6,VTI1A,FAM109A,CLTCL1,SNX6,RAB7A,VPS29,UBE2O,HEATR5A,ARFRP1,RGP1,TMEM87A,CLTC,LOC106040822,ARL1,GCC2,EVI5,LOC106031282,FAM21C,GBF1,SPAG9,CLN5,ANKFY1,LOC106030955,STX16,PIKFYVE,VPS26A,LOC106029421,DENND5A,VTI1B,RAB9A,VPS53,HEATR5B,RIC1,RNF126,DENND2A,VPS26B,BET1L,GOSR2,VAMP3,PLEKHJ1,RAB29,SNX5,VPS54,ERC1,SNX2,SNX1
128	inward rectifier potassium channel activity(GO:0005242)	0.402509	1.62126	0.042953	1	17	16	KCNJ4,KCNJ15,KCNJ10,KCNJ3,KCNK1,LOC106039791,LOC106048804,KCNJ12
129	ionotropic glutamate receptor binding(GO:0035255)	0.326158	1.61989	0.04914	1	26	26	LOC106045646,NETO2,MYO5B,SHANK2,NETO1,DLG3,CDK5R2,LOC106048152,CACNG2,SHISA6,LOC106048154,CACNG4,PICK1,LRRC7,NSF
130	cell maturation(GO:0048469)	0.362694	1.61749	0.0607235	1	19	19	LOC106044623,LOC106044624,LHX6,REN,ID2,TUSC2,CTNNB1,SOX10
131	social behavior(GO:0035176)	0.301833	1.61588	0.0460199	1	33	31	TBX1,NPAS4,SHANK2,MAPK8IP2,ATXN1,LOC106048152,LOC106035805,PPP3CB,LOC106048154,NLGN3,VPS13A,BRINP1,GRID1,NRXN1,TH,LOC106049822,KALRN
132	G protein-coupled peptide receptor activity(GO:0008528)	0.298441	1.61567	0.053076	1	35	34	LOC106049872,LOC106045570,RXFP2,GLP2R,GALR2,LOC106033350,RXFP1,UTS2R
133	telencephalon development(GO:0021537)	0.389419	1.61434	0.0435931	1	16	16	LOC106044623,LOC106044624,LOC106047988,IFT88,TCTN1,SLC1A2,SLC8A1,SLC8A3,PFDN1
134	axon cytoplasm(GO:1904115)	0.285867	1.61416	0.052071	1	38	38	LOC106047981,BSN,NEFL,LOC106048648,MGARP,RAB21,MAPK8IP3,KIF5B,KIF5C,SPAST,RANGAP1,TRIM46,AP3S1,AP3B2,DBNDD2,KIF3B,PAFAH1B1,KIF1B,RAB27B,DLG2,AP3M1,FMR1,SPG7,AP3M2,AP3D1,TRAK1,NDEL1,BLOC1S6,DST,KIF3A,BLOC1S2,BLOC1S5,DTNBP1,TMEM108,BLOC1S4,LOC106031352,SYBU,TRAK2
135	dendrite morphogenesis(GO:0048813)	0.3041	1.61113	0.0548926	1	31	31	LOC106047981,CAMK2A,SLITRK5,LOC106046116,FARP1,MAPK8IP2,KLF7,DCLK1,MAP6,KIDINS220,RBFOX2,CTNNA2,BTBD3,MAPK8,HPRT1,DBNDD2,PREX2,DVL1,SLC11A2,TMEM106B,TRAK1,DCX,FYN,RERE
136	amino acid transmembrane transporter activity(GO:0015171)	0.342476	1.61096	0.0465995	1	23	22	LOC106045713,SLC38A11,LOC106032892,SLC7A6,SLC6A12,SLC38A1,SLC1A2,SLC36A4,LOC106042806,SLC38A10,SLC16A10,SLC7A5
137	nuclear-transcribed mRNA catabolic process, nonsense-medi...(GO:0000184)	0.275603	1.60958	0.0504695	1	39	39	LOC106040764,PNLDC1,HELZ2,CTIF,SMG7,RPL21,RPL4,SMG8,EIF4G1,RNPS1,PARN,RPL6,SMG5,PABPC1,UPF2,PNRC2,GSPT1,RPL15,UPF3B,RPL18A,NCBP2,RPL9,UPF1,LOC106037400,ETF1,EIF4A3,RPL3,RPS6,DCP2,CASC3,RPL34,NCBP1,UPF3A,SMG6,SMG1
138	synaptic vesicle priming(GO:0016082)	0.399001	1.60888	0.0538674	1	15	15	LOC106033676,ERC2,RIMS2,LOC106029656,SV2A,SYNJ1,SNAP25,CADPS,SNAP23,UNC13B,SNAP47,UNC13C,CADPS2
139	dendritic shaft(GO:0043198)	0.320141	1.60854	0.0447942	1	28	28	LOC106049743,LOC106029615,LOC106049843,GABBR1,DLG3,GIPC2,SLC12A5,DFNB31,SLC8A1,INPP5J,ZNF804A,ZMYND8,MAP1A,NLGN1,KIRREL3,SYNDIG1,APP,GPER1
140	synapse(GO:0045202)	0.175665	1.60537	0.0150754	1	227	223	GABRA6,LOC106040867,SLC5A7,NSMF,RPH3A,CALB1,LOC106040412,BSN,TPD52,CALB2,SHISA9,CPLX1,LOC106043254,ELAVL2,CAPN5,CDH23,GABRR3,NETO2,BIN1,OLFM1,CHRNA5,NMNAT2,CHRNB2,LOC106029871,NETO1,SRCIN1,KCNK1,LOC106049304,GRID2IP,DLG3,FRRS1L,GABRE,VWC2L,DNM1,SNTB1,LOC106048152,MAP1S,KCNC2,SHISA6,RIMS4,RIMS2,MAP1B,DFNB31,PPFIA4,CBLN4,DSCAML1,KCNH1,RPS2,DSCAM,RAB21,OLFM3,SDK2,EGFLAM,PACSIN1,ASIC1,VAMP1,LOC106035…
141	cytosolic small ribosomal subunit(GO:0022627)	0.320924	1.60348	0.0499391	1	27	27	RPS29,RPS27L,LOC106049744,RPS2,RPS4X,MCTS1,RPS5,RPS7,RPS3,RPS25,RPS15,RPS21,RPS15A,RPS23,RPS12,RPS8,RPS16,LOC106046123,RPS6,RPSA,RPS27A,EIF2A,RPS13,RPS3A,RPS11
142	regulation of protein localization(GO:0032880)	0.293125	1.60046	0.0438293	1	37	36	LOC106045646,LOC106046612,MYO5B,MMD,WDPCP,TMEM231,BORA,LOC106049744,PLEKHM2,DNAJB2,AAK1,ATCAY,SIK3,RSL1D1,MAPK8,SIX4,RAB14,TESK1,FKBP1A,ARHGDIA,TBC1D1,WASL,ARHGDIG,BCL2,MMD2,B9D1,RAB9A,MYCBP2,TTC8,PICALM
143	synaptic vesicle endocytosis(GO:0048488)	0.32635	1.59897	0.0559085	1	25	25	BIN1,SYT17,DNM1,AMPH,SYT1,PACSIN1,SNAP91,NLGN3,SYNJ1,ITSN1,CLTCL1,NAPB,NLGN1,SYT2,NLGN4X,CLTC,RAB27B
144	calcium-dependent cell-cell adhesion via plasma membrane ...(GO:0016339)	0.31677	1.59854	0.0527607	1	27	27	LOC106030627,CDH23,LOC106049863,CDH20,CDH7,CDH26,CDHR3,CDH8,LOC106046592,CDH11,CDH22,NLGN1,CDH10,NRCAM,CDH19,CDH9,CDH12,CDH18,CDH13
145	chloride channel complex(GO:0034707)	0.28313	1.59704	0.0502336	1	40	38	LOC106043422,CLIC3,LOC106038398,GABRA6,SLC26A6
146	anchored component of membrane(GO:0031225)	0.246371	1.5969	0.0538721	1	59	56	LOC106029452,LOC106040867,LOC106044783,CNTFR,LOC106040563,ZFAND2A,CNTN4,CPM,OPCML,ALPL,LYPD6B,NT5E,CNTN5,EFNA2,LOC106032717,CNTN2,PRNP,RGMA,MMP17,CD59,MDGA2
147	sensory perception of sound(GO:0007605)	0.216509	1.5896	0.0492505	1	86	84	LOC106029452,TBX1,LOC106039022,LOC106039021,ESPN,TSPEAR,SLITRK6,DFNA5,CDH23,PDZD7,SOBP,SRRM4,FAM65B,HOMER2,LOC106029466,MYO15A,DFNB31,LOC106029656,SLC9A3R2,ATP2B2
148	embryonic skeletal system morphogenesis(GO:0048704)	0.360386	1.58857	0.0494652	1	27	19	HOXB5,HOXA7,HOXA2
149	xenobiotic metabolic process(GO:0006805)	0.343761	1.58786	0.0646831	1	21	21	LOC106044799,LOC106049124,AHRR,LOC106049398,BPHL,SULT1B1
150	acute-phase response(GO:0006953)	0.405403	1.58749	0.0471567	1	18	15	F2
151	regulation of inflammatory response(GO:0050727)	0.30298	1.58505	0.0490798	1	33	30	LOC106048210,LOC106049124,USP18,HCK,LOC106047434,CARD8,AHSG,NR1D2,MGLL,BCL6,SETD6,BRD4,LOC106041678,STK39
152	neutrophil chemotaxis(GO:0030593)	0.314671	1.58338	0.0537241	1	29	27	LOC106041921,LOC106041491,LOC106049327,LOC106041042,LOC106041492,LOC106041915,AMICA1,CXADR,LOC106041919,SYK,IL17B,LOC106048595,EDN2,LOC106041041,ITGA9,TGFB2,GBF1
153	perikaryon(GO:0043204)	0.206824	1.58138	0.0506198	1	94	93	LOC106046910,GNRH1,RTN4RL1,SLC5A7,NSMF,LOC106040412,OPRM1,LOC106038356,ENDOG,OLFM1,CHRNB2,RGS8,LOC106029871,KCNK1,KCNA2,HSPA2,ASTN2,MAP1S,ROGDI,KCNC2,SLC12A5,RBFOX3,NGB,KCND2,LOC106049744,KCNH1,LOC106044163,PI4K2A,GLRA3,ASTN1,SHTN1,SLC8A3,DRP2,CLCN2,KCNB1,MAPK8,KCNE3,LOC106046290,PDPK1,MAPK10,RUFY3,NEURL1,KNDC1,APP,SERPINI1,AZIN2,PDE9A,LOC106048089,HSP90AA1,LRRK2,CNGA2,FMR1,HTR5A,LOC106043729,LOC…
154	SNAP receptor activity(GO:0005484)	0.329294	1.57787	0.0583942	1	24	24	LOC106029395,STX1A,STX6,PICK1,VTI1A,SNAP25,STX12,STX18,SNAP23,SEC22B,STX8,TSNARE1,SNAP47,STX16,VAMP7,GOSR1,STX17,VTI1B,STX7,STX19,BET1L,GOSR2
155	intracellular protein transport(GO:0006886)	0.169007	1.57369	0.0261569	1	228	226	SYTL3,RPH3A,TBC1D30,LOC106029395,RAB44,TBC1D10A,TMED3,LOC106038775,SYTL2,SGSM3,TBC1D16,RAB23,FAM91A1,STAM,LOC106049446,RAB3B,GGA2,TBC1D9,RIMS2,LOC106048648,RAB30,STX1A,RHOB,SIL1,AP2B1,AP1B1,RAB21,KLC1,SEC23A,WDR11,TLK1,DNAJC27,TOM1L2,ARFIP2,ARF6,COPG1,VPS35,TBC1D5,AP2M1,TBC1D4,RAB3GAP2,RAB26,RAMP1,STX6,GGA1,LOC106038552,WLS,VPS11,IFT27,RAB10,RAB28,PICK1,RAB33A,DYNLT1,VPS45,APBA1,TBCK,RAB35,TRIM23…
156	protein N-terminus binding(GO:0047485)	0.262927	1.57257	0.0614849	1	43	42	GRIN2C,CDH23,TERT,MEN1,SYNGR3,STX1A,DAB2IP,CHMP6,SLC9A3R2,ARF6,NPAT,CSNK2A2,VPS25,MORF4L1,PEX14,ZMYND8,CFAP36,SMARCC1,VWF,NBN,TBL1XR1,KCNIP1,TSC2,EXOC4,PDLIM5,FEZ1,PDCD10,EXOC5,RND2,NCOR2,ALG2,SMARCE1,SNF8,EXOC2
157	response to hormone(GO:0009725)	0.339705	1.57	0.0647208	1	22	21	LOC106047082,LOC106049487,LOC106048163,POR,NOS2,CD38,OXCT1,TUB,TXN2,RERG,LOC106039210,PTCHD2,PITX2
158	calcium ion regulated exocytosis(GO:0017156)	0.338878	1.56795	0.0492228	1	22	22	SYT7,SYT13,SYT17,RIMS2,SYT9,SYT1,VAMP1,RAPGEF4,PPP3CB,SYT11,RIMS1,SYT2,SYT4,SYT3,SYT12,VAMP7,LOC106029421,ARHGAP17,SDF4,VAMP3,LOC106037894
159	apical part of cell(GO:0045177)	0.243126	1.56727	0.0632911	1	53	51	LOC106044170,SRR,LOC106046910,LOC106044214,DRD3,AMN,ITPR3,CDH23,REN,FZD3,HOMER2,PEBP1,EDA,LOC106049640,LOC106029656
160	skeletal muscle tissue development(GO:0007519)	0.337008	1.56347	0.0621039	1	23	22	VGLL2,ANKRD1,METTL21C,LOC106045042,POPDC2
161	presynaptic active zone cytoplasmic component(GO:0098831)	0.381128	1.56174	0.0697368	1	16	16	LOC106033676,BSN,ERC2,RIMS4,RIMS2,CTNNB1,CTNNA2,LOC106029327,RIMS1,LOC106032660
162	protein secretion(GO:0009306)	0.299459	1.56028	0.0643204	1	30	30	CBLN1,FGG,STEAP3,MON1A,C1QTNF5,RAB3B,ERP29,CBLN4,TANGO2,PREB,COPG1,RAB10,LOC106042207,MTTP,PLCG1,RAB3C,RAB8B,PAFAH1B1,TMEM167A,COPG2,PDIA4,GOLPH3,MIA3
163	autophagy(GO:0006914)	0.218406	1.56005	0.0509014	1	78	77	DRD3,DRAM1,ATG10,SMCR8,TMEM208,LOC106041211,PIK3CB,LIX1,EPM2A,MAP1LC3B,UBQLN4,ATG14,VPS13A,LOC106042092,LOC106049882,TBC1D5,UVRAG,RNF185,LOC106038552,VPS11,RNF41,TIGAR,ULK1,LOC106039601,CLTCL1,TECPR1,LOC106049822,RAB1A,OPTN,RB1CC1,CLTC,TMEM59,LRSAM1,LOC106040822,VPS41,VCP,DRAM2,LRRK2,USP10,CHMP4B,NRBF2,TOLLIP,GABARAPL1,VPS39,PARK7,LOC106043729,WDR24,TECPR2,EPG5,ATG5,PLEKHM1,PIK3C3,XBP1,RAB39A,FNB…
164	gamma-aminobutyric acid signaling pathway(GO:0007214)	0.363195	1.55971	0.0582147	1	18	18	GABRA6,GPR156,LOC106047990,GABBR1,GABRE,GABBR2,GABRB2,LOC106042860,GABRA1,GABRB3,GABRA2,PLCL2,GABRG1,SLC12A2,PHF24,GABRB1,GABRA4,GABRG2
165	translation(GO:0006412)	0.200831	1.55836	0.046875	1	97	97	EIF2AK2,RPL7A,RPS27L,MRPL3,MRPL55,MRPL35,MRPL27,RPL12,MRPL37,RPL27,MRPL34,RPS4X,MRPL13,RPS5,MRPL14,PABPC1L,IGHMBP2,RPL22L1,RPL21,LOC106037663,RPL35,RPL4,RPS7,MRPL15,EIF4G1,RPS3,RPL13,MRPL23,RPL6,RPS17,RPL37,HBS1L,MRPL10,RPS15,RPS15A,MRPL32,RPS23,PABPC4,RPL23A,MRPS11,GSPT1,MRPS15,MRPL1,RPL15,RPS12,EEF1A1,RPL18A,RPL37A,RPS8,RPL9,RPL32,SRBD1,RPS16,MRPS30,LARP4,MRPL57,RPL10A,MRPL41,RPL3,MRPL20,MRPS7,…
166	regulation of cell differentiation(GO:0045595)	0.377064	1.55795	0.0583446	1	18	17	LOC106044623,LIF,LOC106044624
167	blood coagulation(GO:0007596)	0.229459	1.55703	0.0624303	1	62	58	F2,F9,PROZ
168	integral component of mitochondrial inner membrane(GO:0031305)	0.349727	1.55661	0.0617128	1	20	20	CCDC109B,LOC106048995,TIMM17A,LOC106034612,LOC106042267,MPC2,MCU,APOO,PISD,LOC106047207,MPC1,LOC106032068,TMEM177,MCUR1,ETFDH,LOC106042883,LOC106041898,COQ2
169	response to drug(GO:0042493)	0.214123	1.55457	0.0494217	1	90	83	DRD3,NEUROD2,TP73,PNP,HSD11B2,CA9,NEUROD1,LOC106032954,UTS2R,FOS,SRD5A1,HTR2A,APOD,FABP3,PEMT,STK11,MAP2K6,FZD3,MAP1S,CPS1,KCNK3,SLC12A5,LOC106029513,LOC106031155,ACSL1,LOC106031415,SLC6A11,COMT,HADHA,BLMH,HMGB2,PGF,TXN2,JUN,LOC106039210,LOC106034087
170	ATP metabolic process(GO:0046034)	0.329375	1.55436	0.0705446	1	23	23	AK5,ATP5J2,AK1,FIGNL1,AK4,ATP5J,FAM20C,AMPD3,AK2,ATP6V1A,NDUFS1,ATP6V1B2,VCP,SLC25A25,CLPX,SUN2,ENPP3
171	chaperone binding(GO:0051087)	0.265542	1.54921	0.0679724	1	43	42	BIN1,SLC25A17,TERT,FNIP1,SACS,DNAJB2,DNAJB5,STUB1,TBX5,DNAJB13,BAG2,PRNP,DLST,T,SYVN1,DNAJA4,CDC37L1,VWF,PACRG,HSPD1,AHSA1,HSP90AA1,DNAJB9,GRPEL1,FICD,SDF2L1,DNAJC1,GRPEL2,HSCB,DNAJA2,FNIP2,DNAJB4,GNB5,BAG3,BAG4,DNAJA1,TIMM44
172	proteasome-mediated ubiquitin-dependent protein catabolic...(GO:0043161)	0.192991	1.54735	0.0518135	1	114	109	LOC106040415,ZFAND2A,LOC106045950,SIAH3,ZNRF1,PSMA4,HECTD3,DNAJB2,UBE2H,UBXN11,UBE2G1,PSMD4,TRIM71,STUB1,UBXN2B,PSMA1,SPSB4,SIAH1,TRIM3,DDB1,PSMA6,KCTD2,PSMD7,SPSB3,RNF34,TRIM13,PSMC5,RRP8,UBE4B,CUL3,LOC106049027,UBE2D3,LTN1,RNF216,KCTD17,FBXW5,PSMD2,LOC106032958,TBL1XR1,PSMB3,AREL1,PSMB7,FBXO45,VCP,KCTD10,TRIM9,GID4,PLAA,PSMD1,NHLRC2,SMURF1,RFWD2,UBE2W,UBE2B,UBE2A,NFE2L2,PSMB1,PPP2CB,PPP2R5C,TBL…
173	Golgi membrane(GO:0000139)	0.152781	1.54574	0.0200401	1	367	363	A4GNT,STEAP4,TAPBPL,LOC106038705,B3GNT3,HPD,LOC106029457,B3GNT5,GBGT1,CNGB1,MARCH4,ST6GALNAC1,GNPTG,MGAT5B,RHBDF1,PARM1,CAMK1G,MGAT4C,PXYLP1,RAB11FIP5,NMNAT2,NDST4,RAB6A,CHST11,TMED3,CHST10,ABCA5,PRKCI,LOC106030611,FZD5,LOC106049635,B3GNT9,COG5,ARFGEF1,HS3ST5,TMEM130,MAN2A2,GOLGA7B,NDST2,SORL1,MAN1A2,LOC106045877,MGAT4D,MYO18A,RAB30,CHST13,SCAMP3,CLSTN2,LMAN2L,AP1B1,RNF24,TMEM59L,SEC23A,TMEM5,PRE…
174	excitatory postsynaptic potential(GO:0060079)	0.364768	1.54519	0.0774278	1	18	18	NPAS4,GRIN2C,GRIN2B,LOC106029615,LOC106049843,LOC106049304,MAPK8IP2,NLGN3,RAB3GAP1,GRID2,SLC29A1
175	endosome(GO:0005768)	0.175635	1.54465	0.0293225	1	173	172	STEAP4,GRAP2,MAMDC4,AMN,LOC106045567,OPRM1,OCIAD2,LOC106033350,LOC106048566,LOC106046612,ARRDC4,ABCG1,STEAP3,LOC106048584,PRKCI,MARCH3,LOC106029871,ATP6V0B,SORL1,RAB3B,ZNRF1,FGFR4,FLOT2,ACKR3,RAB21,LOC106029404,SCOC,ARF6,CLVS1,TPCN1,VPS35,CLCN4,PAK3,PI4K2A,MYO1D,BACE1,RAB11FIP2,VPS11,RAB10,ASTN1,VTI1A,MARCH8,CD164,CLTCL1,S1PR1,LOC106049613,PRKCZ,COMMD1,ATP6V1E1,OCIAD1,RAB3C,MTMR4,SPAST,RAB7A,VPS2…
176	heat shock protein binding(GO:0031072)	0.276655	1.54393	0.0523752	1	36	36	METTL21C,METTL18,HSPA2,HSF1,HSPA5,TOMM34,BAG2,LMAN2,CAMKMT,PDXP,HSPA9,DLST,CLTCL1,TPR,DNAJA4,CDC37L1,METTL22,HSPA8,PACRG,HSPA13,HSPA14,CLTC
177	acrosomal vesicle(GO:0001669)	0.262587	1.54209	0.0702576	1	48	41	SPATA16,LOC106029683,TSSK2,SPAG8,ATP8B3,STK31,ACR,SV2B
178	defense response to Gram-negative bacterium(GO:0050829)	0.374641	1.53584	0.069863	1	19	16	LOC106049351,LOC106049357,LOC106049352,TLR4,LOC106049359
179	clathrin coat assembly(GO:0048268)	0.380074	1.53482	0.0716146	1	15	15	HIP1R,SNAP91,CLTCL1,CLTB,CLTC,AP2A2,SGIP1,LOC106035218,EPS15,LOC106042779,FCHO2,LOC106046481,PIK3C2A
180	intra-Golgi vesicle-mediated transport(GO:0006891)	0.34775	1.53394	0.0706941	1	20	20	TRAPPC3L,COG5,COG1,COPG1,VTI1A,TRAPPC3,TRAPPC10,GOLGA3,COPB2,COPG2,COPE,GOSR1,COG6,VTI1B,COG2,COPB1,COG3,GOSR2,COPA
181	presynapse(GO:0098793)	0.21958	1.53321	0.0593952	1	67	66	LOC106031388,LOC106045713,CALB1,BSN,CALB2,CPLX1,KCNJ10,GABBR1,ITPR1,YWHAG,SYT13,SYT17,SEPT3,ATP2B2,NLGN3,SH3GL1,VPS35,ZNF804A,BACE1,SYNJ1,PFN2,SYT11,SNAP25,NAPB,SLC29A1,NLGN1,CADPS,YWHAH,SYNDIG1,DNM3,SNAP23,C1QBP,NLGN4X,FBXL20,PARK7,CACNB2,FMR1,DVL1,SYT3,KIAA1107,DGKQ,CADPS2,SYT10,NAAA,PSEN1,GNB5,TNIK,KIAA1109,LIN7C,CTBP1
182	regulation of insulin secretion(GO:0050796)	0.312314	1.52873	0.0808824	1	28	26	RFX6,IL1B,NEUROD2,SYT7,ITPR3,LOC106046121,KCNC2,STX1A,SYT9,RAPGEF4,PPP3CB
183	protein homotrimerization(GO:0070207)	0.365874	1.52399	0.0700549	1	17	17	RHO,MLKL,SIGMAR1,CLYBL,HSF1,ASIC1,SLC1A2,TRPM8,LOC106029719
184	extracellular matrix binding(GO:0050840)	0.329117	1.52369	0.0700809	1	25	21	LOC106049351,LOC106049357,LOC106049352,ITGA2B,LOC106049359,SMOC1
185	protein dimerization activity(GO:0046983)	0.195103	1.52362	0.0605428	1	108	105	LOC106044623,TBX1,ASCL4,LOC106034479,OLIG3,TCF21,ANO7,AHRR,FERD3L,LOC106044624,NHLH1,IL4I1,MYCL,BHLHE40,MYCN,TCF15,MEF2A,ZBED1,POLR2C,ID2,LOC106048963,KIAA2018,MXD1
186	SNARE binding(GO:0000149)	0.237345	1.52344	0.0738699	1	54	53	LOC106038813,SYT7,CPLX1,LOC106029395,SYT13,SYT17,CPLX2,EXOC3L1,STX1A,SYT9,SYT1,SNAP91,UVRAG,STX6,VPS50,VTI1A,SYT11,STX12,NAPB,NSF,SYT2,CPLX4,EXOC3,STX8,LRRK2,TRIM9,TSNARE1,MYO5A,SYT4,SYT3,SYT12,SEC24C,STX16,VAMP7,LOC106029421,STX17,VTI1B,STX7,TNFAIP2,PICALM,STX19,GOSR2,VAMP3
187	unfolded protein binding(GO:0051082)	0.215079	1.52069	0.0610278	1	74	73	NWD2,CALR3,CRYAA,AAMP,HSPA2,CRYAB,SIL1,PDRG1,LOC106029513,DNAJB2,DNAJB5,HSPA5,DNAJB13,NUDCD2,HSP90B1,CLGN,HSPA9,AFG3L2,PFDN1,DNAJB11,PPIG,SYVN1,DNAJA4,CDC37L1,SHQ1,TRAP1,HSPA8,HSPA13,CCT7,HSPA14,SCG5,NAP1L4,HSPD1,HEATR3,TOMM20,CCT5,HSP90AA1,PFDN5,GRPEL1,CLPX,NDUFAF1,CCT2,CCT4,TCP1,NUDC,GRPEL2,PPIF,NPM1,TTC1,NKTR,DNAJA2,CCT6A,LOC106047259
188	cell(GO:0005623)	0.205902	1.51922	0.0673077	1	84	80	LOC106044170,LOC106046188,RHO,LOC106045846,NOG,LOC106044184,ANKRD1,CHAT,NELL2,PROX1,KNG1,ACR
189	T cell receptor signaling pathway(GO:0050852)	0.227629	1.51898	0.0733333	1	63	59	GRAP2,TXK,LOC106029592,LOC106049850,LOC106032918,TEC,LOC106049345,LOC106045669,SKAP1,NFKBID,TNFRSF21,ZC3H12A,LOC106045670,STK11,PIK3CB,LOC106045668,THY1,BRAF,SPPL3
190	positive regulation of cell-substrate adhesion(GO:0010811)	0.305662	1.51815	0.0693069	1	27	27	LOC106048210,LOC106031687,EMILIN3,SMOC2,SMOC1,EGFL6,COL26A1,EGFLAM,RELL2,MMRN2,EDIL3
191	extracellular matrix organization(GO:0030198)	0.186167	1.51346	0.0532242	1	113	112	OTOL1,LOC106047573,LOC106046910,LOC106031687,ITGB6,HPSE2,COL9A1,COL17A1,LOC106038705,MATN4,COLQ,ADAM19,ITGA2B,SMOC2,SMOC1,COL24A1
192	ribosome(GO:0005840)	0.367397	1.51326	0.069863	1	16	16	MRPS23,RPS6KL1,RPL12,MRPL13,AURKAIP1,RPS17,PTCD3,DNAJC21,LOC106031449,RPL15,RPL37A,MRPS25,RPL9
193	integral component of synaptic vesicle membrane(GO:0030285)	0.295072	1.5115	0.0807834	1	29	28	SYPL1,LOC106038813,TMEM163,SLC6A17,SLC17A6,SLC6A9,PTPRN2,SYNGR1,STX1A,SYT9,SV2A,STX6,SYT11,STX12
194	lipid droplet(GO:0005811)	0.242323	1.51026	0.0667421	1	47	47	RSAD2,LOC106046816,LOC106045004,LOC106041408,ALDH3B1,LOC106048250,EDA,CIDEA,NSDHL,RDH10,RAB3GAP1,FAF2,SYNGR2,LOC106047730,RAB7A,GAPDH,LMLN,SCCPDH,LOC106046813,CKAP4,SDR16C5,VCP,LPCAT1,DGAT2,GBF1,ATG2B,LOC106046814,LDAH,ACSL4,LOC106044932,DHRS3,PLIN2,ACSL3,LOC106047731,PNPLA2,RBP1,FIG4,LOC106040975,PRPF19
195	epidermis development(GO:0008544)	0.319849	1.51003	0.0950617	1	23	22	POU2F3,ZNF750,OVOL2,GRHL3,LOC106038705,ELF3
196	limb development(GO:0060173)	0.266513	1.50531	0.0813107	1	37	37	FGF8,WNT8A,WNT2B,SMOC1,FBXW4,LOC106047988,CDH7,IFT88,GLI3,RNF165,SALL1,TBX5
197	dendritic spine(GO:0043197)	0.186484	1.50022	0.0776398	1	110	110	CALB1,CAMK2A,DLGAP3,LOC106045646,LOC106029615,GRIK3,ITPKA,MYO5B,EPHA4,LOC106049843,SHANK2,GRM1,GABBR1,FARP1,GRID2IP,CDK5R2,GIPC2,DNM1,LOC106048152,HIP1R,MAP1S,LOC106049840,KCNN2,MAP1B,KCND2,LOC106048154,SLC8A1,ZNF804A,FRMPD4,COMT,ABHD17B,GRIA4,SYT11,OPHN1,ANKS1B,ZMYND8,KCNA4,APBA1,ABHD17A,SLC8A3,PTK2,GRID2,ARF4,NLGN1,LRRC4,PTPRO,LOC106046904,GRIA1,SYNDIG1,RAC1,DNM3,NEURL1,DBNDD2,PPP1R2,USP8,APP,A…
198	hemopoiesis(GO:0030097)	0.282941	1.49869	0.0909091	1	33	31	LOC106039393,LOC106041921,LOC106049327,CD34,LOC106038356,TIPARP,LOC106031703,ROGDI,ADD2,PGM3,LOC106041919,RTKN2,CIAPIN1,KIRREL3,TBPL2
199	regulation of neurogenesis(GO:0050767)	0.331846	1.49604	0.0776081	1	20	20	LOC106044623,FERD3L,LOC106044624,EOMES,PAX6,WNT3,JADE2,PRUNE,BHLHE41
200	protein phosphatase inhibitor activity(GO:0004864)	0.33541	1.49552	0.0877419	1	20	20	PPP1R27,PPP1R36,SH3RF2,PHACTR2,LOC106049840,ELFN1,ELFN2,PPP1R37,PPP1R26,PHACTR3,STYXL1,PPP1R2,ARPP19,PPME1
201	anterograde axonal transport(GO:0008089)	0.321537	1.49446	0.0688807	1	23	23	LOC106047981,NEFL,LOC106048648,MGARP,RAB21,SPAST,AP3S1,AP3B2,DBNDD2,KIF3B,KIF1B,AP3M1,FMR1,SPG7,AP3M2,AP3D1,TRAK1,BLOC1S6,KIF3A,BLOC1S2
202	growth cone(GO:0030426)	0.204803	1.49347	0.0694006	1	88	88	IGF2BP1,NPTX2,CBX6,SHANK2,DLG3,CBL,CDK5R2,LOC106040291,ERC2,AUTS2,MAP1S,LOC106049840,DFNB31,KIF21B,FSCN1,THY1,KLC1,MAPK8IP3,INPP5J,EXOC8,ZNF804A,MAP3K12,CXADR,AATK,SHTN1,IGHMBP2,USP9X,PINK1,PTPRO,STMN2,MAPT,RUFY3,GDPD5,FBRSL1,DBNDD2,PPP1R2,APP,EXOC3,STMN4,ITGA4,NRSN1,TSC2,LOC106029486,LRRK2,ARHGEF7,CRTAC1,CIB1,DOCK7,FMR1,TENM2,DVL1,FEZ1,LRIG2,LOC106047381,DCX,ZPR1,DPYSL3,ELAVL4,MYH10,HNRNPR,LOC10…
203	positive regulation of protein binding(GO:0032092)	0.265185	1.49292	0.0930788	1	36	36	SPAG8,TCF7L2,GCG,TERT,MEN1,PIN1,HIP1R,SPPL3,MFNG,ADD2,LOC106032300,PTK2,RAN,PLXND1,USP33,APP,FKBP1A,LRRK2,PLK2,ARHGEF7,EPB41L5,MARK3,BAMBI,TAF1,DERL1,LOC106045720,HERPUD1,PSEN1
204	NAD binding(GO:0051287)	0.27982	1.49044	0.0733173	1	31	31	HSD11B2,ME2,IDH2,LOC106038368,PHGDH,GPD1,NDUFV1,NNT,SORD,GLYR1,HADHA,LOC106032660,ME3,DLD,LOC106038369,GAPDH,IDH1,AHCY,IDH3B
205	excitatory synapse(GO:0060076)	0.332588	1.49039	0.0848329	1	20	20	LRRTM2,BSN,SLC17A6,NETO1,ADCY8,LOC106048152,ELFN1,NLGN3,SYT11,NLGN1,LRRC4,SYNDIG1,NLGN4X
206	proteasome complex(GO:0000502)	0.302395	1.48929	0.0832298	1	26	25	ZFAND2A,PSMA4,PSMD7,PSMC5,UBQLN1,PSMF1,PSMD2,PAAF1,PSMB3,PSMD5,VCP,ADRM1,UBE3C,PSMB1,UBR1,UCHL5,USP14,TXNL1,KIAA0368,RAD23B,PSMC2,PSMA2,PSMD6
207	calcium ion transport(GO:0006816)	0.263454	1.48922	0.0805288	1	41	38	LOC106034007,NMUR1,CALB1,LOC106040412,CAMK2A,CDH23,VDR,ITPR1,ATP2B2,SRI,LOC106031155,GRIN3A,RAMP1,BSPRY,LOC106031415,LOC106042207,PLCG1
208	terminal bouton(GO:0043195)	0.265486	1.4884	0.0858824	1	38	37	LOC106033676,SLC18A1,SLC18A3,CNGB1,CPLX1,PTPRN2,HCN4,CPLX2,KCNC2,AAK1,SNAP91,SV2A,SYNJ1,GRIA4,PFN2,VTI1A,SYT11,HSPA8,PRSS12,CPLX4,UNC13B,LRRK2,RAB5A,UNC13C,AP3D1,NTRK2
209	embryonic cranial skeleton morphogenesis(GO:0048701)	0.370162	1.48696	0.0916335	1	17	16	TBX1,WNT9B
210	JNK cascade(GO:0007254)	0.343542	1.48542	0.0840108	1	19	19	MAPK8IP2,FGF14,TNFRSF19,MAPK8IP3,FGF12,MAP3K13,MAP3K12,TAB3,MAPK8,MAP3K5,MAPK10,LOC106041448,SH3BP5,MAP4K3
211	bicarbonate transport(GO:0015701)	0.339942	1.48472	0.0894737	1	19	19	SLC26A9,SLC26A6,LOC106045951,CA4,SLC4A3,CFTR,SLC4A9,LOC106032910
212	negative regulation of blood pressure(GO:0045776)	0.366862	1.48378	0.0720109	1	15	15	DRD3,LOC106032954,UTS2R,RNLS,NOS2,LOC106029491,RNPEP,OPRL1,VEGFC,LOC106029489
213	protein palmitoylation(GO:0018345)	0.33343	1.48325	0.0875161	1	19	19	LOC106033835,HHAT,ZDHHC22,ZDHHC7,ZDHHC9,ABHD17B,ZDHHC1,ZDHHC6,ZDHHC16,ZDHHC14,ZDHHC17,ZDHHC20,ZDHHC21,ZDHHC8,ABHD17C,ZDHHC18,ZDHHC2,LOC106040529
214	PDZ domain binding(GO:0030165)	0.219279	1.48222	0.0823137	1	60	60	SRR,SLC26A6,PDZK1,DLGAP3,GRIN2C,SHISA9,LOC106029615,TBC1D10A,NKD1,DLG3,GIPC2,SNTB1,FZD3,SHISA6,CIT,ATP2B2,TMEM88B,ATP2B1,KIDINS220,LOC106032300,ATP2B4,CXADR,GRID2,NSF,NLGN1,LOC106043065,GRIA1,LNX1,PTEN,CCDC88C,DTNA,CADM1,GRM7,EXOC4,CRIPT,GNG12
215	delayed rectifier potassium channel activity(GO:0005251)	0.318216	1.48109	0.0983811	1	23	23	KCNA10,KCNG3,KCNQ3,KCNA2,KCNQ2,KCNC2,KCNC1,KCNC4,KCNH1
216	RNA polymerase II regulatory region sequence-specific DNA...(GO:0000977)	0.179951	1.47989	0.0688592	1	136	126	LOC106044623,ASCL4,ARID3C,PHOX2B,PRDM14,ZIC3,GBX2,RFX6,SOX13,LOC106036167,FERD3L,LOC106044624,ETV7,NHLH1,EOMES,MSX2,SCRT2
217	histone deacetylase complex(GO:0000118)	0.333335	1.47971	0.0935897	1	20	20	SAP30L,HDAC7,HINT1,TBL1XR1,LOC106029618,SAP18,RERE,TBL1X,HDAC11,SAP30,HDAC8,NCOR1,NCOR2,PHF21A,LOC106047138,HDAC1,TRERF1,HDAC4,HDAC3
218	homophilic cell adhesion via plasma membrane adhesion mol...(GO:0007156)	0.189429	1.47781	0.0721003	1	98	97	NEXN,ROBO3,LOC106030627,CNTN6,LOC106049646,IGSF21,AMIGO2,CDH23,VSTM2L,LOC106046116,LOC106049865,LOC106049863,CDH20,CDH7,LOC106049462,CDH26,LOC106049813,NFASC,PIK3CB,CDHR3,DSCAML1,CDH8,LOC106046592,DSCAM,CLSTN2,SDK2,LOC106039075,MYOT,CDH11,PLXNB2,PCDH10,PCDH17,CDH22,CLSTN3,DCHS2,PCDH1,PVRL1,NPTN,KIRREL3,LOC106049464,CDH10,PCDH20,LOC106034313,NRCAM,CDH19,CDH9,PTPRT,CADM1,LOC106049645,CDH12,CDH18,CL…
219	binding of sperm to zona pellucida(GO:0007339)	0.311029	1.47694	0.0805031	1	30	23	LOC106044170,ZPBP,ATP8B3
220	mRNA export from nucleus(GO:0006406)	0.230301	1.47667	0.0932878	1	54	54	SYMPK,LOC106029665,LOC106029581,FIP1L1,THOC5,NUP62CL,NUP50,SMG5,NUP35,THOC3,UPF2,SEH1L,LOC106037378,DHX38,NUP43,NUP107,UPF3B,RAE1,UPF1,YTHDC1,HHEX,NUP153,LOC106040231,NUP188,NUP210,RBM15B,NUP160,POLDIP3,LOC106029518,NCBP1,HNRNPA2B1,SRSF5,NUP88,THOC7,NUP85,SMG1,RBMX2,AGFG1,ENY2,SRSF4,CHTOP,NUP205,NUP155,SRSF3,THOC1,LOC106031662,SRSF11,NDC1,SRSF6,NUP54,THOC2,NUP37,FYTTD1,NUP133
221	calcium channel regulator activity(GO:0005246)	0.351671	1.47525	0.104359	1	18	17	CACNG1,GRM2,LOC106048286,TSPAN13,CACNG4,NRXN1,YWHAE,LOC106030622,LOC106042798,GRM7,CACNB2,HPCAL4
222	cell-cell junction assembly(GO:0007043)	0.277817	1.46975	0.0833333	1	31	31	PKP3,CDH20,CDH7,CDH26,CDHR3,CDH8,FSCN1,LOC106046592,HEG1,CDH11,HDAC7,CDH22,TLN2,PARD6A,CDH10,CDH19,CDH9,CDH12,CDH18,CDH13
223	late endosome(GO:0005770)	0.196231	1.46905	0.0812236	1	86	84	SLC30A2,SLC31A2,PARM1,LOC106046612,NMNAT2,MICALL1,ASTN2,AP5M1,TMEM9,KIDINS220,VPS35,LAMP1,UVRAG,LOC106032300,DERL3,BACE1,VPS11,ANKRD13A,NBR1,RNF215,RAB7A,GNPNAT1,SLC9A6,MCOLN1,MAGI2,MVB12B,PIK3R4,TTPA,TMEM59,STX8,VPS41,OSBPL1A,VPS33A,LOC106031282,SLC38A9,LOC106042779,MYO5A,TMEM230,SLC11A2,WDR48,TMEM192,VIPAS39,RASGEF1B,DERL2,SLC31A1,ANKRD13D,DERL1,SLC30A4,CLCN3,ARF1,STX7,PIK3C3,RAB9A,AP1AR,LAMP5,…
224	defense response to bacterium(GO:0042742)	0.25646	1.46833	0.0850059	1	42	38	LEAP2,LOC106035746,IL4I1,CARD8,LOC106029457,LOC106046114,LOC106041938
225	calyx of Held(GO:0044305)	0.353984	1.46793	0.100134	1	17	17	LOC106033676,CPLX1,NCS1,KCNA2,CPLX2,KCNC1,BZRAP1,ITSN1,LOC106046290,LOC106048455,UNC13C,GLRA1,TPRG1L,LOC106046278,LOC106045644
226	vesicle-mediated transport(GO:0016192)	0.182478	1.46748	0.0687885	1	111	111	SPIRE2,SYT7,LOC106045646,LOC106029395,LOC106046612,LOC106030611,SYTL2,FMN2,SYT13,AP1S3,HSPA2,SYT17,ARFGEF1,LOC106029466,GGA2,SFT2D2,SYT9,SYT1,AP2B1,AP1B1,VAMP1,CHMP1A,ARF6,MAPK8IP3,TBC1D4,SPIRE1,LOC106048904,GGA1,LOC106038552,KXD1,RAB10,ACTR1A,SYT11,TRIM23,AP1S2,MAPK8IP1,ARF4,RAB1A,KALRN,RAB11FIP3,AP3S1,HSPA8,AP3B2,SYT2,AP4B1,SNAP23,NAPG,AHI1,TRAPPC11,KIF1B,ARL1,YIPF5,ARL4C,RAB2A,OSBPL1A,VPS33A,A…
227	endosome membrane(GO:0010008)	0.180524	1.46733	0.077472	1	124	124	LOC106031388,LOC106045004,FZD8,LOC106030353,PARM1,RHOV,LOC106044648,STEAP3,PIP5K1C,LOC106039631,RAB23,SORL1,GGA2,BECN1,RHOB,PLEKHM2,SRC,CPTP,LOC106029404,VAC14,TPCN1,VPS35,LAMP1,TBC1D5,CLCN4,GGA1,APPL1,SLC48A1,PLEKHF1,VPS45,RAB35,TAB3,APPL2,ABHD17A,NDFIP1,CD164,VTA1,COMMD1,RAB7A,UBE2D3,VPS29,GNPNAT1,RBSN,LOC106049857,SNX3,CHMP5,MVB12B,DCSTAMP,TLR3,EHD3,DBNDD2,VPS37C,MARCH2,VPS41,LOC106031282,WDR4…
228	phosphatidylinositol biosynthetic process(GO:0006661)	0.270912	1.46515	0.100121	1	34	34	BMX,LOC106048250,SYNJ2,SH3YL1,PIP4K2B,PITPNM2,MTMR7,VAC14,PI4K2A,MTMR14,SYNJ1,MTMR9,SLC27A1,SBF1,PI4KA,MTMR4,INPP4A,PITPNM3,MTMR3,MTMR6,MTMR1,PIK3C2A,PIKFYVE,PLEKHA3,LOC106035104,LOC106033167,FIG4,RAB4A,INPP5D,PIP5K1A,CDS1
229	P-body(GO:0000932)	0.222907	1.46474	0.0707071	1	58	55	LSM4,MOV10,ZC3H12A,BTBD2,POLR2D,PSMA4,RQCD1,TRIM71,YTHDF2,SAMD4A,PSMA6,TNRC6C,MEX3A,MEX3B,EIF4ENIF1,CPEB1,LSM6,PATL2,BTBD1,LIMD1,DDX6,EDC4,LSM1,TNRC6B,CNOT1,PNRC2,LOC106043729,CAPRIN1,PAN2,EDC3,UPF1,RC3H2,TNRC6A,LOC106037927,RC3H1,DCP2,CNOT2,CNOT8,PSMC2,PSMA2,PUM1,SQSTM1,CNOT7,NOCT,LOC106037928,DIS3L2,DCP1A,ZC3H12D,AGO2,DCPS
230	calmodulin binding(GO:0005516)	0.174065	1.46333	0.0732452	1	139	137	LOC106047210,LOC106047196,LOC106033676,CACNA1S,SYT7,PCP4,LOC106032954,CAMK2A,LOC106045646,IQCG,LOC106048195,KCNQ3,CAMK1G,LOC106046900,LOC106047949,CNN2,ITPKA,MYO5B,CAMKV,ADCY3,PPP3CC,GAP43,KCNQ2,CTH,SNTB1,NDUFAF4,KCNN3,KCNN2,MYO15A,KCNH1,NOS2,NRGN,FBXL2,PHKG1,ATP2B2,SLC9A1,PPP3CB,MAP6,SLC8A1,ATP2B1,CAMK2D,ADD2,CAMSAP1,MYO1D,ATP2B4,ADCY1,PCYT1A,LOC106036862
231	Golgi organization(GO:0007030)	0.197043	1.46019	0.0886076	1	85	85	ATP8B3,TMED3,LOC106038775,LOC106030611,ARFGEF1,MYO18A,RAB30,CIT,TANGO2,PLEKHM2,LMAN2L,SEC23A,TBC1D20,COG1,UBXN2B,PI4K2A,LMAN2,GOLGA2,TRAPPC12,DNAJC28,CLTCL1,DYM,LOC106039891,SEC23IP,USO1,RAB1A,LOC106034175,CLTC,ARL1,RAB2A,LRRK2,USP6NL,ARHGEF7,HACE1,GORASP2,BLZF1,ZW10,GBF1,CDC42,VMP1,ATL2,NPLOC4,CLASP1,TMED6,LOC106048157,GORASP1,GAK,LOC106048544,GOLPH3,SURF4,RAB43,ARHGAP21,SEC16A,LOC106044604,STX1…
232	postsynaptic membrane(GO:0045211)	0.169677	1.45236	0.0610376	1	168	165	LOC106047523,GABRA6,KCNJ4,HOMER3,CBLN1,NSMF,CALB1,LOC106040412,LOC106047522,DLGAP3,SHISA9,IGSF21,GRIN2B,NCS1,GRIK3,GABRR3,GRIK1,CHRNA5,CHRNB2,SHANK2,GABBR1,KCNMA1,SRCIN1,KCTD16,GRID2IP,LHFPL4,GABRE,GRIK4,DNM1,LOC106048152,HOMER2,FAM196A,SSPN,KCNC2,DAGLA,SHISA6,KCTD8,KCND2,KCNH1,CLSTN2,GABBR2,LOC106044619,FAIM2,SNAP91,LOC106048154,GRIN3A,GRIN1,CTNNB1,LOC106042166,GRID1,GABRQ,RUSC1,COMT,GLRA3,PICK1…
233	dendrite(GO:0030425)	0.149899	1.4523	0.0581745	1	279	274	GRM2,NPTX2,HOMER3,SKOR1,SLC5A7,NSMF,LOC106030627,LOC106047981,CALB1,LOC106040412,BSN,SYT7,CAMK2A,CALB2,OPRM1,LOC106038356,CBX6,CPLX1,LOC106043254,NECAB2,NCS1,GNB3,HTR2A,APOD,N4BP3,LOC106029374,CNNM4,CHRNB2,SHANK2,RGS8,FARP1,SRCIN1,KCNK1,ITPR1,LOC106033835,KCNA2,KCND3,ADCY8,LOC106046590,CDK5R2,BRINP2,LOC106048152,FZD3,HOMER2,MAP1S,ROGDI,KCNC2,LOC106049840,KCNC1,MAP1B,DFNB31,DAB2IP,KCND2,DNER,KIF21…
234	phosphatase binding(GO:0019902)	0.302905	1.45092	0.0963245	1	24	24	PPP1R27,PPP1R36,SH3RF2,SYTL2,DLG3,CSRNP2,SH3YL1,LOC106029466,SLC9A3R2
235	integral component of postsynaptic membrane(GO:0099055)	0.246448	1.4497	0.109321	1	41	41	GRM2,CACNG5,GRM1,GABBR1,SLC6A9,SLITRK3,NRP2,DAGLA,KCNC1,ABHD6,NLGN3,SLC8A1,PCDH17,SLC6A11,SLITRK2,GABRD,SLC8A3,NLGN1,LOC106046290,LOC106031043,LOC106048455,CDH9,GPER1
236	ubiquitin conjugating enzyme activity(GO:0061631)	0.290619	1.44949	0.0916976	1	26	26	UBE2K,UBE2H,UBE2D2,UBE2G1,UBE2G2,UBE2Z,UBE2L3,UBE2O,LOC106030281,UBE3B,UBE2E3,LOC106041448,UBE2N,UBE2W,UBE2B,UBE3C,UBE2A,LOC106030278,UBE2Q1,TAF1
237	protein C-terminus binding(GO:0008022)	0.181616	1.44788	0.0728408	1	108	107	VGLL2,SDCBP2,LOC106032954,IFT46,EFHC1,LOC106046612,CNRIP1,SCLT1,TERT,XRCC4,ITPR1,DLG3,NEFL,ATXN1,DNM1,LOC106048152,KCNK3,LOC106049840,DGKZ,SLC9A3R2,ATP2B2,LOC106048154,SCAP,SIAH1,NPAT,CTNNB1,COIL,PICK1,SDC1,ATXN2,LOC106049318,CLTCL1,LOC106032660,SUMO1,LOC106029555,PXK,PSMD9,PRRC2C,FIGN,OPRL1,OPTN,PRDX3,DAPK3,CLTC,TESK1,KPNA3,MIF4GD,YEATS4,HSP90AA1,PEX10,SREBF2,CIB1,SAE1,HPCAL4,PPP2CA,PIAS1,LOC106…
238	positive regulation of proteasomal ubiquitin-dependent pr...(GO:0032436)	0.250619	1.44703	0.0876586	1	40	40	SH3RF2,LOC106049744,DNAJB2,STUB1,PRICKLE1,RNF19B,LOC106049319,LOC106035864,SUMO1,RNF14,RNF144A,ARIH2,USP5,DET1,NUB1,VCP,LRRK2,PLK2,PIAS1,DVL1,RFWD2,KLHL40,TAF1,FBXO22,RCHY1,PSEN1,ANKIB1,SOCS5,RNF217,TRIB2,ARIH1,RNF19A,RNF180,SOCS4,BBS7,CSNK1D,TRIB1,CHFR,SMAD7
239	positive regulation of neuron projection development(GO:0010976)	0.219693	1.44595	0.0861298	1	58	58	LOC106031687,IGF2BP1,LOC106041915,NDRG4,PRKCI,SCARB2,GPRC5B,DAB2IP,LOC106039426,KIDINS220,PLXNB2,LOC106032300,ZNF804A,CBFA2T2,MOB2,ENC1,LRRC7,LOC106049613,ARHGAP35,NPTN,AGT,STMN2,SNX3,MAGI2,FAM134C,DCC,STYXL1,NCKIPSD,CAMK1D,TSC2,FBXO38,DVL1,FEZ1,NFE2L2,NTRK2,RIT2,FYN,DPYSL3,KDM1A,NEGR1,TENM3,TRIM67,P2RY2,SETX,FIG4,ARSB
240	oligodendrocyte development(GO:0014003)	0.345307	1.44537	0.101902	1	17	17	LOC106044623,LOC106044624,ID2,SOX10,LOC106038521,EIF2B1,MYRF,EIF2B5,ZNF488,LPAR1,WASF3,HDAC11,CD9,EIF2B4,EIF2B3
241	trans-Golgi network(GO:0005802)	0.181415	1.44524	0.0934292	1	117	115	BSN,MARCH4,PIFO,NMNAT2,RAB6A,BICD1,LOC106030611,CA4,FAM91A1,ARFGEF1,SORL1,GGA2,IFT88,MYO18A,RAB30,LOC106044163,RAB21,WDR11,SCOC,LOC106049882,CLVS1,PI4K2A,BACE1,LOC106033352,ATP11A,RAB10,SLC9A7,CHST2,GSAP,ATXN2,FAM109A,LOC106048285,CNST,KIAA1468,DOPEY1,LOC106043065,LOC106034607,AP3S1,CLTB,NBEA,RAB14,ARFRP1,OPTN,AP3B2,ATP9A,AP4B1,LOC106046634,GPER1,ATP8A1,SCAMP1,LOC106040822,ARL1,AZIN2,STX8,GCC2,TR…
242	cellular calcium ion homeostasis(GO:0006874)	0.225774	1.44329	0.091314	1	59	55	SLC24A4,DRD3,CALB1,LOC106040412,LOC106038356,GCM2,LOC106049765,GPR12,STC1,PIK3CB,ATP2B2,LOC106031155,XKRX,SV2A,TRPM8,ATP2B1,HEXB,SLC24A2,CD40,LOC106031415,ATP2B4
243	response to glucocorticoid(GO:0051384)	0.293256	1.44077	0.109726	1	28	26	TAT,HSD11B2,LOC106032954,AGXT,LOC106045569,IL10,PAPPA,CPS1,PPARGC1B,ACSBG1,SDC1
244	autophagy of mitochondrion(GO:0000422)	0.313422	1.43921	0.109554	1	21	21	USP30,MAP1LC3A,MAP1LC3B,ATG9A,PINK1,WDR45B,FUNDC2,WIPI2,RB1CC1,CISD2,FUNDC1,ATG3,ATG13,ATG7,ATG2B
245	hydrolase activity(GO:0016787)	0.214212	1.43692	0.107296	1	65	64	MEST,LOC106048496,LOC106048495,ADTRP,ENPP5,HINT3,LOC106033299,YDJC,GM2A,FIGNL1,ENGASE,AHCYL2,NUDT16L1,ABHD12B,TEX30,ABHD14A,NT5C3B,AIG1,HDHD3,ACMSD,LOC106033238,ACAD10,PLBD2,TMPPE,ABHD8
246	macroautophagy(GO:0016236)	0.244114	1.43613	0.107466	1	44	44	PRKAG3,ATG10,STAM,MAP1LC3B,SEC23A,ATG14,TMEM74,TBC1D5,DYNLL2,PRKAB2,MTMR14,NBR1,ULK1,PINK1,UBQLN1,PIK3R4,TP53INP2,VPS37C,VCP,ATG3,ATG13,PLAA,MTMR3,PRKAG2,VMP1,VPS37B,VPS37A,PRKAA1,ZFYVE1,PIK3C3,EI24,SNF8,VPS37D,YOD1,ATG16L1,AMBRA1,SQSTM1,VPS4B,UBXN6
247	negative regulation of microtubule depolymerization(GO:0007026)	0.326725	1.4339	0.0895916	1	18	18	GAS2L1,MAP1S,APC2,CAMSAP1,NAV3,KATNB1,MAP1A,STMN2,CLIP2,CIB1,TTBK2,CLASP1,CAMSAP2,LOC106043356,MID1,CLASP2
248	microtubule cytoskeleton(GO:0015630)	0.191843	1.43073	0.0914826	1	87	86	ENKD1,SKA1,TTLL10,HMMR,LOC106029536,SPAG6,CDC42EP4,PRKCI,NAV1,AAMP,POLR2C,SPATA7,MAP7D2,SEPT3,MAP9,LOC106029559,LOC106047719,SHMT2,APC2,WDR11,EML6,RUSC1,ACTR1A,SHTN1,LOC106046557,PKNOX2,TRIM46,MAP7,KANK4,KIF18A,LOC106034634,TAF1A,SEPT6,GAPDH,DBNDD2,PIK3R4,TUBGCP4,KIF3B,WDR54,LOC106040742,VPS41,MARK1,MFN2,VAPA,EML1,MAST2,DVL1,GAS2L3,GTF2F2,MAP7D1,LOC106031249,SLAIN2,CHP1,CCSER2,IQCB1,MYCBP2,DST,KI…
249	regulation of MAPK cascade(GO:0043408)	0.259643	1.42969	0.0916767	1	38	35	LOC106049823,INHA,LOC106037882,LOC106049825,MYOC,GDF10,LOC106031588
250	negative regulation of neuron projection development(GO:0010977)	0.252069	1.42928	0.112529	1	39	38	LOC106039393,RTN4RL1,LOC106046095,LOC106029395,SPOCK1,ITM2C,CRMP1,CD38,AGRN,INPP5J,CBFA2T2,KIAA1024,PTPRO,STMN2,DGUOK,LRRK2,MYLIP,CIB1,GAK,PAQR3,LPAR1,FKBP4,RIT2,DPYSL3,DENND5A,MAP4K4,RHOA,PTPRS
251	single-stranded RNA binding(GO:0003727)	0.286137	1.42828	0.103194	1	28	27	PIWIL1,LOC106044214,CBX6,IFIH1,DDX60,SUPT4H1,CBX4,JMJD6,STRBP,KHDRBS3,DDX58,ZFR,ILF3,LACTB2,MSI2,CBX8,DDX11,TLR7,SNRPC,LOC106037927,LONP1,LOC106037928,RBM7,RBMX,TARDBP,AGO2
252	cellular response to nerve growth factor stimulus(GO:1990090)	0.313166	1.42694	0.122293	1	20	20	CBL,LOC106047988,MICALL1,KIDINS220,LOC106032300,RAB35,NTRK3,STMN2,MAGI2,RPS3,USP8,KIF1B,RPL8,CIB1,NTRK2,ELAVL4
253	steroid biosynthetic process(GO:0006694)	0.310177	1.42669	0.109023	1	22	21	LOC106049851,LOC106041408,LOC106045741,NR0B1,SRD5A1,LOC106033567,PBX4
254	mRNA splicing, via spliceosome(GO:0000398)	0.177843	1.42411	0.0853909	1	119	119	LOC106045706,LSM4,LOC106029528,GEMIN6,SYMPK,SF3B6,SNRPA1,POLR2D,CPSF7,SNRNP40,TXNL4A,FIP1L1,DDX23,PRPF6,ZCRB1,CWC25,PRPF8,LSM6,WBP11,SART3,SNRPG,USP39,TXNL4B,RNPS1,LOC106049511,HNRNPA0,USP49,SNRPB,SNRNP35,POLR2J,SMU1,SF3A1,ZRSR2,SF3B3,LOC106038017,PRPF4,DHX35,SNU13,DHX38,CDC5L,CWC15,DHX8,SNRNP200,PHF5A,POLR2B,HTATSF1,UPF3B,NCBP2,PRPF3,TRA2B,AQR,SNW1,NOVA1,CDC40,DGCR14,LOC106037400,CSTF3,PLRG1,HNR…
255	cell body(GO:0044297)	0.232965	1.41752	0.114187	1	43	42	LOC106044622,GNB3,LOC106048250,LOC106048961,PITPNM2,ACTC1,BRAF,MAPK8IP3,GNAZ,CACNG4,COMT,CXADR,SYT11,MAPK8IP1,PINK1,USP33,SYNDIG1,ATP6AP2,PACRG,CCT5,PITPNM3,CCT2,CCT4,KIAA1107,CDH2,FADD,RIT2,FYN,DPYSL3,LOC106037650,RPS6
256	synaptic membrane adhesion(GO:0099560)	0.330408	1.41745	0.130146	1	18	18	NTNG1,SLITRK3,NTNG2,LRRC4B,PCDH17,LRRC4C,NRXN1,SLITRK2,NLGN1,LRRC4,LRFN5,CDH9
257	innate immune response(GO:0045087)	0.162445	1.41677	0.0806452	1	181	177	LOC106042256,RSAD2,LOC106048210,PYCARD,LOC106049124,LOC106049351,LOC106044214,CFI,LOC106042804,LOC106045706,LOC106049357,LOC106049352,CARD8,KLRG1,TRIM29,LOC106049208,LOC106031757,LOC106034587,TLR4,LOC106047183,LOC106049359,LOC106048064,TRIM25,LOC106043254,LOC106045898,TBKBP1,ARG2,MSRB1,EIF2AK2,POLR3H,TRIM62,MB21D1,TIFA,IFIH1,LOC106049539,DDX60,RNF135,LOC106029916,TRIM8,SDHAF4,DAB2IP,SEC14L1
258	retrograde transport, endosome to plasma membrane(GO:1990126)	0.353741	1.41514	0.120833	1	15	15	LOC106048566,SDCCAG3,MICALL1,VPS35,RAB11B,SNX27,SNX17,LOC106031282,FAM21C,VPS39,ANKRD50,VPS26A
259	cytosolic large ribosomal subunit(GO:0022625)	0.25121	1.41267	0.103972	1	39	39	RPL7A,RPL36,RPL27,SURF6,RPL22L1,RPL7,RPL21,LOC106037663,RPL29,RPL35,RPL39,RPL4,RPL13,RPL6,RPL37,RPL8,RPL23A,MRPL1,RPL15,RPL18A,RPL9,RPL32,RPL26L1,RPL17,ZNF622,RPL3,RPL31,RPL30,RPL34,RPL14,RPL5,RPLP2,RPL7L1,RPL24
260	positive regulation of filopodium assembly(GO:0051491)	0.302996	1.41235	0.112418	1	21	21	TENM1,FAM65B,FSCN1,AGRN,LOC106039426,ZMYND8,RHOQ,NLGN1,DNM3,NEURL1,DOCK11,CDC42,FMR1,TENM2,WASL,DPYSL3,NRP1,FNBP1L,GPM6A
261	polyubiquitin modification-dependent protein binding(GO:0031593)	0.323628	1.41193	0.122739	1	19	18	LOC106045950,DNAJB2,UBQLN4,PSMD4,TNIP1,FAAP20,LOC106049027,UBQLN1,ZFAND6,VCP,EPS15,BRCC3,FAM175B,BRE
262	regulation of synaptic transmission, glutamatergic(GO:0051966)	0.350973	1.41163	0.106469	1	15	15	GRM2,LOC106033676,GRM1,MAPK8IP2,SYT1,NLGN3,GRM5,LRRK2,GRM7,CDH2,TPRG1L,LOC106045644,PSEN1,HOMER1
263	regulation of cardiac conduction(GO:1903779)	0.347167	1.41143	0.116711	1	17	15	CORIN,ITPR3,ATP2B2,SLC8A1,ATP2B4,AGT,NPR1,EHD3,TRPC1,AHCYL1,TMEM65
264	fibroblast growth factor receptor signaling pathway(GO:0008543)	0.251117	1.40871	0.128957	1	36	35	FGF8,FGFBP1,ESRP1,FGF19
265	Notch signaling pathway(GO:0007219)	0.207554	1.40476	0.116408	1	65	63	LOC106044623,NR0B2,LOC106044624,FOXA1,APH1A,CNTN6,AGXT,DTX1,ZNF423,IFT74,PTP4A3,RIPPLY2
266	positive regulation of protein phosphorylation(GO:0001934)	0.207575	1.40082	0.10121	1	66	64	TBX1,PROM2,FGF19,ADTRP,LOC106032954,CRYAA,FBXO18,PIN1,LOC106029621,LOC106049744,ATG14,CD40,DVL3,MOB2,WDFY2,PELI2,MAVS,PGF,CDK2AP1,PIK3R3,NPTN,PINK1,RAC1,SEMA4D,VEGFC,SOX9,RB1CC1,KNDC1,GPER1,ENG,VEGFA,LRRK2,CIB1,CAMKK2,PAK1,FMR1,DVL1
267	mitochondrial translation(GO:0032543)	0.284027	1.40021	0.142132	1	26	26	MRPS24,RARS2,MRPL16,GFM2,MRPS14,NOA1,MRPS18A,MRPS2,MRPL23,LOC106037564,PTCD3,MTERF4,MRPS11,MTERF3,MRPL47,QRSL1,MRPL57,MRPS7,MRPS34,LARS2,IARS2,MRPS17
268	retina layer formation(GO:0010842)	0.337041	1.39853	0.114401	1	17	17	WNT2B,CALB1,MEGF11,FOXN4,DSCAML1,DSCAM,SDK2
269	pattern specification process(GO:0007389)	0.267292	1.39814	0.122156	1	33	30	TBX1,PAX1,LOC106036167,GRHL3
270	negative regulation of JNK cascade(GO:0046329)	0.328656	1.39508	0.114094	1	17	17	SH3RF2,MEN1,DUSP19,MAPK8IP1,PINK1,SFRP4,PAFAH1B1,DUSP10,TAOK3,DUSP3,AIDA,NCOR1,LOC106042201,FKTN,ITCH,ZMYND11
271	oxidation-reduction process(GO:0055114)	0.197477	1.39506	0.110032	1	73	72	LOC106044799,STEAP4,LOC106048341,LOC106049844,LOC106049398,NOX5,LOC106046127,NDUFV3,NDUFA1,STEAP3,LOC106038368,LOC106035461,RNLS,FAM213A,NDUFA6,KCNAB1,MRPS36,AAED1,LOC106041199,NDUFB5,TYW1,LOC106031856,DHCR24,LOC106034087,HIGD1A,ME3,LOC106039661,NDOR1,NDUFB10,LOC106038369,HIF1AN,LOC106044041
272	positive regulation of excitatory postsynaptic potential(GO:2000463)	0.314626	1.39476	0.132147	1	21	21	LOC106029395,SHANK2,NETO1,LOC106048152,RIMS2,STX1A,LOC106048154,NLGN3,NRXN1,RIMS1,PRKCZ,NLGN1
273	neuron apoptotic process(GO:0051402)	0.331648	1.39407	0.127572	1	18	18	PYCARD,CARD8,TNFRSF21,BCL2L1,CIT,PIGT,SIAH1,AATK,FAM162A,GAPDH,APP,DIABLO
274	calcium-dependent phospholipid binding(GO:0005544)	0.230164	1.3903	0.123399	1	44	43	CPNE7,LOC106038813,ANXA10,SYTL3,RPH3A,ANXA4,SYT7,LOC106040722,CPNE2,SYT13,SYT17,SYT9,SYT1
275	microtubule cytoskeleton organization(GO:0000226)	0.200804	1.38985	0.125828	1	67	65	SKAP1,LOC106043857,LOC106046590,MAP7D2,LOC106029559,MAP1S,MAP1B,LOC106047719,LOC106038759,PPP2R3C,APC2,CRMP1,TUBA4A,MAP6,TUBB1,CAMSAP1,LOC106049319,SIK3,TTL,TBCD,PTK2,DYNC1LI1,MAP1A,PRKCZ,TRIM46,MAP7,MAPT,GAPDH,TUBB4B,TUBB6,MARK1,DOCK7,MARK3,TTBK2,EML1,CLASP1,CNP,GAS2L3,TUBE1,CAMSAP2,ZPR1,MAP7D1,WEE1,DISC1,TACC2
276	cell adhesion molecule binding(GO:0050839)	0.254604	1.38939	0.117299	1	34	34	NTNG1,FGG,IGSF21,TENM1,NLGN3,AMICA1,CNTN2,TENM4,LRRC4C,CXADR,NRXN1,PVRL1,NLGN1,NPTN,NRCAM,NLGN4X,ITGA4,CADM1,PTPN11,LOC106044308
277	parallel fiber to Purkinje cell synapse(GO:0098688)	0.337019	1.38805	0.143416	1	16	16	CBLN1,CNTN6,CALB2,SLC6A9,LOC106049813,SNAP91,SCN8A,CTNNA2,GRID2
278	protein phosphatase 2A binding(GO:0051721)	0.33438	1.38535	0.132153	1	16	16	MASTL,DAB2IP,PPP2R4,GRIN3A,SMG7,MFHAS1,SMG5,SPHK1,ANKLE2,ARPP19,PPME1,BCL2,IGBP1,STRN3,CTTNBP2NL,RPS6KB1
279	clathrin-coated vesicle(GO:0030136)	0.220141	1.3853	0.119369	1	52	51	LOC106048584,ASTN2,HIP1R,GGA2,EPN3,AAK1,VAMP1,SNAP91,CLVS1,VPS11,ASTN1,LOC106042207,VTI1A,SH3BP4,PLCG1,FAM109A,CLTCL1,SNX3,CLTC,SGIP1,VPS41,VPS33A,EPS15,FCHO2,DVL1,KIAA1107,CLINT1,GPR107,PIK3C2A,CLVS2,LOC106029421,MYO6,AP1G1,VPS16,PICALM,DENND1A,SNX9,VAMP3,SCYL2,STON2,DENND1B,MALL,TNK2,HIP1,VPS33B,MYO1E,LOC106039651
280	histone acetyltransferase complex(GO:0000123)	0.327814	1.38326	0.121419	1	16	16	PHF10,ING4,JADE2,KANSL3,DPF2,MORF4L1,PHF20,MSL3,KANSL1,WDR5,OGT
281	brain development(GO:0007420)	0.161825	1.3816	0.110997	1	137	135	LOC106044623,SRR,LOC106046910,LOC106044624,EOMES,B3GNT5,TBR1,GRIN2B,LOC106048250,CNTN4,SLC6A17,APOD,NDRG4,SBK1,STK36,PAX6,LOC106035954,SHROOM2,PPP3CC,LOC106048967,SYNJ2,CDK5R2,ATXN1,KCNK3,ROGDI,SNPH,LOC106038953,IFT88,KCNC1,IRS2,PAFAH1B2,AGRN,LOC106042806,PLXNB2,OXCT1,ATP6V0D1,SLC6A11,CDH22,RAB3GAP1,SYNJ1,CA10,AATK,HMX1,SPATA5,SLC23A1,MACROD2,LOC106039210,ADGRL3,S1PR1,ZNF335,MED1,LOC106033123,QAR…
282	nucleoside diphosphate kinase activity(GO:0004550)	0.345629	1.38159	0.144754	1	15	15	CMPK2,LOC106033572,AK5,LOC106034733,AK1,AK4,AK8
283	extracellular matrix(GO:0031012)	0.15914	1.38151	0.104401	1	167	163	OTOL1,LOC106044170,LOC106047573,OC90,LOC106031687,HPSE2,EMILIN3,RTN4RL1,COL9A1,COL17A1,LOC106034139,LOC106038705,LOC106039162,MATN4,COLQ,COL24A1,LOC106047829,LINGO1,LOC106048965,MATN1,WNT4,COL26A1,COL28A1,LRRN2,FGF1,MMP28,WNT3,NCAN,IL1RL1,ADAMTS3,LOC106047256
284	cilium movement(GO:0003341)	0.285545	1.38135	0.126422	1	24	24	LOC106036883,CCDC103,CCDC39,LOC106035351,DNAI1
285	multicellular organism development(GO:0007275)	0.143395	1.38051	0.0860861	1	298	275	SPATA16,WNT9B,PIWIL1,TSSK2,LOC106040086,HOXA10,GSC,LOC106049351,LOC106035498,LOC106045706,GNRH1,LOC106049357,LOC106047496,DBX1,ASZ1,AMN,LOC106049352,DAZL,WNT2,NHLH1,SFRP5,FZD8,LOC106048882,RADIL,DKK2,LOC106049359,FOXG1,MICALCL,LOC106031588,GRIN2B,NME8,CPZ,FZD10,GFI1B,SLC26A8,EGFL6,TDRD9,GCM2,ELF3,LOC106029588,NR1D2,TCF15,PAQR7,FMN2,LOC106032414,SFRP1,CCDC85C,FRZB,CCSAP,ERMARD,SIAH3,LOC106029665,L…
286	aspartic-type endopeptidase activity(GO:0004190)	0.341393	1.38048	0.123016	1	18	16	LOC106043734,LOC106045567,NRIP2,REN,CTSD,BACE1,NRIP3,LOC106048442,CTSE
287	Wnt-protein binding(GO:0017147)	0.263676	1.37567	0.150943	1	30	29	LOC106035498,SFRP5,FZD8,FZD10,SFRP1,FZD5,FRZB,FZD3,FZD1,FZD2,WLS,FZD9,TYRO3,PTPRO
288	positive regulation of phagocytosis(GO:0050766)	0.32358	1.37449	0.1278	1	17	17	IL1B,AHSG,DOCK2,LOC106029513,LMAN2,TUB,MEX3B,LOC106040831,ABR,CAMK1D,CD47,LOC106043193,LOC106040832
289	phosphoprotein phosphatase activity(GO:0004721)	0.284768	1.37256	0.124842	1	24	24	BRICD5,PPP2R5D,PPM1M,PPM1G,PDXP,PPP3R1,PPP4C,DUSP16,PPAP2C,DLGAP5,PPP2R3B,PTPN12,LOC106044308,PGAM5,PPP2CA,PPTC7,PPP2R5A,PTPRS,CPPED1,SSH2,SSH1,PPM1H
290	thyroid hormone receptor binding(GO:0046966)	0.318666	1.3711	0.140992	1	18	18	NR0B2,GAS2L1,MED4,MED17,MED16,NUP62CL,MED13,MED1,ZNHIT3,ACACA,MED24,TAF7L
291	protein ubiquitination(GO:0016567)	0.14598	1.37045	0.0935614	1	245	239	LOC106049026,FBXO43,TRIM7,CDCA3,LOC106046140,DTX1,ANAPC16,FBXO18,ARRDC4,MARCH3,NEURL2,FBXL15,KLHL10,LOC106049539,RNF135,KCTD21,KLHL13,RNF220,LOC106049744,RNF43,RNF25,FBXL2,DCAF6,KCTD9,LOC106035440,LOC106037636,UBE2G1,ASB6,LOC106033839,KLHL3,WSB2,UBE2G2,TRIM3,KLHL8,FBXL3,DCAF12,PEX2,KCTD6,SOCS3,KLHL25,ASB11,ENC1,ASB5,FBXO31,PEX14,RNF34,TRIM23,RRP8,ZNRF3,FZR1,RNF138,LOC106045954,VCPIP1,FBXO9,RNF26,…
292	calcium ion binding(GO:0005509)	0.131465	1.37027	0.0560561	1	486	470	F2,F9,OTOL1,PROZ,PLCD4,LOC106029705,LOC106049214,SRR,OC90,LOC106049124,EFHB,LOC106048286,LOC106038813,ANXA10,VWA2,EFCAB1,TNNC2,LOC106030627,CALR3,NELL2,MYL3,LOC106033676,NOX5,RPH3A,CALB1,MATN4,ANXA4,SYT7,ITPR3,EFCAB2,HPGDS,TPD52,PCP4,LOC106040722,SMOC2,CALB2,SULF1,LOC106049646,SMOC1,LOC106030353,MATN1,PSPH,NECAB2,NCS1,CAPS2,CDH23,LOC106048250,LOC106046116,NECAB3,LOC106049865,RAB44,GUCA1B,EGFL6,EF…
293	cell-matrix adhesion(GO:0007160)	0.217018	1.36922	0.139298	1	50	48	LOC106029452,LOC106046910,ITGB6,FGG,ITGA2B,LOC106041507
294	NADH dehydrogenase (ubiquinone) activity(GO:0008137)	0.318666	1.36394	0.126531	1	18	18	NDUFB8,NDUFC2,NDUFV1,NDUFB4,NDUFA10,NDUFA12,NDUFS7,NDUFA2,NDUFS8,NDUFS1,NDUFAF2
295	synaptic membrane(GO:0097060)	0.301647	1.36302	0.139628	1	19	19	NIPSNAP1,GRIN2B,GABBR1,ITPR1,GAP43,HIP1R,RIMS4,CDH8
296	inner ear receptor cell stereocilium organization(GO:0060122)	0.33205	1.36183	0.154472	1	17	16	LOC106044623,LOC106044624,CDH23,IFT88,DFNB31
297	dendrite membrane(GO:0032590)	0.306188	1.36166	0.139869	1	20	20	GABRA6,LOC106029615,LOC106049843,GABRE,KCNC2,SLC12A5,KCNC1,KCNC4
298	cytokine receptor activity(GO:0004896)	0.283296	1.35726	0.144608	1	25	24	IL12B,CNTFR,IL12RB2,IL2RB
299	voltage-gated calcium channel activity(GO:0005245)	0.283496	1.35701	0.132754	1	25	24	CACNG1,CACNG5,CACNA1S,OPRM1,NCS1,CACNG2,CACHD1,TPCN1,CACNG4,CACNA2D4
300	vesicle docking involved in exocytosis(GO:0006904)	0.279466	1.35579	0.135678	1	24	24	LOC106029395,SYTL2,RAB3B,EXOC6B,STXBP1,VPS11,RAB10,PLEK,NRXN1,VPS45,KCNB1,RAB3C,RAB8B,VPS33A,SCFD2,EXOC4
301	cytokine binding(GO:0019955)	0.272746	1.35515	0.14931	1	25	25	IL12B,CNTFR,IL12RB2,LOC106038356
302	phospholipid transport(GO:0015914)	0.329213	1.35491	0.161783	1	16	16	LOC106048250,LOC106034342,STARD10,TNFAIP8L3,STARD7,PRELID1,MTTP,PITPNA,OSBPL8
303	negative regulation of transforming growth factor beta re...(GO:0030512)	0.241187	1.35247	0.141317	1	36	36	LOC106047573,SKOR1,CHST11,PIN1,CIDEA,CHST13,STUB1,RASL11B,BCL9L,MTMR4,PDPK1,PPM1A,HTRA1,ZBTB7A,SKIL,SMURF1,LEMD3,PMEPA1,BAMBI,ADAMTSL2,SNX25,LOC106042532,LDLRAD4,ZNF451,XBP1,PBLD,SMURF2,STRAP
304	lens development in camera-type eye(GO:0002088)	0.335856	1.35	0.134349	1	17	15	WNT2B,SLITRK6,PROX1,PAX6,CRYAB
305	positive regulation of DNA-binding transcription factor a...(GO:0051091)	0.213626	1.34956	0.139456	1	54	52	NEUROD2,FOXA1,NEUROD1,TRIM25,IL10,TRIM62,JUP,LOC106049539,TRIM8,CYTL1,LOC106048163,PPARGC1B,PPRC1,LOC106037636,CTNNB1,PPAP2B,RNF41,TRAF5,MAVS,ARID5B,TAF12,ARHGEF5,PINK1
306	protein localization to Golgi apparatus(GO:0034067)	0.329218	1.34708	0.155263	1	16	16	RAB6A,SORL1,LOC106044720,BICD2,ARFRP1,OPTN,ARL1,GCC2,GBF1,GAK,PAQR3,SYS1,FAM65A
307	positive regulation of focal adhesion assembly(GO:0051894)	0.324026	1.34579	0.156208	1	16	16	HRG,MYOC,LOC106047829,WNT4
308	replication fork processing(GO:0031297)	0.312658	1.34559	0.152742	1	19	19	RTEL1,FBXO18,ZRANB3,SMARCAL1,CDK9,NUCKS1,BLM,ETAA1,APITD1,RFWD3,ATRX,LOC106042085,DDX11,BOD1L1,FANCM
309	sarcoplasmic reticulum(GO:0016529)	0.298998	1.3444	0.151042	1	19	19	FSD2,ITPR3,RASD1,ITPR1
310	regulation of intracellular pH(GO:0051453)	0.30214	1.34185	0.163804	1	19	19	SLC26A6,LOC106045951,SLC4A3,SLC9A4,SLC9A1,SLC4A9,SLC9A7,SLC4A8,SLC9A6,SLC9A5,SLC4A10,TM9SF4
311	GPI anchor biosynthetic process(GO:0006506)	0.291468	1.34145	0.153553	1	21	21	PIGN,PIGQ,PIGH,PIGL,PIGY,CWH43,PIGW,PIGZ,PGAP2,PGAP1,PIGF,PIGV,PIGO,PIGG,PIGC,DPM1,PIGX,MPPE1,DPM2
312	retrograde vesicle-mediated transport, Golgi to ER(GO:0006890)	0.22733	1.3401	0.162286	1	42	42	RAB6A,TMED3,KIF3C,KLC1,COPG1,UVRAG,LMAN2,DNAJC28,STX18,BICD2,ARF4,RAB1A,KIF18A,ATP9A,SEC22B,RACGAP1,ERGIC1,KIF3B,COPB2,ZW10,GBF1,ARCN1,ARFGAP2,COPG2,COPE,GOLPH3,RER1,TMED7,KIF3A,ERGIC3,KIFAP3,COG3,ATP9B,COPA
313	cellular response to lipopolysaccharide(GO:0071222)	0.206502	1.33962	0.148515	1	57	54	LOC106039393,LOC106041921,LOC106049327,LOC106047514,CMPK2,LOC106045706
314	electron transfer activity(GO:0009055)	0.249419	1.33949	0.153483	1	34	32	LOC106049006,ME2,ETFA,NQO2,GSR,SDHB,ALDH4A1,NDUFA12,SH3BGRL3,PTGES2,NDUFS1,GLRX3,CIAPIN1,DLD,NDUFAF2,SDHA,LOC106030918,DMGDH,LOC106045648,ETFDH,GLRX2,TXNRD2,NDUFS6,TXNRD3,AOX1,QDPR,FDX1
315	ubiquitin-protein transferase activity(GO:0004842)	0.147685	1.33815	0.115462	1	204	193	LOC106040415,LOC106046070,MARCH4,TRIM25,FBXL8,FBXW4,FBXO48,RNF208,TRIM62,FBXL16,FBXO41,UBE2K,RNF135,ZNRF1,TRIM8,KLHL13,FBXL14,RNF220,HECTD3,RNF43,FBXL4,RNF25,FBXL2,UBE2H,UBE2D2,UBE2G1,TRIM71,STUB1,SPSB4,UBE2G2,SIAH1,TRIM3,RNF19B,LOC106049319,FBXL3,RNF41,RNF20,SPSB3,TRIM36,MARCH8,RNF130,TRIM23,TRIM13,RRP8,ZNRF3,LOC106045954,FBXO9,LOC106049618,HECTD4,UBE2L3,UBE2D3,LOC106033631,RNF103,UBE2O,LOC10603…
316	translation initiation factor activity(GO:0003743)	0.228195	1.33649	0.141852	1	40	40	EIF1B,EIF4E3,LOC106029724,MTIF3,EIF3H,EIF4B,EIF4G1,EIF2B1,EIF2S3,EIF3B,EIF5B,EIF2B5,DENR,EIF3L,DHX29,EIF3D,EIF3I,EIF4G2,EIF2S1,EIF3J,EIF1,LOC106032897,EIF2B4,EIF4E2,EIF4H,EIF3G,EIF2B3,EIF1AX,MTIF2,EIF5,EIF2A,EIF4G3,EIF4A2,AGO2,EIF3E,EIF3M,EIF2S2
317	negative regulation of phosphatase activity(GO:0010923)	0.245295	1.33508	0.151035	1	37	36	PPP1R27,PPP1R36,SH3RF2,SYTL2,DLG3,CSRNP2,TMEM132D,SLC7A14,ELFN1,ELFN2,MYO1D,WDR81,PPP1R37,PPP1R26
318	GTPase activity(GO:0003924)	0.145862	1.33457	0.122613	1	219	216	LOC106046816,GNAT2,LOC106042852,LOC106029457,DIRAS1,RASD1,RHOV,RAB44,LOC106043022,RAB6A,LOC106047082,LOC106043569,LOC106045950,LOC106036132,MTG2,RAB23,GNAO1,LOC106043857,LOC106046590,TUBG1,GNG2,DNM1,SEPT3,EEF1A2,LOC106029559,RAB3B,RASL10B,RAB30,EFTUD1,RHOG,LOC106047719,RHOB,LOC106038759,RAP2A,RAB21,TUBA4A,DNAJC27,TUBB1,GNAZ,GNG5,RALB,RASL11B,RAB26,RHOU,GFM2,EEF2,RAB11B,LOC106038552,LOC106047502,A…
319	mRNA processing(GO:0006397)	0.156382	1.33378	0.130081	1	143	141	APOBEC4,ESRP1,ESRP2,FASTKD5,LOC106029528,ALYREF,SRRM4,TSEN15,SRPK1,SNRNP48,HABP4,RBFOX3,ZMAT5,HSF1,CSDC2,CDK12,CELF4,ARL6IP4,RBFOX2,AAR2,PABPC1L,AKAP8L,JMJD6,THOC5,APOBEC1,PRPF8,LOC106045954,CPEB1,RBM26,RNASEL,USP39,KHDRBS3,DDX47,HNRNPLL,APOBEC2,PPP1R8,HSPA8,HNRNPA0,AURKAIP1,KIAA1429,PABPC1,C1QBP,IWS1,LOC106038017,WTAP,THOC3,PPWD1,LSM1,SUPT6H,SF3B4,PHRF1,PTBP3,ZC3H13,TDRD3,MBNL2,PRPF18,FMR1,AKAP1…
320	protein transport(GO:0015031)	0.13986	1.33257	0.103206	1	266	264	LOC106049262,SLC15A5,MAMDC4,LOC106047434,LOC106049261,ZMAT3,ATG10,SPIRE2,LOC106032954,LOC106045646,LOC106030353,SNX21,LOC106048250,LOC106029395,STXBP5L,LOC106048566,RAB6A,ARRDC4,MYO5B,KIAA0196,TIMM9,SDCCAG3,LOC106039631,LOC106030611,FMN2,NECAP1,COG5,ARFGEF1,ASTN2,LOC106048554,LOC106049530,SFT2D2,AP5M1,SCAMP3,CHMP6,LMAN2L,LCA5,EXOC6B,SNAP91,CHMP1A,COG4,COG1,LOC106049882,ATG9A,EXOC8,RABGEF1,RAMP1,S…
321	early endosome(GO:0005769)	0.152843	1.33196	0.126008	1	177	174	ACKR4,LOC106034090,LOC106048001,SLC5A7,LOC106047981,RIN3,TLR4,UTS2R,PARM1,ATP6V0D2,PTP4A3,RAB11FIP5,LOC106046612,TMEM127,ARRDC4,KIAA0196,SDCCAG3,TBC1D16,TPD52L1,LOC106034685,ASTN2,SORL1,LOC106039689,RHOB,DNER,LOC106049323,ACKR3,RAB21,CHMP1A,CFTR,VPS35,UHRF1BP1L,UVRAG,CLCN4,RABGEF1,SIAH1,DERL3,TRIM3,STX6,BACE1,ATP6V0D1,APPL1,ATP11A,VPS11,RUSC1,SNX12,WDFY2,FAM109A,ZFYVE9,COMMD1,PTP4A1,LOC106029555,…
322	steroid hormone receptor activity(GO:0003707)	0.251484	1.33159	0.14881	1	32	32	NR0B2,LOC106048552,RORB,NR0B1,LOC106044855,VDR,NR1D2
323	positive regulation of Notch signaling pathway(GO:0045747)	0.279632	1.3302	0.16366	1	24	23	LOC106044623,LOC106044624,CNTN6,ELF3,AAK1,MFNG,TSPAN5,EPN2,LOC106038137,JAG2
324	mitochondrial intermembrane space(GO:0005758)	0.225372	1.32942	0.163972	1	43	42	MYOC,NDUFA8,THOP1,LOC106046121,TIMM8A,MICU1,FBXL4,SHMT2,CMC4,AK2,PRELID1,REXO2,OPA1,NDUFS1,PINK1,CIAPIN1,TRAP1,SLMO2,DTYMK,DIABLO,CPOX,CHCHD4,CHCHD2,CHCHD7,SIRT5
325	positive regulation of mitotic cell cycle(GO:0045931)	0.304786	1.32919	0.165789	1	18	18	FOXA1,SMOC2,PRKCA,POLDIP2,HSF1,TTL,LOC106047991,APP,SPHK1,PTPN11,EIF4EBP1,LOC106044308
326	myelination(GO:0042552)	0.24982	1.32552	0.162819	1	31	31	CMTM8,TNFRSF21,CNTNAP1,NFASC,XKRX,SCN8A,HEXB,ACSBG1,NAB2,PLP1,HEXA,AFG3L2,SLC8A3,GAL3ST1,NAB1,EIF2B5,TSPAN2,MYO5A,BCAS1,FAM126A,LPAR1,FYN
327	mRNA binding(GO:0003729)	0.172248	1.32449	0.14433	1	96	96	PIWIL1,ESRP1,IGF2BP1,ESRP2,LOC106029528,DHX33,SLBP,SRRM4,ZC3H12A,SRRM3,RBFOX3,LOC106029513,RPS2,RBM45,SAMD4A,MRPL13,RPS5,RBFOX2,PIWIL2,SUPT5H,SNIP1,THOC5,RPL35,CLUH,EIF4ENIF1,RBM26,TPR,EIF4G1,HNRNPLL,PPP1R8,XPO5,HNRNPA0,SNRNP35,PABPC1,C1QBP,CELF2,CELF5,DENR,LSM1,PAIP2,LOC106041485,FXR1,GRSF1,LOC106037378,PARK7,FMR1,NUP98,UPF3B,NCBP2,G3BP1,TRA2B,AQR,CELF6,SRBD1,EDC3,NOVA1,ELAVL4,SCAF8,RC3H2,LOC106…
328	chemical synaptic transmission(GO:0007268)	0.158424	1.32402	0.136502	1	141	138	SYPL1,GABRA6,GRM2,UTS2,NPTX2,LOC106036719,LOC106040412,HTR1E,TAC1,OMP,GRIN2B,KCNQ3,SLITRK5,SV2B,HTR2A,GABRR3,CHRNA5,GJD2,LOC106049863,CHRNB2,GRM1,DLG3,KCNQ2,GABRE,GIPC2,FGF14,KCNK3,SLC12A5,KCNC4,KCND2,GABBR2,SLC1A2,GJC2,CTNNB1,FGF12,HTR1B,GABRQ,GLRA3,TPGS1,NRXN1,GABRB2,GRIA4,GRM5,APBA1,GABRD,CACNB4,GLS,LOC106046904,LOC106046290,GRIA1,PGK1,CHRND,CACNA1E,LOC106039360,SYN2,PNOC,PAFAH1B1,DLG2,UNC13B,…
329	trans-Golgi network membrane(GO:0032588)	0.228328	1.32297	0.169789	1	42	42	LGR6,AP4S1,CABP7,CALN1,SCAMP3,AP1B1,ARFIP2,COG1,STX6,LLGL1,PICK1,TMEM79,AP1M1,AP4B1,ARFIP1,MARCH1,SCAMP1,USP6NL,LOC106042779,MMP24,SCAMP5,AP4E1,SYS1,STX16,CLVS2,SCAMP2,SCAMP4,AP1G1,RAB9A,RIC1,COG2,COG3,TMEM165,RAB31,LGR5,VPS54,VAMP4,KIF13A
330	oxidoreductase activity(GO:0016491)	0.176524	1.32118	0.156283	1	92	89	SRD5A2,LOC106049844,TECRL,NOXRED1,HSD11B1L,LOC106041408,DHRSX,LOC106039479,LOC106045741,DHRS12,SARDH,SRD5A1,FADS6,LOC106033567,FAXDC2,KCNAB2,ETFA,NQO2,WWOX,NSDHL,POR,NOS2,LOC106042533,ENOX1,HSDL2,LOC106031856,GLYR1,PYROXD2,DCT,FDXR,HTATIP2,SCD,SEPN1,GFOD2,SDR42E1,FOXRED2,NDOR1,KIAA1191,AKR1A1,LOC106041383,LOC106043020,LOC106036048,SCCPDH
331	DNA repair(GO:0006281)	0.157048	1.32032	0.147059	1	140	140	LOC106049664,EYA2,PIF1,TIMELESS,RTEL1,PARPBP,LOC106029645,ZRANB3,CINP,WDHD1,RAD9B,INIP,SMARCAL1,EEPD1,DMAP1,RAD54L,HSF1,MAD2L2,ASF1A,STUB1,UVRAG,DDB1,IGHMBP2,INO80C,LOC106046925,SSRP1,FZR1,RPA1,LOC106045954,LOC106049618,RAD54B,PDS5B,POLQ,ALKBH1,UBE2D3,GTF2H5,BLM,ZMPSTE24,ACTR8,LOC106036141,DCLRE1A,RPS3,RRM2B,WRN,NBN,PCNA,ASTE1,SHPRH,CHAF1A,ETAA1,NFRKB,TICRR,NABP1,USP10,INO80B,EPC2,APITD1,POLD3,CD…
332	chloride transmembrane transport(GO:1902476)	0.255824	1.31784	0.171069	1	28	27	LOC106038398,GABRA6,SLC1A1,SLC12A3,GABRE,SLC12A5,CFTR,GLRA3,GABRB2,CLCN7,GLRB,GABRA1,SLC1A3,GLRA1,CLNS1A,CLCN6,CLCN3,LOC106044342,ANO1,GABRG1,SLC12A2
333	calmodulin-dependent protein kinase activity(GO:0004683)	0.312252	1.31478	0.161685	1	18	17	CAMK2A,LOC106048195,CAMK1G,ITPKA,CAMKV,PHKG1,CAMK2D,CAMK1D,MKNK2,CAMKK2,CAMK2G,CAMKK1,CAMK4
334	spectrin binding(GO:0030507)	0.31722	1.31413	0.173403	1	17	17	GNB3,SAG,LOC106029871,DYNC1I1,LOC106029466,EPB41L2,ADD2,CAMSAP1
335	cytoplasmic microtubule(GO:0005881)	0.240366	1.31227	0.163507	1	34	34	ENKD1,TMEM214,SYNJ2,LOC106029559,SNPH,LOC106041852,LOC106047719,FHDC1,GTSE1,ARL3,MAPRE2,LOC106049318,HID1,PAFAH1B1,CLIP2,GRAMD3,LOC106044077,CLASP1,TPT1,SRPRB,REEP2,VIMP,LOC106042201,CLMP,MID1,CLASP2,BYSL,FAM161B
336	regulation of actin cytoskeleton organization(GO:0032956)	0.22722	1.31208	0.170388	1	40	39	HRG,GRHL3,CDK5R2,HIP1R,DIXDC1,RHOB,FSCN1,SIGLEC15,PAK3,EPHA5,CDK10,MLST8,RHOC,RHOQ,ARHGAP28,ARHGAP35,ARHGEF5,EFNA5,SH3BP1
337	cell projection(GO:0042995)	0.193679	1.30875	0.176923	1	66	65	PROM2,DRD3,HCK,RTN4RL1,RHOV,PPP1R16B,C1QTNF5,MAP1S,MAP1B,ACTR3B,SH3PXD2A,SH3GL1,THSD7A,LOC106029886,RHOU,SLC6A11,PDE6D,CCDC13,SLC8A3,RHOQ,MAP1A,ARHGEF5,AIF1L,PDPK1,MCOLN1,ACTR2,DTNA,OGT,PITPNM3,TSC2,PTPN12,LOC106048089,CAMKK2,CDC42,FMR1,CCT4,FEZ1,MAGI1,LOC106029700,MICAL3
338	positive regulation of Wnt signaling pathway(GO:0030177)	0.286125	1.30332	0.189048	1	22	22	FGF8,LGR6,SULF1,TERT,WNT3,DIXDC1,DEPDC1B,SALL1,WLS
339	ubiquitin protein ligase activity(GO:0061630)	0.15601	1.30072	0.160204	1	135	125	LOC106040415,TRIM25,SH3RF2,CBL,RNF2,SIAH3,ZNRF1,RNF220,RNF165,RNF43,RNF25,BIRC2,LOC106035440,JADE2,TRIM71,SIAH1,TRIM3,RNF19B,LOC106049319,RNF185,RNF121,RNF41,PELI2,ANAPC5,RNF130,RNF34,MED31,TRIM13,RRP8,ZNRF3,RNF138,UBOX5,RNF26,RNF14,RNF215,SYVN1,LTN1,RNF103,RNF216,UBE2O,MED1,RNF144A,ARIH2,RNF170,MGRN1,BRAP,NEURL1,SHPRH,PDZRN4,MARCH1,AREL1,LRSAM1,MYLIP,RNF111,HACE1,GID4,CBLL1,MARCH6,NHLRC2,SMURF1,…
340	dynein light chain binding(GO:0045503)	0.301654	1.30037	0.187097	1	18	18	LOC106036883,BSN,DNAI1,DYNC1I1,DNAH10,DNAH3
341	mitochondrial large ribosomal subunit(GO:0005762)	0.220844	1.29944	0.174458	1	43	43	MRPL39,ICT1,MRPL16,LOC106031166,MRPL50,NSUN3,MRPL3,MRPL55,MRPL54,MRPL40,MRPL35,MRPL27,MRPL37,MRPL34,MRPL13,MRPL14,MRPS18A,MRPL15,MRPL23,MRPL10,MRPL28,MRPL32,MTERF4,MRPL21,MRPL47,MRPS30,MRPL57,MRPL41,MRPL53,MRPL20,MRPL19,MRPL44,MRPL51
342	endopeptidase activity(GO:0004175)	0.229771	1.29927	0.172781	1	38	37	F9,APH1A,PAPPA,CPS1,ADAMTS3,LOC106036305,PSMA4,LOC106044163,PSMA1,BACE1,PSMA6,LOC106046420,TRAPPC12,RHBDD1,ERAP1,PSMB3,TMEM59,PSEN2,PSMB7
343	RNA polymerase II activating transcription factor binding(GO:0001102)	0.269604	1.29713	0.175284	1	24	24	NEUROD2,NEUROD1,EOMES,FOS,LDB1,DUSP26,MAD2L2,CTNNB1,SIN3A,BHLHE41,TAF12,RB1,PITX2
344	positive regulation of exocytosis(GO:0045921)	0.311031	1.29573	0.169786	1	16	16	FGG,NCS1,PRKCA,VSNL1,STXBP5,CADPS,RAB27B,UNC13B,CLASP1,RAB5A,CADPS2,RAB9A,EXPH5,ATP6AP1
345	response to glucose(GO:0009749)	0.241134	1.29431	0.178528	1	35	32	NR0B2,GYS2,TCF7L2,NEUROD2,SIDT2,LOC106049487,IRS2,UCN3,SLC8A1,GPLD1
346	mitochondrial matrix(GO:0005759)	0.144311	1.29248	0.147923	1	184	183	DARS2,AGXT,SARDH,LOC106039314,LOC106043624,RARS2,ME2,SOD2,MTG2,LOC106046121,LOC106047779,LOC106035461,MCCC1,NSUN3,LOC106029535,TK2,ETFA,CHPF,HYKK,ACSS2,ERAL1,PCCB,ACADL,LYRM7,ABAT,BCL2L1,TBRG4,MDH2,PITRM1,SDHAF4,LOC106036616,NDUFA9,AK4,SHMT2,TRIT1,BDH1,MLYCD,LOC106036649,EARS2,CS,OGDHL,OXCT1,LOC106033473,GFM2,TST,ACAD10,PDK1,IVD,SDHAF2,ALDH4A1,NDUFA10,PDP1,MUT,PDHB,REXO2,TXN2,DLST,PMPCA,LOC106039…
347	keratin filament(GO:0045095)	0.327667	1.29202	0.193591	1	20	15	LOC106047979,LOC106048011
348	learning or memory(GO:0007611)	0.261276	1.2918	0.187578	1	25	25	LHX8,GRIN2B,KCNAB2,PRKCA,ADCY8,LOC106048152,ABI2,PTPRZ1,PRNP,GRM5,FZD9,TTBK1
349	presynaptic active zone(GO:0048786)	0.27691	1.29158	0.176991	1	24	23	LOC106033676,BSN,LOC106041507,ERC2,RIMS4,PPFIA4,SV2A,RIMS1,APP,C1QBP,GPER1,UNC13B,GRM7,PCLO,GUCY1B3,UNC13C,NUFIP1,LOC106045644,PPFIA2,LOC106037894,ARHGAP44
350	potassium ion transport(GO:0006813)	0.229769	1.29157	0.196347	1	40	38	KCNG3,KCNK5,KCNK17,KCNJ10,KCNMA1,KCNA2,KCNS2,KCNK3,SLC12A5,KCNN2,KCNC4,KCNJ12,KCNF1,KCNA4,KCNB1,NSF,SLC12A1,LOC106046290
351	response to ethanol(GO:0045471)	0.22012	1.28941	0.200696	1	43	41	GNRH1,DRD3,LOC106030633,LOC106032954,GRIN2B,LOC106032170,PRKCA,PEMT,CBL,PEBP1,KCNC2,DMAP1,RPS2,GRIN3A,OXCT1
352	ubiquitin-dependent ERAD pathway(GO:0030433)	0.211645	1.28663	0.188141	1	48	47	TRIM25,DNAJB2,SGTA,HSPA5,STUB1,UBE2G2,DERL3,RNF185,RNF121,FAF2,TRIM13,STT3B,UBE4B,UBXN4,SYVN1,RNF103,UBQLN1,FOXRED2,SGTB,HSPA13,VCP,DNAJB9,JKAMP,MARCH6,ERLEC1,USP19,CCDC47,NPLOC4,MAN1B1,DERL2,DERL1,VIMP,ERLIN2,EDEM1,YOD1,KIAA0368,FBXO2
353	positive regulation of cytosolic calcium ion concentration(GO:0007204)	0.184398	1.28536	0.187295	1	69	67	XCR1,ACKR4,LOC106038377,PTGER2,KNG1,ITPR3,GALR2,LOC106038356,UTS2R,GPR6,TBXA2R,ITPR1,CXCR5,TRPC6,ACKR3,ADRA1A,SPPL3,CD38
354	negative regulation of epithelial cell proliferation(GO:0050680)	0.258937	1.2832	0.199262	1	27	25	A4GNT,IFT74,PAX6,IFT80,IFT88,DAB2IP,EREG,PEX2,SOX2,SOX9,MTSS1,TSC2,DUSP10,TGFB2
355	regulation of autophagy(GO:0010506)	0.236934	1.28284	0.19759	1	34	34	DRAM1,SMCR8,PIP4K2B,FBXL2,LOC106042092,SOGA1,LOC106038552,LOC106047502,MTMR8,ULK1,USP33,ZMPSTE24,RRAGC,DAPK3,CISD2,DRAM2,LRRK2,USP10,LOC106043729,WDR24,RRAGD,PIK3R2,XBP1,LOC106032484,MTCL1,ULK2,LOC106037589,TMEM150C,USP13,LOC106042308
356	cellular response to interleukin-1(GO:0071347)	0.231698	1.28282	0.190024	1	37	36	LOC106041491,LOC106047514,LOC106045706,LOC106041042,LOC106041492,FGG
357	SRP-dependent cotranslational protein targeting to membrane(GO:0006614)	0.324731	1.27918	0.174033	1	15	15	RPL21,RPL4,RPL6,SRP14,SRPR,SRP54,RPL15,RPL18A,SEC63,RPL9,RPL3,RPS6,RPL34,SEC61A1
358	transcriptional repressor complex(GO:0017053)	0.241667	1.27813	0.189718	1	32	31	LOC106039393,CORO2A,RCOR3,SIN3A,LOC106049739,LOC106032660,PHF12,TBL1XR1,AKIRIN2,LOC106029618,ZFPM1,SDR16C5,LOC106049581,TBL1X,SP3,SPEN,N4BP2L2,NCOR1,NCOR2,CTBP1,CCND1,CTBP2,HDAC3,LOC106029831,MIER1,DEPDC1,ARID4A,TFAP4,RCOR1
359	neuron migration(GO:0001764)	0.185058	1.277	0.186957	1	67	67	PHOX2B,CCK,LOC106031687,PAX6,NAV1,LOC106043857,SPOCK1,CDK5R2,FZD3,AUTS2,DCLK1,MAP1B,MKL1,LOC106032300,CTNNB1,ASTN1,CDKL5,ADGRL3,USP9X,UNK,ALKBH1,TRIM46,MAPK8,KIRREL3,PITX2,RAC1,CHL1,FBRSL1,PAFAH1B1,FBXO45,LOC106029486,MARK1,MDGA1,PEX13,SCRIB,CELSR1,NTRK2,DCX,FYN,NDEL1,DISC1,MYH10,SH3RF1,PCM1,PSEN1,PEX7
360	positive regulation of protein import into nucleus(GO:0042307)	0.306742	1.27668	0.206242	1	17	17	LOC106032954,ZC3H12A,JUP,DMAP1,LOC106048163,LOC106049618,TPR,IPO5,ZPR1,LOC106042799,PIK3R1,EFCAB7,PIK3R2,XBP1
361	14-3-3 protein binding(GO:0071889)	0.297527	1.27363	0.186722	1	18	18	FAM65B,DAB2IP,KCNH1,IRS2,HDAC7,LOC106046135,RPTOR,SRPK2,PRKCZ,PI4KB,PRKCE,NEK1
362	microtubule binding(GO:0008017)	0.144026	1.27244	0.175456	1	170	168	LOC106043502,SPAG8,LOC106049124,SKA1,NME8,SAXO2,CCDC181,LOC106029374,GAS2L1,KIF6,FMN2,KIF3C,SBDS,CCSAP,KIF28P,DNM1,MAP1LC3A,MAP9,LOC106049539,MAP1S,DYNC1I1,KIF15,KATNA1,MAP1B,KIF21B,FHDC1,MAP1LC3B,APC2,FMN1,MAP6,LOC106037636,EML6,SPAG5,CAMSAP1,KIF4A,MTUS1,TRAF3IP1,NAV3,KIF2A,ARL3,KIF5B,KATNB1,GOLGA2,TPGS1,PRNP,JAKMIP3,MAPRE2,PEX14,KATNAL1,LOC106049318,KIF5C,KIF26B,MAP1A,OPA1,LOC106049174,LOC10604…
363	phospholipid binding(GO:0005543)	0.189213	1.27203	0.218922	1	65	62	BAIAP2L2,LOC106033676,LPAR3,LOC106045898,BIN1,PRKCI,MAP1LC3A,MAP1S,CPS1,LOC106029466,AMPH,CPTP,PACSIN1,APOH,ARFIP2,GRK5,PICK1,LOC106041406,LOC106040269,LOC106039210,ARHGAP35,NUP62CL,PACSIN3,ARFIP1,BIN2,NUP35,SPTBN1,SGIP1,UNC13B,OSBPL1A,PACSIN2,ARHGAP26,SMURF1,FCHO2,UNC13C,LPAR1,PSD2,PLCB2
364	positive regulation of actin filament polymerization(GO:0030838)	0.25375	1.27145	0.203008	1	25	25	BAIAP2L2,HCK,LOC106049743,BIN1,TENM1,CDC42EP4,LOC106047038
365	tubulin binding(GO:0015631)	0.229561	1.26966	0.20283	1	38	37	NCALD,STMN1,MAP1S,MAP1B,STMN3,KLC1,LOC106039316,PRUNE,MAP1A,TPR,AGTPBP1,STMN2,STMN4,SGIP1,DAG1,LRRK2,CACYBP,LOC106049245,EML1,FCHO2,PHF6,TBCC,FYN,LOC106043356,CENPJ,BCCIP,MAP7D3,LOC106049426,GPHN,AGBL4
366	receptor signaling complex scaffold activity(GO:0030159)	0.316336	1.26953	0.184175	1	15	15	SHANK2,LOC106048152,LOC106049323,LOC106048154,MAPK8IP3,NCK2,AXIN1,NUP62CL,MAGI2,LRRK2,SPAG9,GRIP1
367	phosphatidylinositol-4,5-bisphosphate binding(GO:0005546)	0.201789	1.26933	0.196815	1	52	50	RAG2,SDCBP2,RPH3A,SYT7,SNX21,DFNA5,SYTL2,HIP1R,MAPKAP1,SYT9,LOC106049323,AMER3,SH3PXD2A,SNAP91,VILL
368	double-stranded DNA binding(GO:0003690)	0.202367	1.26929	0.19661	1	53	51	LOC106044623,LOC106044214,LOC106045899,LOC106044624,FOXA1,NEUROD1,FBXO18,PAX6,LOC106029612,MEN1,MB21D1,DDX60
369	transcription corepressor activity(GO:0003714)	0.156927	1.26909	0.175926	1	119	119	LOC106044623,NR0B2,OLIG3,LHX9,LOC106044624,SKOR1,LOC106047829,NR0B1,WNT4,KCTD1,BHLHE40,ATN1,GMNN,MXD1,DMAP1,RYBP,TOB2,RCOR3,NPAT,CBFA2T2,HDAC7,CDYL2,NAB2,SIN3A,HDAC9,RBFOX2,BHLHE41,PEX14,ZMYND8,ZNF281,LOC106049739,LOC106032660,LOC106049618,PHF12,ZHX2,LIMD1,TBL1XR1,C1QBP,TLE1,SETD8,ZFPM1,ZBTB7A,PFDN5,HSBP1L1,LOC106049551,HEYL,PIAS1,HEY1,SCAI,SIN3B,SAP18,CDYL,SUFU,SNW1,TLE3,RERE,TLE4,BCOR,WTIP,TBL1…
370	endosome to lysosome transport(GO:0008333)	0.235786	1.26703	0.178147	1	36	36	LOC106047981,BIN1,HMGXB4,LOC106041211,LOC106048554,RHOB,ATG14,VPS11,RAB7A,CHMP5,MGRN1,SNX27,AKTIP,DENND3,STX8,VPS41,VPS33A,VPS39,VIPAS39,TRAK1,VAMP7,VPS18,VPS16,RILP,LOC106048794,SCYL2,LOC106041175,HOOK1,KIF13A,LOC106040436,SNX16,TRAK2,RAB12,MTM1
371	catalytic step 2 spliceosome(GO:0071013)	0.196466	1.26579	0.217342	1	50	50	LOC106045706,SF3B6,SNRNP40,DDX23,PRPF6,PRPF8,SNRPG,LOC106049511,SNRPB,SF3A1,SF3B3,LOC106038017,PPWD1,DHX35,DHX38,CWC15,DHX8,SNRNP200,TFIP11,AQR,SNW1,CDC40,DGCR14,PLRG1,HNRNPR,RALY,SKIV2L2,SYNCRIP,SF3B1,HNRNPH1,LOC106045639,PRPF19,FRG1,DDX41,CRNKL1,PPIE,RBMX,LOC106043196,SYF2,ISY1,HNRNPA3,PRPF4B,SF3A2,CWC22,SNRPD1,PNN,HNRNPM,MAGOH,LSM7,SNRPB2
372	embryo implantation(GO:0007566)	0.280275	1.26371	0.201058	1	21	20	LIF,PRDM14,LOC106047514
373	double-stranded RNA binding(GO:0003725)	0.211585	1.26276	0.199536	1	43	43	LOC106042804,LOC106047486,DHX33,SIDT2,EIF2AK2,YRDC,IFIH1,DDX60,LOC106047719,APTX,ZNF346,STRBP,CLTCL1,SUPV3L1,DDX58,TLR3,HSPD1,CLTC,TUBB4B,ZFR,STAU2,ILF3,TLR7,RC3H2,ADAR,DROSHA,DGCR8,LOC106037927,ILF2,RC3H1,DHX15,MRPL44,DHX36,ADARB1,ADAD1
374	photoreceptor outer segment(GO:0001750)	0.216406	1.26041	0.196056	1	45	40	LOC106046188,RHO,RDH8,GNAT2,LOC106042852,CNGB1,SAG,SHANK2,MAP1B,IFT140
375	fatty-acyl-CoA binding(GO:0000062)	0.311315	1.2588	0.188347	1	15	15	ALDH6A1,ACOT11,ACOT7,ACOT12,DBI,HADHA,ACAD9,ACBD6,ECI2,ACBD3,ACBD5,SOAT1,ACBD4
376	beta-tubulin binding(GO:0048487)	0.296939	1.25743	0.196911	1	17	17	IFT74,CDK5R2,SYT11,PEX14,TBCD,TBCA,SPAST,LOC106047630,PACRG,RACGAP1,CCT5,PDCD5
377	protein K11-linked ubiquitination(GO:0070979)	0.284339	1.25613	0.204315	1	19	19	ANAPC7,UBE2H,UBE2D2,ANAPC5,ANAPC2,RNF26,UBE2L3,UBE2D3,UBE2E3,CDC27,UBE2B,UBE2A,LOC106030278,CDC23
378	regulation of blood pressure(GO:0008217)	0.239989	1.25389	0.203931	1	32	29	UTS2B,UTS2,LOC106048001,CORIN,CD34,LOC106033350
379	protein methylation(GO:0006479)	0.310143	1.25362	0.198667	1	15	15	METTL21C,FAM98B,PRMT8,CAMKMT,FAM98A,METTL22,METTL21A,SNRPB,BTG2,GSPT1,ETF1,METTL20
380	learning(GO:0007612)	0.220456	1.25295	0.220794	1	36	36	NPAS4,JPH3,SHANK2,ATXN1,LOC106048152,LOC106049840,SLC12A5,LOC106048154,NLGN3,COMT,SYNJ1,NRXN1,GRM5,SLC8A3,ARF4,AAAS,ATAD1,LOC106031043,NLGN4X,ATP8A1
381	DNA-binding transcription activator activity, RNA polymer...(GO:0001228)	0.180681	1.25158	0.206557	1	75	66	ARID3C,CREB3L3,GBX2,RFX6,OVOL2,GRHL3,NHLH1,FOXA1,SOX8
382	histone deacetylase activity(GO:0004407)	0.27984	1.25042	0.20323	1	19	19	NACC2,SAP30L,LOC106049692,RBBP4,CHD4,SAP18,KDM1A,HDAC11,SAP30,HDAC8,HDAC1,MIER2,HDAC4,MBD3,HDAC3,HMG20B,ARID4A,RCOR1,ARID4B
383	sperm midpiece(GO:0097225)	0.304755	1.2502	0.196	1	17	15	LOC106029683,SLC26A6
384	camera-type eye development(GO:0043010)	0.231347	1.24984	0.214198	1	35	34	LOC106044623,LOC106044624,PTCH2,PAX6,SHROOM2,FZD5,CC2D2A,WDPCP,TMEM231
385	thymus development(GO:0048538)	0.28264	1.24964	0.196335	1	20	20	TBX1,PAX1
386	neural crest cell migration(GO:0001755)	0.22604	1.24869	0.21831	1	37	37	TBX1,GBX2,OVOL2,LOC106042807,NRTN,SEMA4B,PAX6,SEMA3D,SOX10,SEMA3E,SEMA3G,SEMA4D,SOX9,LOC106031921,SEMA4C,SEMA6D,SEMA5A,SEMA3F,GDNF,CORO1C,ZEB2,ERBB4,SEMA6B,SEMA6A,SNAI1,LOC106047915,KITLG,ACVR1,ANXA6,SEMA4A
387	Wnt signaling pathway(GO:0016055)	0.152146	1.24863	0.20102	1	130	128	WNT8A,WNT9B,WNT2B,WNT16,WNT2,NOTUM,DRAXIN,LGR6,DKK2,LOC106047829,CPZ,LOC106046116,WNT4,FBXW4,NKD1,HMGXB4,WNT8B,FAM53B,WNT3,LDB1,AMOTL2,SHISA6,WWOX,VANGL2,RNF43,APC2,AMER3,LOC106048679,TMEM88B,VPS35,CSNK2A2,DKK3,DDB1,WLS,GRK5,TNKS2,FZD9,CSNK1G2,ZNRF3,RNF138,CDK14,CTNNBIP1,AXIN1,AMOTL1,LOC106034617,TYRO3,SNX3,RSPO3,PITX2,INVS,CCDC88C,LOC106048738,WNT7B,CSNK1A1,CTR9
388	negative regulation of protein kinase B signaling(GO:0051898)	0.263942	1.24787	0.205357	1	23	23	LOC106035498,DRD3,SFRP5,LOC106045325,LOC106049744,LOC106034617,PTEN,MAGI2,PHLDA3,DAG1,TSC2,MUL1,CIB1,INPP5K,LOC106049747,LOC106042799,PHLPP1
389	platelet degranulation(GO:0002576)	0.282467	1.24786	0.223108	1	20	20	ITGA2B,LOC106031588,LOC106038747,PHACTR2,HABP4,LOC106039075,ENDOD1,TEX264,SCG3,LHFPL2,VEGFC,RAB27B
390	positive regulation of synapse assembly(GO:0051965)	0.203966	1.24777	0.228604	1	48	47	CBLN1,LRRTM2,SLITRK6,LRRN3,AMIGO2,SLITRK5,LRTM2,PRKCA,SLITRK3,LRRC4B,CLSTN2,LRRN1,NLGN3,NRXN1,SLITRK2,CLSTN3,GRID2,NLGN1,CBLN2,LOC106046904,NTRK3,SYNDIG1,CUX2,EPHB2,CLSTN1,EEF2K,EPHB3,LOC106049911,NTRK2,LOC106049726,BDNF,ADGRB3,ADNP,ADGRB1,SRPX2,LINGO2,FLRT3,WNT7A,SLITRK4,DLG5,IL1RAPL1,LRRTM3
391	regulation of lipid metabolic process(GO:0019216)	0.206211	1.246	0.237601	1	47	44	DRD3,TNFRSF21,HELZ2,GOLM1,NR1D2,ID2,LOC106046673,TNFAIP8L3,ACSL1,SIN3A,SLC27A1,ZMPSTE24,MED1,SMARCD3,CPT2,DNAJC15,ADIPOR1,TBL1XR1,FDFT1,NCOA2,LOC106030828,SIN3B,LOC106032782,TBL1X,PLIN2,PPP4R3B,NCOA6,PASD1,NCOR1,TIAM2,NCOR2
392	morphogenesis of an epithelium(GO:0002009)	0.301519	1.24511	0.213911	1	16	16	CA9,SOX8,TIMELESS,RIPK4,LOC106048679,TBX5,SOX10
393	positive regulation of autophagy(GO:0010508)	0.255553	1.23905	0.222367	1	26	24	DHRSX,ZC3H12A,STK11,LOC106049539,PIK3CB,TRIM8,LOC106037636,TPCN1,PLEKHF1,SH3BP4,TP53INP2,TMEM59,TRIM65,LRRK2,PLK2
394	regulation of microtubule cytoskeleton organization(GO:0070507)	0.274502	1.23622	0.20641	1	20	20	LOC106040086,BICD1,DIXDC1,MAP6,TRAF3IP1,TRIM36,BICD2,KIF18A,EFNA5,PAFAH1B1,CLASP1,PRKAA1,RHOA,EPHA3,TAOK1,LOC106042201
395	intracellular membrane-bounded organelle(GO:0043231)	0.124489	1.23555	0.158	1	341	335	LOC106049006,LOC106044799,LOC106046816,SLC30A2,LOC106044214,LOC106048001,GJB3,LOC106049398,LOC106041408,TP73,KLRG1,MISP,ANKRD6,AGXT,NEU2,LOC106045741,NCS1,SRD5A1,LOC106044598,FMO3,RAB11FIP5,SLC7A6,AP4S1,LOC106043093,ABCA5,LOC106029612,LPAR6,GABBR1,LOC106042628,KCNK1,ITPR1,SYT13,AP1S3,SERGEF,UCK2,ACSS2,LOC106030553,HIP1R,EPN3,GPRC5B,LOC106048648,RAB30,DNAJC6,MYCT1,CNNM2,RHOB,SALL4,LOC106029513,PSM…
396	cytoskeleton(GO:0005856)	0.128517	1.23552	0.181	1	271	267	LOC106044640,LOC106048210,LOC106040204,GYS2,NEXN,LOC106047157,PNP,HCK,SPIRE2,MISP,RSPH3,EFCAB2,TEC,FRMPD2,LOC106044622,CTNNA3,LOC106029615,PTPN3,SYMPK,LOC106046127,SAXO2,IFT43,CNN2,LOC106042274,MSRB1,TENM1,BICD1,GAS2L1,LOC106049843,PPP1R12B,ZC3H12A,FARP1,LOC106049846,WASF1,SHROOM2,FAM65B,IQCD,MAP2K6,SGCZ,LOC106034196,RAB3IP,LOC106032259,DOCK2,CC2D2A,SNTB1,SEPT8,ERC2,HIP1R,LOC106044233,AUTS2,MAP1S…
397	COPII vesicle coating(GO:0048208)	0.260538	1.23496	0.21166	1	23	23	LOC106038705,TBC1D20,PREB,GOLGA2,SEC23IP,PEF1,CUL3,USO1,RAB1A,GRIA1,TRAPPC10,SEC24B,ANKRD28,KLHL12,SEC24C,TGFA,SEC16A
398	mitotic metaphase plate congression(GO:0007080)	0.272958	1.23401	0.218509	1	20	20	LOC106046612,SPDL1,CHMP6,CHMP1A,CHMP7,NUP62CL,KIF18A,CHMP5,KPNB1,SEH1L,CHMP4B,ZW10,RAB11A,CDC23
399	positive regulation of dendrite morphogenesis(GO:0050775)	0.298787	1.23276	0.222819	1	17	17	LOC106045646,MYO5B,RAB21,PARP6,SS18L1,CDKL5,FBXO31,ANAPC2,CUX2,CAPRIN1,LOC106049911,VAMP7,CUX1,FBXW8,OBSL1,CAPRIN2,IL1RAPL1
400	gluconeogenesis(GO:0006094)	0.276244	1.23105	0.232529	1	22	21	GOT1,LOC106029535,GPD1,ENO2,GOT2,PGAM1,PGK1,GAPDH,SLC25A10,SLC25A1,TPI1,GPD2,ALDOB
401	cellular response to starvation(GO:0009267)	0.211412	1.23093	0.223502	1	40	40	WNT9B,LOC106047829,WNT4,GAS2L1,STK11,LOC106041211,MAP1LC3B,ATG14,LOC106047502,KRT20,RPTOR,INHBB,USP33,RRAGC,DNAJC15,LRRK2,SREBF2,LAMP2,STK24,BMPR2,MARS,CADPS2,FAM65A,RRAGD,TNRC6A,FBXO22,ZFYVE1,KLF10,AMBRA1,PIK3C2B,BMF,LOC106041175
402	protein export from nucleus(GO:0006611)	0.284113	1.22859	0.221024	1	17	17	LOC106029675,LOC106029513,NUTF2,XPO6,TPR,XPO5,STRADA,STRADB,LOC106044392,AHCYL1,SMURF1,XPO4
403	actin cytoskeleton organization(GO:0030036)	0.15795	1.22609	0.221174	1	105	100	SPIRE2,SH2B2,RHOV,ITPKA,ELMO1,BCAR1,SHROOM2,NUAK2,GRID2IP,DOCK2,LOC106049840,AMOTL2,FSCN1,MKL1,TESK2,BCL6,ARHGEF11,CORO2B,ADD2,ARHGEF10,RHOU,SPIRE1,FLII,FGD6,MOB2,PFN2,ARHGEF18,IQSEC3,LOC106029327,CAPZA1,RHOQ,ARHGEF10L,PFDN1,AMOTL1,ARHGEF5,ABR,PDGFA,CAPZB,SPECC1L,FGD4,PAFAH1B1,TESK1,FGD3,ARPC1A,PACSIN2,SRF,ARHGAP26,ENAH,NISCH,CDC42,WASL,IQSEC1,LIMK2,GAS2L3,ABLIM3,DAAM1,LOC106043193,LOC106037211,C…
404	polysome(GO:0005844)	0.238886	1.22586	0.227047	1	28	27	RWDD1,LOC106029513,PSMA6,ATXN2,EIF4B,EIF4G1,MSI1,HSPA14,UPF2,FXR1,LOC106031449,LARP1,FMR1,MSI2,RPL17,MYH10,LOC106037927,RPS6,EIF4H,NAA30,LARP6
405	Cul3-RING ubiquitin ligase complex(GO:0031463)	0.24256	1.22439	0.227047	1	27	27	KLHL13,KLHL3,KLHL8,KCTD2,KLHL25,ENC1,CUL3,KBTBD8,KCTD17,KCTD10,KLHL15,KLHL12,LOC106037125,KLHL40,KLHL24,KLHL20,TNFAIP1,KCTD5,KLHL7,KLHL21,ARIH1,SPOP,SPOPL,KLHL22
406	Rac protein signal transduction(GO:0016601)	0.307936	1.22393	0.234483	1	15	15	ELMO1,WASF1,ABI2,RHOU,LOC106029555,RAC1,NCKAP1,CDH13,NISCH,EPS8L2,LOC106048885,CYFIP1,WASF2
407	neural tube development(GO:0021915)	0.274062	1.22386	0.221932	1	20	19	LOC106044623,LOC106044624,PROX1
408	iron ion binding(GO:0005506)	0.16277	1.22328	0.234727	1	97	88	LOC106044799,LOC106036789,LOC106049851,LOC106048341,LOC106044184,LOC106049398,LOC106033601,LOC106033591,LOC106029467,LOC106039314,FA2H,LOC106032170,FAXDC2,LOC106049439,LOC106029513,LOC106035805,OGFOD2,LOC106032947,SC5D,TBXAS1,LOC106041199,P4HTM,OGFOD3,LOC106034087,SCD,FTH1,LOC106042627,TH,PPEF1,P4HA1,LOC106039661,PLOD1,LOC106033590,NFU1,TYW5,HIF1AN,PHF2,LOC106040700,TET3
409	protein catabolic process(GO:0030163)	0.267487	1.22293	0.257463	1	25	22	PYCARD,LOC106045567,CTSD,RNF165,SIAH1,BACE1,DIEXF,SYVN1,LOC106048442,CTSE,LRSAM1,PSMC3,CLPX,PSMC4
410	pyridoxal phosphate binding(GO:0030170)	0.204275	1.2215	0.24085	1	43	43	KYNU,SRR,TAT,AGXT,LOC106032592,AGXT2,GOT1,CTH,ABAT,PYGB,GCAT,SHMT2,NFS1
411	protein kinase binding(GO:0019901)	0.1282	1.2209	0.203611	1	257	254	PIWIL1,LOC106043502,LOC106048210,PRAM1,PRKAG3,GYS2,TCF7L2,TP73,LOC106032954,MLKL,FAM83C,TBR1,NCS1,SKAP1,RHOV,LOC106046127,LOC106029395,SMCR8,BICD1,PAX6,PPP1R12B,MAPK4,BCAR1,SRCIN1,STK11,MAP2K6,JUP,CBL,MAPK8IP2,CDK5R2,DNM1,MAP2K3,MAPKAP1,BCL2L1,SLC12A5,LOC106036829,GPRC5B,BORA,RHOB,DAB2IP,LOC106045852,KCNH1,LOC106048163,THY1,TRAF4,AP1B1,IRS2,MAPK6,TOM1L2,CDK9,CDK12,SV2A,CCNI2,ADD2,SIKE1,CTNNB1,RHO…
412	proteasome accessory complex(GO:0022624)	0.295054	1.22021	0.222812	1	16	16	PSMD3,PSMD4,PSMC5,PSMD2,PSMD5,PSMD11,PSMC3,PSMD1,PSMC4,PSMD12,PSMD13,PSMC2,PSMD6,PSMC1,PSMC6,PSMD14
413	exocytic vesicle(GO:0070382)	0.266913	1.21831	0.24	1	21	21	SYTL3,SYT7,SYTL2,SYT13,SYT17,SYT9,SYT1,CTNNB1,SYT11,SYT2,SYT4,SYT3,SYT12,SYT10,DPYSL3
414	4 iron, 4 sulfur cluster binding(GO:0051539)	0.232466	1.21815	0.222494	1	31	31	RSAD2,RTEL1,PRIM2,POLA1,NDUFV1,ACO1,SDHB,TYW1,NDUFS7,NDUFS8,NDUFS1,CIAPIN1,NFU1,LIAS,IREB2,CDK5RAP1,NUBPL,DDX11,ISCU,NUBP2
415	palmitoyltransferase activity(GO:0016409)	0.299178	1.21797	0.231383	1	15	15	LOC106033835,HHAT,ZDHHC9,ZDHHC1,ZDHHC6,ZDHHC16,ZDHHC14,ZDHHC17,ZDHHC20,ZDHHC21,ZDHHC8,ZDHHC18
416	RNA splicing(GO:0008380)	0.146759	1.21739	0.215746	1	124	124	ESRP1,ESRP2,ALYREF,SRRM4,LOC106029612,SRPK1,SNRNP48,HABP4,RBFOX3,ZMAT5,CDK12,CELF4,ARL6IP4,SNRNP40,RBFOX2,AAR2,DDX23,AKAP8L,JMJD6,SRPK2,THOC5,ZCRB1,PRPF8,ZNF638,LSM6,PPIG,USP39,DDX47,RNPS1,PPP1R8,HSPA8,RRAGC,SMU1,KIAA1429,PABPC1,C1QBP,ZRSR2,IWS1,LOC106038017,WTAP,THOC3,PPWD1,LSM1,SUPT6H,SF3B4,PTBP3,ZC3H13,DHX8,MBNL2,PRPF18,FMR1,AKAP17A,RRP1B,NCBP2,SAP18,SUGP2,USB1,ZPR1,SRRM1,NOVA1,RBM20,YBX1,LOC1…
417	metallocarboxypeptidase activity(GO:0004181)	0.274829	1.2163	0.241565	1	22	19	LOC106039162,CPA6,CPZ,CPM,AGBL3,CPD,VASH2
418	determination of left/right symmetry(GO:0007368)	0.203812	1.21623	0.244213	1	44	43	TBX1,ZIC3,LOC106040643,DNAI1,IFT74,RIPPLY2,CC2D2A,IFT88,IFT140,LOC106044163,AP1B1,CFAP53
419	negative regulation of translation(GO:0017148)	0.20348	1.21584	0.230769	1	42	42	IGF2BP1,EIF2AK2,PRKCA,LOC106029513,RQCD1,SAMD4A,MRPL13,TACC3,ENC1,EIF4ENIF1,OTUD6B,PATL2,MALSU1,DAPK3,GAPDH,IREB2,BTG2,CNOT1,FXR1,ILF3,LARP1,EPRS,FMR1,CAPRIN1,EIF2AK1,EIF4E2,GIGYF2,CNOT2,CNOT8,SYNCRIP,DHX36,CNOT7,TIA1,CAPRIN2,LOC106043196,TOB1,CNOT10,PUS7
420	autophagosome(GO:0005776)	0.209723	1.2157	0.241061	1	43	41	IL1B,RAB23,MAP1LC3A,PIP4K2B,BECN1,MAP1LC3B,UBQLN4,ATG14,TBC1D5,ATG9A,VPS11,NBR1,ULK1,UBQLN1,WIPI2,HSPA8,OPTN,PIK3R4,TP53INP2,VPS33A,NRBF2,LOC106043729,TMEM230,TICAM1,TBC1D14,CALCOCO2,SNAP29,STX17,ZFYVE1
421	mitochondrial outer membrane(GO:0005741)	0.161011	1.21484	0.228125	1	94	94	CPT1B,RSAD2,MYOC,MIEF2,BOK,SLC25A4,RAB11FIP5,BPHL,WASF1,USP30,LETMD1,PEBP1,BCL2L1,PPP2R2B,VDAC2,LOC106036047,ACSL1,HADHB,MIEF1,TOMM34,RNF185,SLC25A46,ABCB6,FAM73A,GBAS,MAVS,TIGAR,TOMM70A,ULK1,SLC8A3,DNAJC11,PI4KB,PINK1,AKAP1,LOC106036048,MFF,BRI3BP,ACACB,LOC106046599,CISD2,ATF2,LRRK2,PGAM5,MFN2,SH3GLB1,AGPAT5,NLRX1,ACSL6,CNP,BCL2,SLC11A2,VPS13C,DNM1L,FAM73B,GPAM,VDAC3,RMDN3,GK,VAT1,CPT1A,ACSL3,BI…
422	leukocyte migration(GO:0050900)	0.244337	1.21436	0.236162	1	26	26	SLC7A9,LOC106044663,LOC106049208,CD34,SLC7A6,PIK3CB,AMICA1,ADD2
423	membrane organization(GO:0061024)	0.22595	1.21341	0.244048	1	33	33	BAIAP2L2,LOC106030657,YWHAG,SGCZ,SYNJ2,STAM,HIP1R,SYT9,SYNJ1,ITSN1,CRB2,SAR1B,CLTB,SYT2,SGIP1,ARPC1A,EPS15L1,GAPVD1,GNPAT,FCHO2,PIK3C2A,CHP1,SGCB,TGOLN2
424	adult behavior(GO:0030534)	0.270585	1.21239	0.234772	1	21	21	SLITRK5,SHANK2,MAFG,LOC106048152,LOC106048154,NLGN3,SLC1A2,PCDH17,TPGS1,NRXN1
425	smoothened signaling pathway(GO:0007224)	0.186889	1.21214	0.240618	1	57	56	LOC106044623,LOC106044624,IFT46,PTCH2,PAX6,IFT80,DISP2,CC2D2A,TCTN3,IFT88,GLI3,WDPCP,TMEM231,NSDHL,HHAT
426	cell redox homeostasis(GO:0045454)	0.202492	1.21099	0.25522	1	46	44	NME8,PRDX6,TXNDC15,GSR,DNAJC16,NFE2L1,PDIA6,TXNDC16,TXN2,TXNDC11,SH3BGRL3,PTGES2,TXNDC12,GLRX3,DLD,PRDX3,QSOX2,KRIT1,NHLRC2,PDIA4,PDIA3,NFE2L2,ERP44,TMX1,PRDX1,GLRX2,TMX3,LOC106047699,QSOX1,TXNDC9,TXNRD2,TXNL1,TXNRD3,NXN,TXNDC5,P4HB
427	sperm flagellum(GO:0036126)	0.230257	1.21033	0.241975	1	33	31	LOC106029683,IQCG,SAXO2,CCDC181,AK1,TEKT5,IFT88,ABHD2,DNAJB13,ATP2B4,IFT27
428	protein dephosphorylation(GO:0006470)	0.176246	1.20924	0.24514	1	69	66	BRICD5,PTPN3,PPP2R5D,STK11,PPP3CC,PPM1M,PTPRN2,PTPRE,DUSP8,PPP3CB,MTMR7,PTPRZ1,PPM1G,PDXP,PTPRR,SBF1,MTMR4,PPEF1,PPP3R1,PTPRO,DUSP16,PPM1A,PTEN,PPP2R3B,PTPRT,PTPN12,CTDP1,DUSP10,LOC106044308,MTMR3,PPM1B,PPP2R5A,BCL2,PPP2CB,MTMR6,PTPN4,PPP4R3B,PHLPP1,FBXW11,PPP6C,UBLCP1,PPP4R3A,PTPRS,DUSP12,PTPRM,PPP1CC,SSH2,SSH1,LHPP,PTPRK,LOC106042046
429	cellular response to retinoic acid(GO:0071300)	0.212165	1.20883	0.239905	1	37	36	TBX1,WNT9B,GJB3,RORB,WNT8B,WNT3,BRINP2
430	cytoplasmic vesicle membrane(GO:0030659)	0.158348	1.20797	0.258264	1	100	99	BAIAP2L2,SLC26A6,KCNJ4,ZPLD1,SCNN1B,SPIRE2,ITPR3,SNX21,MALRD1,NMNAT2,CAMKV,MARCH3,FMN2,ITPR1,GDE1,AP1S3,AHNAK2,GPRC5B,LOC106048648,AP1B1,RAB21,PACSIN1,SPIRE1,ATP6V0A1,BACE1,RAB11FIP2,LOC106038552,WLS,PDE6D,GABRB2,MARCH8,AP1S2,PTCHD2,STXBP5,AP1M1,SH3KBP1,AP3S1,RNF144A,C2CD5,MARCH1,GPER1,KIF1B,SNX17,LOC106035218,ZDHHC17,GPR18,PACSIN2,LOC106042779,AP3M1,SNX7,FZD6,AP3M2,RAB11A,SGSM1,GABRB3,CADPS2,ZDH…
431	dephosphorylation(GO:0016311)	0.246535	1.20506	0.25593	1	27	24	LOC106046663,LOC106044783,BRICD5,PSPH,EPM2A,NT5C3B,DUSP8,DUSP4,PDXP,DUSP16,PPM1A,DUSP10,PGAM5,INPP5K
432	modulation of chemical synaptic transmission(GO:0050804)	0.195648	1.20496	0.241379	1	48	48	NTNG1,LOC106045646,HCN4,NTNG2,DGKG,GRIK4,DNM1,LOC106049840,NLGN3,BACE1,GRID1,LRRC4C,GRIA4,LOC106029327,PSMC5,GRID2,NLGN1,NPTN,LRRC4,PXK,ABR,NLGN4X,AKAP7,PTPRA,DGKE,PRKAR1B,LOC106049911,SLC7A11,NRG3,FYN,PRKAR2B,BDNF,PTPRS,PLCB4
433	cation channel activity(GO:0005261)	0.294809	1.20471	0.25133	1	15	15	GRIN3B,GRIN2C,LOC106049304,TRPC6,PIEZO2,LOC106029719,MCOLN1,NALCN,TRPC1
434	insulin receptor signaling pathway(GO:0008286)	0.203868	1.20437	0.240373	1	41	41	LOC106034479,RPE65,LOC106032954,DNAI1,SH2B2,BCAR1,IRS2,IRS1,WDR6,GPLD1,ATP6V1D,SIK2,SOGA1,APPL1,RHOQ,FOXO4,PIK3R3,SMARCC1,SOCS7,PTPRA,EIF4EBP1,ZNF106,PLCB1,PIK3C2A,NDEL1,ATP6V0A2,PIK3R1,PIK3R2,IDE
435	protein-cysteine S-palmitoyltransferase activity(GO:0019706)	0.277511	1.20435	0.245707	1	18	18	LOC106033835,ZDHHC23,ZDHHC22,ZDHHC7,ZDHHC9,ZDHHC1,ZDHHC6,ZDHHC16,ZDHHC14,ZDHHC17,ZDHHC20,ZDHHC21,ZDHHC8,ZDHHC18
436	phosphatidylcholine binding(GO:0031210)	0.290012	1.20431	0.232859	1	17	17	RPE65,PCYT1B,LOC106048250,GPR119,GPR12,PITPNM2,PCYT1A,PITPNA
437	GTPase binding(GO:0051020)	0.244847	1.20347	0.244228	1	25	25	GNB3,BIN1,LOC106029871,PREB,ATG14,PAK3,PICK1,ULK1,RRAGC,SPTBN1,IARS,MFN2,EPRS,RRAGD,LOC106037503,LOC106029811,FNBP1L,LOC106039699,ATG16L1,AMBRA1,AIMP1,MARCH5,GOLGA4
438	drug binding(GO:0008144)	0.253078	1.20341	0.25323	1	23	22	DRD3,PNP,LOC106030353,LOC106048584,LOC106039631,FSCN1,LOC106032947,PPP3CB
439	odontogenesis of dentin-containing tooth(GO:0042475)	0.272979	1.2034	0.246053	1	19	19	TBX1,LHX8,ROGDI,EDA,NFIC,CTNNB1,JAG2,ANKRD11,PITX2
440	cellular amino acid metabolic process(GO:0006520)	0.273802	1.20113	0.248052	1	19	19	TAT,HGD,BPHL,SLC7A6,GOT1,GCAT,GGT7
441	integral component of endoplasmic reticulum membrane(GO:0030176)	0.164765	1.19982	0.255135	1	80	80	LRIT1,ELOVL3,EXTL1,ITPR1,TEX261,DOLK,PREB,DPAGT1,PIGT,NFE2L1,RTN1,DERL3,ARL6IP1,RHBDD1,DHRS9,ZMPSTE24,ATF6,DCSTAMP,FITM2,SLC35B1,XXYLT1,ELOVL1,ELOVL2,FICD,FAM134B,PIGK,DGAT2,DNAJB12,MARCH6,ANKLE2,ELOVL4,SPCS1,KIAA1715,TMEM33,SEC63,EMC6,DERL2,DERL1,ERN1,STIM1,ACER3,PIGG,ELOVL5,SEC62,SLC35B4,VIMP,ELOVL6,EXT1,XBP1,SGPL1,SARAF,ERGIC3,EDEM1,RRBP1,TAPT1,SLC37A3,ALG3,SEC61A1,DPM2,AUP1,SLC35B2,BFAR,SLC37…
442	iron ion homeostasis(GO:0055072)	0.252267	1.19909	0.243312	1	24	24	STEAP4,LOC106047157,SFXN5,STEAP3,SLC25A37,HMOX1
443	proteasomal protein catabolic process(GO:0010498)	0.267514	1.19849	0.247326	1	20	20	PSMA4,ATE1,PSMA1,PSMA6,RNF41,SOCS6,PSMB3,PSMB7,VCP,MARCH6,PSMB1,PSMB2,PSMA7,PSMA3,PSMA5,PRPF19,PSMA2,CUL4B
444	chromatin remodeling(GO:0006338)	0.189297	1.19844	0.252784	1	52	52	NPM3,FOXA1,LOC106047988,DMAP1,ACTR6,HMGB2,INO80C,LOC106049694,SMARCC1,RBBP4,SUV39H2,ARID1A,ACTR8,BAZ1B,SMARCD3,LOC106048999,TADA2A,SOX9,LOC106048998,SUPT6H,ZBTB7A,INO80B,ATRX,TOP1,KAT2B,RERE,NPM1,SCMH1,SMARCA5,SMARCE1,SMARCA1,ARID1B,CHRAC1,HMGB3,BPTF,ACTL6A,ZBTB1,DR1,KDM6A,CBX3,MYSM1,HMGB1,SMARCD1,NUDT5,SMYD1,BAZ1A,CHD7
445	stem cell population maintenance(GO:0019827)	0.216916	1.1982	0.25119	1	35	33	LIF,PRDM14,LOC106048065,EOMES,LOC106029528
446	embryonic limb morphogenesis(GO:0030326)	0.241818	1.19691	0.265931	1	29	27	FGF8,HOXA10,SP9,DLX6,PBX4,SALL4,CHST13
447	cytoplasmic microtubule organization(GO:0031122)	0.218333	1.1969	0.263473	1	35	34	CEP126,TUBG1,FIGNL2,KATNA1,IFT88,FIGNL1,STMN3,WDR73,TUBGCP2,CAMSAP1,CCDC13,SPAST,FIGN,CCDC88C,TUBGCP4,DCTN1,TUBGCP5,CIB1,DVL1,CAMSAP2,SLAIN2,KATNAL2,CHP1,PCM1,DST,SLK
448	androgen receptor signaling pathway(GO:0030521)	0.267308	1.19644	0.260526	1	20	20	RWDD1,MED4,MED17,MED16,RNF14,MED13,MED1,ARID1A,MED14,PIAS2,MED24,FKBP4,AR,GRIP1,RHOA,DDX17,DNAJA1
449	peroxisomal membrane(GO:0005778)	0.226243	1.1949	0.264059	1	32	32	SYT7,SLC25A17,ACSL1,PEX2,MAVS,PEX14,RAB8B,FNDC5,PEX10,CNOT1,GNPAT,ACSL6,PEX13,AGPS,LOC106048035,TTC1,MPV17L,HSD17B4,IMPDH2,ACBD5,TMEM35,TMEM135,ACSL3,PEX5,ABCD3,PECR,LOC106045817,PEX5L,PXMP4,PEX16
450	protein-containing complex(GO:0032991)	0.123234	1.19291	0.229	1	275	267	NR0B2,PRAM1,LOC106032659,METTL21C,AMN,RAD51AP2,RPH3A,RADIL,PCP4,LOC106032954,LOC106045646,CPLX1,CNNM4,PRKCI,PRKCA,ZC3H12A,LOC106048257,WASF1,ITPR1,METTL18,MAPK8IP2,ID2,LOC106034612,DNM1,SNTB1,CPS1,LDB1,LOC106029621,RIMS2,SSBP3,SALL4,LOC106029513,RNF165,SRC,INCENP,IRS2,TAB1,MAPK6,SLC9A3R2,PPP3CB,SIGLEC15,WDR6,ASF1A,CAMK2D,KIDINS220,UVRAG,GATAD2B,TBX5,RAB3GAP2,LOC106032300,LOC106037856,PI4K2A,SORD,…
451	positive regulation of cysteine-type endopeptidase activi...(GO:0043280)	0.269638	1.19287	0.260078	1	18	18	PYCARD,CARD8,FOXL2,GRAMD4,WDR35,ARL6IP5,MAP3K5,GPER1,HTRA2,PDCD5,SOX7,PPM1F
452	potassium ion import(GO:0010107)	0.246551	1.19271	0.256378	1	25	24	KCNJ15,KCNJ10,KCNJ3,SLC12A3,SLC12A5,LOC106039791,LOC106048804,LOC106029333,KCNJ12,ATP1B1
453	magnesium ion transmembrane transporter activity(GO:0015095)	0.298421	1.19176	0.269494	1	15	15	CNNM4,NIPAL4,CNNM2,NIPAL3,MRS2,SLC41A3,TUSC3,SLC41A1,ZDHHC17,LOC106037665
454	nuclear speck(GO:0016607)	0.125805	1.19169	0.237664	1	245	238	LOC106045706,SDCBP2,LOC106040415,SYNPO2L,LOC106029528,MSX2,ALYREF,MPP1,LOC106029722,TBXA2R,TENM1,LOC106029612,TERT,PIN1,NSL1,PPP1R16B,SNRPA1,POLR2D,HABP4,DGKZ,GCAT,FBXL4,TAB1,TAF5L,OIP5,CBX2,CDK12,ARL6IP4,ASCC2,GATAD2B,ATPAF2,EAF1,GATAD2A,SNRNP40,GLYR1,GRK5,MORF4L1,ZC3H14,TKT,CBX4,RNF34,PRPF6,AKAP8L,ZC3H18,CWC25,PRPF8,LOC106045954,EIF4ENIF1,ZNF638,FOXO4,LOC106039715,LOC106029447,SART3,PPIG,RNPS1,…
455	NADP binding(GO:0050661)	0.247092	1.19104	0.249037	1	24	24	NOX5,LOC106041531,FMO3,LOC106041548,GSR,POR,NOS2,NNT,GLYR1,NDOR1,GAPDH,IDH1,HMGCR,SPR
456	stem cell differentiation(GO:0048863)	0.287042	1.18964	0.251359	1	18	17	LIF,HOXA7,MSX2
457	central nervous system development(GO:0007417)	0.18677	1.1896	0.25	1	55	54	LOC106048341,GRHL3,B3GNT5,SOX8,LOC106048965,ADGRA2,XRCC4,LOC106048967,NCAN,DCLK1,DNER,DSCAML1,LOC106038569,SOX10,PTPRZ1,DRP2,RNF103,HAPLN3,LOC106046904,PTEN,SOX9,LOC106049483,ALDH5A1,AHI1,NCKAP1,SHC3,DHX30,ANKLE2,SLC33A1,FMR1,TIMP4,CELSR1,LOC106049726,SZT2,CHST8
458	protein self-association(GO:0043621)	0.223093	1.18944	0.266033	1	33	31	RSAD2,LOC106045953,AGXT,ATXN1,LOC106048152,MDH2,HSF1,KCTD9,LOC106048154,SGTA,FHOD1,PABPC1L,ZNF639
459	signaling receptor activity(GO:0038023)	0.159826	1.18905	0.250526	1	88	87	LOC106048552,LOC106038168,LOC106029592,ITGB6,RTN4RL1,KLRG1,LOC106049208,IGSF21,SIGMAR1,BTLA,LOC106048584,NR1D2,PAQR7,LRRN2,NRP2,LOC106029699,TNFRSF19,NLGN3,AGRN,DRD2,CD40,MED4,LOC106037090,GUCY1A3,PRNP,PAQR9,LOC106045044,MED17,MED16,LOC106049746,PVRL1,NLGN1,MED13,MED1,SEMA4D,ATP6AP2,MED14,ADIPOR1,NLGN4X
460	thiol-dependent ubiquitin-specific protease activity(GO:0004843)	0.176166	1.18832	0.253261	1	67	67	USP18,USP2,ZC3H12A,USP30,USP35,JOSD1,UCHL1,VCPIP1,USP15,USP9X,USP33,USP32,USP49,USP5,LOC106038570,USP38,USP8,USP42,USP25,USP31,USP10,OTULIN,USP19,BRCC3,USP1,USP12,FAM63B,UCHL5,STAMBP,USP14,USP4,USP37,BAP1,JOSD2,USP3,USP7,OTUD7A,USP20,UCHL3,UFD1L,LOC106042201,USP48,ZRANB1,USP46,USP45,YOD1,USP47,USP13,MYSM1,OTUD3,USP44,USP16,PSMD14,USP34,TANK,OTUD7B,USP36,STAMBPL1,FAM63A,OTUD1,USP50,USP24,COPS5,ATX…
461	sequence-specific DNA binding(GO:0043565)	0.124493	1.18516	0.239	1	280	257	LOC106044623,TBX1,POU2F3,PRDM14,LOC106048065,GSC,ZIC3,LHX8,OVOL2,SOX13,TCF7L2,DBX1,LHX9,GRHL3,NKX6-3,LOC106044624,POU1F1,FOXA1,LOC106048882,EOMES,LHX4,IKZF3,FOXA2,LHX6,DLX6,SOX30,FOXG1,FOXL2,NR0B1,LOC106044855,VDR,FOXP2,GCM2,FOXB1,LOC106037140,PAX6,LOC106035954,MAFG,ZBED1
462	regulation of canonical Wnt signaling pathway(GO:0060828)	0.275704	1.18455	0.272379	1	19	19	WNT8A,WNT2B
463	lipid transport(GO:0006869)	0.241486	1.18402	0.280657	1	26	26	LOC106032142,SIGMAR1,APOLD1,STARD6,APOD,LOC106046185,ABCA5,SORL1,TEX2,LOC106049882
464	skeletal muscle cell differentiation(GO:0035914)	0.291331	1.18328	0.255937	1	19	16	PHOX2B,ANKRD1,EOMES,FOS
465	ubiquitin ligase complex(GO:0000151)	0.167742	1.18176	0.273412	1	77	71	LOC106040415,RNF2,DCUN1D2,FBXL4,DCUN1D5,UBE2D2,DCUN1D3,STUB1,RNF19B,LOC106049319,FBXL3,MED31,FBXO9,UBE4B,RNF14,UBE2L3,SYVN1,MED1,LOC106030281,RNF144A,ARIH2,BRAP,LOC106041448,UBE2N,CAND2,FBXO11,GID4,DCUN1D1,BMI1,CBX8,FBXL7,YPEL5,UBR1,MKLN1,DCUN1D4,FBXW11,RCHY1,ANKIB1,WWP2,ARMC8,RNF217,ASB1,UBR3,SMURF2,UBR2,ARIH1,RNF19A,ITCH,TRAF7,RMND5A,CDK8,RNF8,GPR37,UBE2J2,WDR26,FBXO4,UBE2D1,FBXO8,FBXO25,DYRK2,…
466	intracellular(GO:0005622)	0.120146	1.18149	0.221221	1	330	318	LOC106046663,XCR1,CCDC68,LOC106045570,LOC106038377,GRM2,SLC26A6,LOC106049351,ANO7,FGF19,RXFP2,LOC106049357,HPSE2,LOC106049352,ZMYND12,KCNH4,BTC,NMUR1,LOC106045953,PTGER2,CARD8,CACNG5,EOMES,ATG10,LOC106046140,LHX4,LOC106034587,ADTRP,GALR2,B3GNT5,GRIN2C,LOC106049359,RXFP1,GRIN2B,LOC106037254,ANO10,ADGB,ARL10,LOC106029423,NCALD,ECEL1,STK32C,PAX6,GRM1,REN,CXCR5,LOC106049304,ADCY8,LOC106041493,LOC1060…
467	response to oxidative stress(GO:0006979)	0.186279	1.18049	0.284424	1	52	52	TAT,LOC106034479,LOC106030633,PRDX6,MSRB1,HMOX1,LOC106049487,PEBP1,NDUFA6,ATOX1,GPX4,NDUFA12,DHCR24,PRNP,TXN2,LOC106039601,NDUFS8,OXSR1,PINK1,RRM2B,LIAS,APP,IDH1,LRRK2,SLC23A2,PTGS2,GPX3,IPCEF1,PPIF,ETFDH,PRDX1,NEIL1,GPX8,PSEN1,CYGB,HMOX2
468	negative regulation of canonical Wnt signaling pathway(GO:0090090)	0.174392	1.18025	0.268132	1	65	64	LOC106035498,TCF7L2,NOTUM,DRAXIN,SFRP5,DKK2,ANKRD6,NPHP4,NKD1,STK11,SFRP1,FRZB,SHISA6,DAB2IP,VANGL2,APC2,MAD2L2,TMEM88B,PRICKLE1,DKK3,SOX10,DVL3
469	ATPase binding(GO:0051117)	0.22571	1.17784	0.280856	1	29	29	SLC26A9,LOC106032954,PTPN3,TRPC6,ATP6V0A1,NKAIN1,ATP6V1G1,LOC106042493,BRSK2,UBE4B,LOC106042480,SYVN1,USP25,LOC106029401,ALDOB,SNX10,SDF2L1,DERL1,ATP6V0A2,NUFIP1
470	syntaxin-1 binding(GO:0017075)	0.266817	1.17444	0.27907	1	19	19	LOC106033676,CPLX1,CPLX2,SNPH,SYT1,SNAP25,STXBP5,NSF,UNC13B,LRRK2,MYO5A,SYT4,UNC13C,LOC106029421,LOC106045644
471	regulation of translation(GO:0006417)	0.217866	1.17383	0.283175	1	32	32	PIWIL1,EIF4E3,LOC106029665,LOC106029581,GRM5,ATXN2,KBTBD8,IGF2BP3,RPS3,CNOT11,IREB2,APP,MKNK2,PTCD3,ZNF706,LOC106031449,LSM14B,DNAJC1,LOC106037400,EIF4A3,CYFIP1,CASC3,CNOT6,EIF2A,RBM4B,PUM2,MAPKAPK5,NOLC1,QKI,GEMIN5,LSM14A
472	cyclin-dependent protein serine/threonine kinase activity(GO:0004693)	0.273455	1.17324	0.264668	1	18	18	CDK15,LOC106029536,CDK9,CDK12,CDK10,CDKL5,CDK14,CDK18,CCNK,CDK17,MOK,CDK13,CDK8,CDKL2,CDK19,CDKL1,LOC106044628
473	phosphatidylinositol dephosphorylation(GO:0046856)	0.270582	1.17311	0.287742	1	19	19	SYNJ2,MTMR7,INPP5J,MTMR2,SYNJ1,SACM1L,MTMR8,INPP4B,PTEN,MTMR3,INPP5K,INPP5E,MTMR6,MTMR1
474	phosphatidylinositol phosphorylation(GO:0046854)	0.209825	1.17285	0.269917	1	35	35	IMPAD1,PIK3C2G,LOC106032954,PIK3CG,PIK3CB,EFR3B,PI4K2A,PIK3R3,PI4KA,SOCS6,LOC106045206,EFR3A,SOCS7,TTC7B,FAM126A,BPNT1,IP6K1,PIK3C2A,TMEM150A,PIK3R1,IMPA1,PIK3R2,PIK3C3,SOCS5,FAM126B,IMPA2,SOCS2,SMG1,PIK3C2B
475	lysosomal membrane(GO:0005765)	0.133784	1.17167	0.268959	1	170	168	LOC106048496,DRAM1,LOC106048495,SYT7,LOC106040722,LOC106029726,LOC106030353,LOC106032892,SIDT2,ABCA5,LOC106039631,SCARB2,MMD,AP5M1,ITM2C,AP1B1,TMEM9,WDR11,LOC106042092,TMEM74,GPLD1,TPCN1,ZFYVE26,VPS35,LAMP1,ATP6V1D,PI4K2A,LOC106048904,WDR81,KXD1,ATP11A,VPS11,DIRC2,ATP6V1G1,SLC48A1,PLEKHF1,MARCH8,TRIM23,PNPLA7,CD164,LOC106029625,ARL8B,TMEM79,CLCN7,LOC106047031,DNAJC5,AP1M1,HPS6,TECPR1,DAGLB,LOC106…
476	negative regulation of protein binding(GO:0032091)	0.202034	1.17063	0.294387	1	38	38	SYMPK,PIN1,LOC106048967,SORL1,DNAJB2,STUB1,BAG2,GOLGA2,PEX14,TTBK1,CTNNBIP1,MAPK8,USP33,FAM192A,DBNDD2,PPP1R2,ZFPM1,LRRK2,EPB41L5,LOC106036243,DVL1,DDX11,TFIP11,DISC1,KDM1A,PDGFB,ADNP,MITD1,DTNBP1,SENP2,ITGB1BP1,LRPAP1
477	negative regulation of Wnt signaling pathway(GO:0030178)	0.241085	1.16612	0.295082	1	26	24	LOC106035498,NOTUM,SFRP5,NKD1,HMGXB4,FRZB,LOC106049744,RNF43
478	positive regulation of GTPase activity(GO:0043547)	0.153195	1.16505	0.271592	1	95	94	LOC106041491,LOC106041042,GRHL3,LOC106041492,LOC106047829,TBC1D30,WNT4,BIN1,LOC106038775,LOC106030611,RGS8,SGSM3,PIN1,LOC106032259,ARFGEF1,LOC106049446,LOC106049744,THY1,TBC1D20,AGRN,ELMOD3,LOC106032300,CD40,LOC106045118,DVL3,RAB3GAP1,RSU1,CDKL5,MUT,RGS10,MEX3B,S1PR1,ARHGAP35,ARHGEF5,NUP50,LOC106048595,SEMA4D,RGP1,SH3BP1,LOC106041041,DOCK11,SGSM2,EVI5,USP6NL,RAPGEF3,ARHGEF7,TBC1D2,PGAM5,ARHGAP27,…
479	response to starvation(GO:0042594)	0.258512	1.16413	0.291829	1	21	19	LOC106033350,CBL,CPS1,UCN3,TBC1D5,OXCT1,LRP11,ULK1,LOC106039210
480	regulation of translational initiation(GO:0006446)	0.275037	1.16378	0.286853	1	18	18	EIF1B,CTIF,KLHL25,ALKBH1,EIF4G1,EIF3B,EIF5B,MIF4GD,EIF4G2,NCBP2,EIF4H,PAIP1,NCBP1,MTIF2,EIF5,EIF4G3,EIF2AK4,MKNK1
481	lung development(GO:0030324)	0.198187	1.1637	0.275744	1	44	41	ZIC3,CCDC39,FOXA1,CRH,ADAMTS2,LOXL3,FGF1,LOC106029621,IFT88,SIM2,HEG1,TAB1
482	ATP-dependent RNA helicase activity(GO:0004004)	0.276157	1.16255	0.28475	1	17	17	LOC106040764,HELZ2,LOC106029665,LOC106029581,DDX23,SUPV3L1,DHX30,DHX8,SNRNP200,UPF1,DDX20,SKIV2L2,DHX36,DDX54,EIF4A2,LOC106032013
483	methylated histone binding(GO:0035064)	0.202677	1.16207	0.286391	1	39	39	RAG2,CBX2,ING4,NCAPD3,CDYL2,PHF13,GLYR1,CBX4,ZMYND8,MSL3,PYGO1,L3MBTL1,PHF2,LOC106029618,KDM4A,RBBP5,TDRD3,ATRX,LRWD1,FMR1,CBX8,CDYL,MSH6,KDM4B,BPTF,LOC106029424,ZMYND11,KDM7A,ING5,JARID2,PHF19,KDM5B,KMT2E,LOC106041693
484	positive regulation of axon extension(GO:0045773)	0.278502	1.15837	0.287234	1	18	17	LOC106045646,MYO5B,LOC106044237,MAP1S,MAP1B,CDKL5,SHTN1,ANAPC2,MAPT,RUFY3,NTN1,RAB11A
485	amino acid transport(GO:0006865)	0.294982	1.1568	0.286465	1	15	15	LOC106032892,SLC7A14,SLC6A12,SLC38A1,XKRX,LOC106042806,SLC16A10
486	protein transporter activity(GO:0008565)	0.194146	1.15609	0.299435	1	42	42	NUTF2,CHMP7,KPNA7,VPS35,RAMP1,KPNA6,XPO6,KPNA5,EIF4ENIF1,LOC106039891,USO1,XPO5,PGAP2,KPNB1,KPNA3,TNPO3,IPO7,KPNA4,IPO9,SEC63,IPO5,LOC106049289,VPS26A,LOC106041898,COG2,VPS26B,COG3,IPO13,XPO1,IPO11,RAB4A,RAMP3,ITGB1BP1,NXT2,IPO8,UNC93B1,RAP1A,RUFY1
487	syntaxin binding(GO:0019905)	0.196554	1.15592	0.29932	1	43	42	SYT7,STXBP5L,SYT13,SYT17,SYT9,SYT1,HECTD3,STX6,VPS11,GOLGA2,TXLNA,SNAP25,NAPB,STXBP5,SYT2,LOC106032958,SNAP23,SEC22B,NAPG,CPLX4,UNC13B,STX8,SNAP47,SYT3,RAB11A
488	heart looping(GO:0001947)	0.214123	1.15572	0.289157	1	33	32	ZIC3,OVOL2,CCDC103,CCDC39,NDRG4,FOXN4,LOC106048584
489	RNA polymerase II repressing transcription factor binding(GO:0001103)	0.263163	1.15433	0.284564	1	17	17	TCF7L2,DMAP1,SIN3A,GTF2A1,BBS2,CHD4,LOC106049581,BBS5,TTC8,MIER2,LOC106029831,MIER1,BBS7,YY1,TCERG1,GTF2A2
490	response to endoplasmic reticulum stress(GO:0034976)	0.20459	1.15428	0.264463	1	37	37	ERP27,LOC106032954,TMEM259,ANKS4B,UBQLN1,MAP3K5,TMTC3,EIF2B5,DNAJB9,FICD,NRBF2,USP19,SCAMP5,PDIA4,PDIA3,TMEM33,EIF2S1,PPP2CB,ELAVL4,PIK3R1,CREBRF,ERP44,ERN1,TMX1,PIK3R2,XBP1,EIF2AK3,DDRGK1
491	muscle contraction(GO:0006936)	0.194054	1.15312	0.30129	1	46	42	LOC106049872,LOC106045846,LMOD3,UTS2,TNNI2,LOC106046900,HCN3,SNTB1,SSPN
492	endocytic recycling(GO:0032456)	0.248154	1.15305	0.288092	1	22	22	ARF6,LOC106049882,STX6,VPS50,EHD4,RAB35,RAB11FIP3,RAB14,EHD3,LOC106040822,ARL4C,EPS15,SNX4,RAB11FIP4,VPS53,SNF8,DENND1A,ACAP2,DENND1B
493	neuropeptide signaling pathway(GO:0007218)	0.179869	1.15242	0.301339	1	55	54	LOC106049872,NPSR1,NMUR1,NPBWR2,GALR2,TAC1,OPRM1,UTS2R,TENM1,ECEL1,LOC106043093
494	positive regulation of dendritic spine development(GO:0060999)	0.247367	1.15077	0.279639	1	22	22	SHANK2,LOC106048152,MAPK6,LOC106048154,NLGN3,CDKL5,ZMYND8,NLGN1,NEURL1,TSC2,FMR1,LOC106037015,LPAR1,ARF1,PSEN1,LOC106037503,LOC106039699,LLPH,DLG5,SHANK1,PALM
495	microtubule plus-end binding(GO:0051010)	0.284718	1.14995	0.30821	1	17	16	SKAP1,LOC106041852,MAPRE2,LOC106049318,KIF18A,PAFAH1B1,CLIP2,TTBK2,CLASP1,MAPRE1,STIM1,DST,CLASP2,CKAP5
496	receptor-mediated endocytosis(GO:0006898)	0.203587	1.14953	0.290131	1	37	37	AMN,WASF1,MICALL1,DNM1,HIP1R,SORL1,DNAJC6,LOC106049323,NLGN3,REPS1,CLTCL1,LOC106029555,CLTC,LOC106046071,ARHGAP27,GAK,ADRB2,CAP1,LOC106048885,PPT1,PICALM,SNX9,DNAJC13,LRP1B,MASP1,SCARB1,CTTN,LRP3,TMEM108,LDLRAD3,SCARF1,LDLRAP1
497	endoplasmic reticulum-Golgi intermediate compartment memb...(GO:0033116)	0.212709	1.14951	0.314079	1	35	34	LOC106038705,TMED3,SPPL3,TBC1D20,LMAN2,GOLGA2,GRIA1,DCSTAMP,SEC22B,ERGIC1,AZIN2,RAB2A,VMP1,TMEM199,PRRG4,SURF4,TGFA,WHAMM,STX17,TMED7,LAMP5,ERGIC3,LMAN1,TMED2,ATP6AP1,MPPE1,TMED10,SLC35C2,TMED5,ASPSCR1,ERGIC2,VMA21
498	neuromuscular junction development(GO:0007528)	0.248937	1.14883	0.297739	1	21	21	LOC106033676,CACNG2,LOC106035440,AGRN,NRD1,AFG3L2,CACNB4,KALRN,LOC106042802,UNC13B,LRRK2,CACNB2,DVL1,UNC13C,LOC106045644,ZC4H2
499	potassium channel regulator activity(GO:0015459)	0.23747	1.14837	0.294982	1	25	25	KCNAB2,KCNIP4,KCNAB1,DPP10,LOC106045937,KCNIP2,SUMO1,PRKCZ,YWHAE,KCNE3,DPP6,LOC106030622,KCNIP1,ARPP19,ADRB2,LOC106032022
500	regulation of signal transduction(GO:0009966)	0.278836	1.14793	0.290934	1	15	15	GPC6,YWHAG,CD5,MGLL,SPRED2,NUP62CL,PPP1R2,GPC1,NCLN,LOC106043371
501	calcium-mediated signaling(GO:0019722)	0.18502	1.14543	0.280722	1	49	49	XCR1,ACKR4,LOC106038377,NMUR1,LOC106038356,NCALD,GRM1,CXCR5,LOC106049840,ACKR3,CALM1,MCU,KSR2,CALML4,RCAN3,GPRC6A,LOC106047512,CALM2,PDPK1,EDN2,RCAN2,SPHK1
502	positive regulation of calcium ion transport(GO:0051928)	0.282489	1.14424	0.305819	1	19	16	CAMK2A,LOC106029544,LPAR3,ITPR1,TRPC6,LOC106029542,ORAI1
503	protein import into nucleus(GO:0006606)	0.192178	1.14072	0.291617	1	42	42	NUTF2,LOC106039682,SCAP,KPNA7,PRICKLE1,SNUPN,FAM53A,LOC106039891,NUP62CL,TPR,RAN,AGT,NUP50,KPNB1,KPNA3,HEATR3,TNPO3,IPO7,NUP98,NUP93,NUP107,IPO9,PIK3R1,NUP153,NUP188,POM121,IPO13,NUP88,IPO11,NUP85,LOC106039159,RPAIN,NXT2,NUP155,IPO8,RANBP17,MBTPS1,ING1,TMCO6,NUP133
504	positive regulation of TOR signaling(GO:0032008)	0.263262	1.14022	0.301299	1	18	18	SMCR8,LAMTOR5,LOC106047502,MLST8,RPTOR,RRAGC,SEH1L,SLC38A9,WDR24,GOLPH3,RRAGD,LAMTOR3,XBP1,WDR59,MIOS
505	nucleotide binding(GO:0000166)	0.186618	1.13895	0.309255	0.499	50	50	LOC106049872,MRPL39,HINT3,LOC106048961,POLA1,NT5DC4,POLR2D,NT5E,APLF,NT5C3B,ORC4,VDAC2,MIEF1,SLC27A4,VPS11,LOC106049048,TINAG,LOC106049739,SLC27A1,HINT1,HPRT1,AKAP7,LOC106041004,SUCLG1,LOC106045238,LOC106032880,DHRS11,VDAC3,NT5M,NT5C2,IMPDH2,ITPA,LOC106042626,GPSM2,NT5C1A,NT5C3A
506	ATP hydrolysis coupled proton transport(GO:0015991)	0.242858	1.13761	0.318987	0.500453	23	23	ATP6V0D2,ATP6V0B,ATP5G1,ATP6V0C,LOC106029333,ATP6V0A1,ATP6V0D1,ATP6V1A,ATP5G3,ATP6V1H,ATP6V1E1
507	positive regulation of smooth muscle cell proliferation(GO:0048661)	0.227212	1.13716	0.304893	0.500579	29	27	LOC106044623,LOC106044624,SULF1,PRKCA,ID2,LOC106029621,CAMK2D,EREG
508	positive regulation of neuron differentiation(GO:0045666)	0.186137	1.13713	0.314059	0.49996	48	47	PHOX2B,NEUROD2,FOXA1,NEUROD1,PCP4,LOC106035954,VWC2L,BRINP2,MMD,TRPC6,MAP1S,GDF7,GPRC5B
509	proton-transporting ATPase activity, rotational mechanism(GO:0046961)	0.285391	1.13692	0.288918	0.500295	15	15	ATP6V0D2,ATP6V0B,ATP6V1D,ATP6V0A1,ATP6V0D1,ATP6V1A,ATP6V1H,ATP6V1E1
510	ubiquitin binding(GO:0043130)	0.187123	1.13669	0.306818	0.500654	45	45	ZFAND2A,SHARPIN,DNAJB2,UBXN11,UBXN2B,FAAP20,FAF2,NBR1,UBXN7,RRP8,NUP62CL,WDR92,USP5,VPS36,UBE2N,TP53INP2,SPRTN,USP25,TOLLIP,PLAA,ADRM1,NPLOC4,WDR48,RAE1,LOC106048615,UCHL3,FAF1,UBAP1,RAD23B,NSFL1C,AUP1,SQSTM1,FBXW7,RNF8,BUB3,UBR5,USP13
511	transcription factor activity, RNA polymerase II distal e...(GO:0003705)	0.257118	1.13636	0.310616	0.501204	27	19	HOXB5,HOXA7
512	protein-containing complex assembly(GO:0065003)	0.177196	1.13561	0.296421	0.502411	54	53	LOC106044623,SLC7A9,LOC106044624,LOC106044663,DLGAP3,SLC7A6,WASF1,GMNN,KNTC1,SSBP3,ADD2,LLGL1,CLGN,PEX14,APBA1,RIMS1,LOC106038521,PARD6A,LOC106049812,SLC2A1
513	transport vesicle(GO:0030133)	0.195981	1.13547	0.311916	0.502636	39	39	LOC106041363,HCK,TMED3,PCSK2,SYT13,C1QTNF5,SSPN,EXOC3L1,COPG1,CNST,USO1,YIPF3,TMEM168,NRSN1,AZIN2,COPG2,RAB11A,SCAMP2,GOLGA5,CHP1,TMED7,TGOLN2,RAB9A,AP1AR,BLOC1S6,BLOC1S5,NTS,LOC106040975,LOC106038795,MYRIP,GOLIM4,VAMP4,ATP13A2
514	regulation of growth(GO:0040008)	0.192533	1.13502	0.306378	0.503341	46	43	ZMAT3,MRGBP,ARMC10,GAP43,TMEM8B,BCL2L1,KCTD21,DMAP1,IGSF11,MCTS1,CREG1,KCTD6,MORF4L1,SOCS3,TKT,LOC106049800,SOCS6,LOC106045206,UBE2E3,SOCS7,ING3,YEATS4,ENOX2,TGFB2,BRD8
515	response to cold(GO:0009409)	0.258958	1.13469	0.304862	0.503878	19	19	LOC106041938,ACOT11,HSPA2,CDH8,LOC106042367,TRPM8,LRP11,SLC27A1,HSPD1,RGS7,HSP90AA1,GMPR,ADRB2
516	lung alveolus development(GO:0048286)	0.252781	1.13419	0.285151	0.504004	21	20	LIF,TCF21,MAN1A2,PHF14,MAPK8IP3,LOC106036078,HOPX,TMTC3,EDN2,PDGFA
517	regulation of ARF protein signal transduction(GO:0032012)	0.282849	1.13029	0.307285	0.510124	16	16	LOC106030611,ARFGEF1,IQSEC3,LOC106029327,CYTH4,ARFGEF3,GBF1,ARFGEF2,IQSEC1,PSD2,CYTH1,PSD3,CYTH3,FBXO8,PSD,ARFGAP1
518	perinuclear region of cytoplasm(GO:0048471)	0.110339	1.12881	0.278	0.511812	404	399	FSD2,IGF2BP1,USP2,LOC106047981,TPD52,LOC106045646,LOC106049743,CD34,LOC106038356,HHATL,RASD1,NCS1,SRD5A1,APOD,LOC106046612,TENM1,EIF2AK2,MYO5B,BICD1,PRKCA,NFKBIE,LOC106030611,CABP7,CA4,FMN2,ITPR1,TPD52L1,HCN3,ATN1,CBL,PPP1R16B,SYNJ2,CDK5R2,ARFGEF1,TRAPPC2L,LOC106046428,KCNS2,HIP1R,MAP1S,DYNC1I1,RAB3B,EPN3,FIGNL1,CALN1,THBS3,OFCC1,LOC106049744,KCNH1,ITM2C,SYNC,LOC106029513,HECTD3,RASGRP3,TRAF4,ACK…
519	response to estradiol(GO:0032355)	0.201306	1.12822	0.316411	0.512763	35	35	FOXA1,LOC106032954,ENDOG,LOC106032170,PRKCA,WNT8B,LOC106049487,MAP1S,LOC106029513,CD38,CTNNB1,LOC106046420,LOC106039210,AGT,OPRL1,PDGFA,LOC106031043
520	aging(GO:0007568)	0.176134	1.12793	0.325056	0.512608	55	54	KYNU,SRR,LOC106048001,LOC106032954,SLC25A4,ENDOG,APOD,PRKCA,SOD2,LOC106049487,TRPC6,PEBP1,LOC106049840
521	response to toxic substance(GO:0009636)	0.205888	1.12728	0.30617	0.51362	35	34	AQP10,BPHL,EIF2AK2,PRKCA,PON2,PEBP1,CPS1,KCNC1,WDR35,SDC1,BLMH,SLC23A1,LOC106039210
522	endoplasmic reticulum unfolded protein response(GO:0030968)	0.221939	1.12709	0.314791	0.513239	26	26	CREB3L3,EIF2AK2,CTH,CREB3,HSPA5,STUB1,DERL3,RNF121,HSPA13,ATF6,NFE2L2,DERL2,DERL1,CREBRF,HERPUD1,VIMP,XBP1,EIF2AK3,YOD1,PARP16,TBL2
523	heterophilic cell-cell adhesion via plasma membrane cell ...(GO:0007157)	0.22892	1.12701	0.301746	0.512683	25	25	CBLN1,IGSF21,AMIGO2,TENM1,LOC106049813,AMICA1,TENM4,CXADR,CD164,GRID2,PVRL1,NLGN1
524	Golgi to plasma membrane protein transport(GO:0043001)	0.234033	1.12669	0.319549	0.51251	25	24	AMN,VAMP1,RAB26,RAB10,DYNLT1,LOC106043065,ARFRP1,OPTN,LOC106048738,SPTBN1,BBS2,BLZF1,GOLPH3,SYS1,VAMP7,LOC106029421,VAMP3,RAB31,MACF1,GOLGA7,KIF13A,GOLGA4
525	cellular response to epidermal growth factor stimulus(GO:0071364)	0.208335	1.12523	0.304556	0.514237	32	32	SKAP1,CBL,LOC106049840,DAB2IP,VILL,LOC106042207,PLCG1,PDPK1,MED1,LOC106047991,SOX9,IREB2,PTPN12,PTPN11,LOC106044308,INPP5K,EEF1A1,MARS,ZPR1,PDE8A,ERRFI1,DUSP3
526	ion channel binding(GO:0044325)	0.15696	1.12262	0.327731	0.517681	81	80	LOC106048286,CACNA1S,LOC106029615,LOC106043149,KCND3,ID2,KCNC2,LOC106049840,RIMS4,RIMS2,KCNC1,STX1A,KCNH1,ANKRD9,DPP10,SLC8A1,CAMK2D,CTNNB1,FGF12,BAG2,LOC106044720,LOC106036862,PRNP,RIMS1,YWHAZ,KCNH5,SCN3B,YWHAE,KCNE3,YWHAH,PACS2,TRPC1,AKAP6,LRRC52,FKBP1A,KCNIP1,LRRK2,CHERP,USP10,CIB1,TRAPPC2,FMR1,LOC106036851,FYN,LRRC55,YES1,HERPUD1,NEDD4L,GOPC,LOC106037503,LOC106030871,SCN4B,LOC106039699,LRRC38…
527	Golgi cisterna membrane(GO:0032580)	0.189752	1.12224	0.333721	0.517623	43	41	B4GALNT3,APH1A,LOC106048250,LOC106044648,TMED3,CHPF,FUT4,ST3GAL1,RAB21,LOC106049036,B4GALNT4,B4GALT2,ST6GAL2,ST6GAL1,GOLGA2,SAR1B,FUT10,GOLGA3,TMEM87A,LOC106035218,HACE1,CANT1,GOLPH3,INPP5E,GPR89B,LOC106045116
528	signal transduction by protein phosphorylation(GO:0023014)	0.190343	1.12172	0.328392	0.51847	44	43	LOC106029675,MAP2K6,MAP2K2,MAP2K3,LOC106036842,PAK3,STK39,OXSR1,STRADA,STRADB,LOC106036543,STK25,NEK1,TGFB2,MAP4K3,PAK1,PAK4,STK24,NRK,PAK2,MAP4K5,TAOK3,MAP4K4,CAB39,STK4,TAOK1,TNIK,SLK,MAP3K2,PAK7,MAP3K14,MAP2K5,NEK4,STK10,PAK6,MAP3K3,STK3,MAP3K4
529	protein phosphatase regulator activity(GO:0019888)	0.239699	1.12038	0.311284	0.520526	23	23	PPP2R5D,PPP1R16B,PPP2R2C,PPP2R2B,PPP1R7,PPP2R3B,PPP1R3B,ANKLE2,ARPP19,PPME1,PPP2R5A,PPP2R5E,PPP2R5C,PPP2R2D,LOC106046261,IGBP1,PPP4R4,LOC106042046,PPP1R3C,PPP4R2,PPP4R1,PPP1R15B
530	peptidyl-tyrosine autophosphorylation(GO:0038083)	0.250509	1.12001	0.312741	0.520389	19	19	TXK,HCK,BMX,TEC,LOC106040781,SRC,AATK,PTK2,LCK
531	ephrin receptor signaling pathway(GO:0048013)	0.205251	1.11731	0.337349	0.524012	32	32	EFNA1,GRIN2B,CDK5R2,LOC106040291,EFNA2,NCK2,EPHA5,ITSN1,PTK2,KALRN,EFNA5,ARPC1A,PTPN11,LOC106044308,EPHB2,EPHA6,EPHB3,CHN1,CRK,EPHA8,ANKS1A,EFNA3,EPHA3,EFNB1,SIPA1L1,ARHGEF28,GIT1,EPHA10,EPHA7
532	protein deubiquitination(GO:0016579)	0.144693	1.11563	0.333333	0.526055	93	93	USP18,USP2,ZC3H12A,USP30,USP35,LOC106047988,STAM,IFIH1,UCK2,PSMA4,FOXK2,USP22,JOSD1,PSMD7,INO80C,UCHL1,USP15,USP9X,USP39,OTUD6B,USP33,SNX3,USP32,PSMD2,USP49,DDX58,USP5,LOC106038570,USP38,PSMB3,USP8,PSMD5,USP42,USP25,CCP110,USP31,USP10,USP19,RNF123,USP54,WDR48,USP1,USP12,UCHL5,STAMBP,USP14,USP4,USP37,BAP1,JOSD2,USP3,USP7,OTUD7A,TNIP3,USP20,UCHL3,UFD1L,LOC106042201,USP48,ZRANB1,USP46,SMURF2,USP45,Y…
533	histone acetyltransferase activity(GO:0004402)	0.263241	1.11534	0.326146	0.525865	17	17	LOC106047988,PHF10,NCOA1,DPF2,LOC106049800,TAF12,CSRP2BP,ATF2,KAT7,KAT2B,TAF1,GTF3C4,LOC106043195,GTF2B,SUPT7L,DPF3,ELP3
534	stress-activated protein kinase signaling cascade(GO:0031098)	0.17962	1.11505	0.329634	0.52629	49	47	LOC106029675,MAP2K6,MAP2K2,MAP2K3,LOC106036842,PAK3,STK39,OXSR1,CCDC88C,STRADA,STRADB,LOC106036543,STK25,LOC106030918,NEK1,MAP4K3,PAK1,PAK4,KAT7,STK24,NRK,ERRFI1,PAK2,MAP4K5,TAOK3,MAP4K4,RHOA,STK4,TAOK1,TNIK,SLK,MAP3K2,PAK7,MAP3K14,MAP2K5,NEK4,STK10,PAK6,MAP3K3,STK3,MAP3K4,GFRAL,STK26
535	cellular response to amino acid stimulus(GO:0071230)	0.208612	1.11248	0.336562	0.52967	31	31	NSMF,BCL2L1,PDGFD,LAMTOR5,LOC106047502,SH3BP4,RPTOR,CPEB1,FAM76A,LOC106045206,RRAGC,SESN3,NEURL1,SLC38A9,IPO5,GLRA1,LARS,NTRK2,RRAGD,LOC106037440,LAMTOR3
536	aerobic respiration(GO:0009060)	0.279484	1.11141	0.331044	0.530691	15	15	LOC106031447,SDHB,LOC106032950,NDUFS7,NDUFS8,LOC106037917,LOC106033377,PMPCB,SLC25A14,MTFR1L,LOC106048130,MTFR2,MTFR1,FXN
537	semaphorin-plexin signaling pathway(GO:0071526)	0.219111	1.11057	0.329657	0.532046	28	28	LOC106042807,MET,SEMA4B,SEMA3D,PLXNA4,PLXNB2,PLXNA2,SEMA3E,SEMA3G,PLXND1,RAC1,SEMA4D,SH3BP1,LOC106031921,ARHGDIA,SEMA4C,SEMA6D,SEMA5A,SEMA3F
538	kinase binding(GO:0019900)	0.17747	1.10971	0.345413	0.532748	51	51	LOC106045865,LOC106045866,DLG3,PER3,LOC106049840,STX1A,DAB2IP,RASGRP3,RQCD1,ABI2,STUB1,JAKMIP3,WWC1,MYOM1,NAP1L1,UBQLN1,RPS3,PFKL,STRADA,KIF1B,DLG2,TOLLIP,PPP2R5A,DGKQ,PDE8A,IGSF9B,TRADD,ERRFI1,HPCA,JAKMIP2,CAB39,CHP1,JAKMIP1,DUSP12
539	manganese ion binding(GO:0030145)	0.190878	1.10966	0.334099	0.532143	39	39	ARG2,LOC106046136,SOD2,PPM1M,FAM20C,PPEF1,LARGE,PPM1A,WRN,XYLT2,XXYLT1,EXTL2,XPNPEP3,SUN2,PPM1B,POMGNT1,SLC11A2,PAPOLA,IMPA1,NPEPL1,DCP2,MTPAP,MRE11A,XPNPEP1,MPPE1,NEK4,PEPD,TDP2,FEN1,ATP13A2,ATP2C1,MGAT2,ADCY2,DYRK2
540	dynein complex binding(GO:0070840)	0.277526	1.10913	0.324251	0.532352	15	15	CCDC155,BICD1,KATNB1,CCDC37,BICD2,TPR,PAFAH1B1,ATMIN,DCTN1,FMR1
541	dendritic spine morphogenesis(GO:0060997)	0.269987	1.10912	0.323015	0.531672	16	16	LOC106045646,MYO5B,SHANK2,LOC106048152,LOC106048154,PAK3,EPHB2,EPHB3,CDC42,WASL,DVL1
542	potassium channel activity(GO:0005267)	0.205814	1.108	0.338922	0.532894	35	33	KCNK5,KCNK17,KCNK1,KCNA2,KCND3,HCN4,KCNK10,KCNK3,KCNC4,KCNIP4,KCNK9,KCNIP2
543	negative chemotaxis(GO:0050919)	0.243387	1.10752	0.326371	0.532907	20	20	LOC106042807,SEMA4B,SEMA3D,NRP2,SEMA3E,SEMA3G,PDGFA,SEMA4D,SLIT1,LOC106031921,SEMA4C,SEMA6D,SEMA3F,RHOA,SEMA6B,SEMA6A
544	vesicle fusion(GO:0006906)	0.239238	1.10672	0.341935	0.534214	22	22	LOC106029395,SNPH,STX1A,STX6,SNAP25,STX12,SNAP23,C2CD5,STX8,TSNARE1,SNAP47,STX16,VAMP7,STX17,GNAI3,STX7,STX19
545	protein targeting to membrane(GO:0006612)	0.219906	1.1059	0.34323	0.535494	27	26	RAB3IP,MICALL1,GOLGA7B,CACNG2,ZDHHC23,ZDHHC22,ZDHHC7,ZDHHC9,ZDHHC1,ZDHHC6,ZDHHC14,ATG3,ZDHHC20,EXOC4,ZDHHC21,SEC63,ZDHHC18,LOC106043195,ZDHHC2,NCF1,ICMT,GOLGA7
546	positive regulation of stress fiber assembly(GO:0051496)	0.204161	1.10559	0.360048	0.535337	36	34	MYOC,LOC106047829,WNT4,BRAF,ARHGEF10,FHOD1,RHOC,PFN2,ARHGEF10L,ARHGEF5,PPM1E,TESK1,EVL,RAPGEF3,CD47,PAK1,CDC42,PPM1F,RGCC,LRRC16A,LPAR1,LIMCH1,RHOA
547	viral process(GO:0016032)	0.138266	1.10486	0.343005	0.53657	105	105	TP73,CARD8,TBKBP1,BICD1,LOC106047988,NRP2,IFIH1,PSMA4,KLC1,FBXL2,SGTA,ABI2,VPS35,CAMLG,ITSN1,MAVS,ACOT8,LOC106049618,LOC106031351,NUP62CL,RB1,NUP50,EIF4G1,RNF216,MAP3K5,PACS2,ANKRD17,DDX58,PSMB3,NUP35,CUL1,LOC106040742,NCKAP1,CCNT1,LOC106029618,SEH1L,KDM4A,SUPT6H,IPO7,MGEA5,NUP43,GBF1,NLRX1,FMR1,CUL5,LOC106049581,PDZD8,UCKL1,NUP107,NFE2L2,LOC106045415,IPO5,SNW1,ZC3H7B,KAT2B,UPF1,DERL1,NUP153,SPEN…
548	sensory perception of pain(GO:0019233)	0.238174	1.10394	0.333755	0.538096	24	22	CALB1,NIPSNAP1,OPRM1,LOC106038356,GRM1,KCNA2,KCND2
549	chromatin DNA binding(GO:0031490)	0.202608	1.10382	0.346154	0.537586	34	33	LOC106048982,PRDM14,CDT1,GRHL3
550	cellular response to calcium ion(GO:0071277)	0.183248	1.10373	0.334868	0.537032	48	46	CPNE7,SYT7,FOS,ENDOG,CPNE2,SYT13,SYT17,SYT9,KCNH1,SYT1,BRAF,GPLD1,ADCY1,LOC106036862,NRXN1,LOC106041406,SYT11,NLGN1,CPNE4,MCOLN1,SYT2,EEF2K,SYT4,SYT3,SYT12,LOC106036851,PRKAA1,PPIF,SLC25A24,HPCA
551	embryonic digit morphogenesis(GO:0042733)	0.197956	1.10345	0.331765	0.536813	39	36	FGF8,IMPAD1,FBXW4,CHST11,IFT88,WDPCP,TMEM231,IFT140,CHST13,SALL1,CTNNB1
552	clathrin-coated pit(GO:0005905)	0.209531	1.10314	0.322657	0.536646	32	32	AMN,AP1S3,NECAP1,HIP1R,EPN3,ACKR3,AAK1,SNAP91,AP2M1,REPS1,ITSN1,SH3BP4,RAB35,AP1S2
553	beta-catenin binding(GO:0008013)	0.171826	1.10222	0.335938	0.53752	51	51	TCF7L2,LOC106030627,CTNNA3,SHROOM2,PIN1,CDH26,APC2,AMER3,SLC9A3R2,SALL1,CDH11,DVL3,CXADR,BCL9L,RORA,FOXO4,CTNNBIP1,AXIN1,LOC106029447,LOC106049694,AJAP1,SOX9,TBL1XR1,PTPRT,DVL1,CDH2,SUFU,AR,TBL1X,GRIP1,LEF1,CBY1,PSEN1,KANK1,PTPRK,LOC106029424,AMER2,MED12,KLF4,DLG5,MED12L,TRPC4,LZIC,SMAD7,LOC106041489,TAX1BP3,CD2AP,TCF7L1,TCF7,DACT2
554	cholesterol binding(GO:0015485)	0.210531	1.10138	0.354567	0.538297	32	31	PROM2,LOC106030657,APOD,LOC106046185,OSBPL10,OSBP2,SCAP,NFE2L1,STARD4,LOC106048285,OSBPL8,NPC1,STARD3NL,OSBPL2,OSBPL1A,TSPO
555	positive regulation of protein localization to plasma mem...(GO:1903078)	0.192882	1.09949	0.336395	0.540584	39	39	LOC106029544,LOC106045646,LOC106045898,MYO5B,PRKCI,PLS1,LOC106049840,RHOG,LOC106029542,DPP10,ARF6,RAB11FIP2,KIF5B,PRNP,LOC106037699,DPP6,LOC106049839,PDPK1
556	recycling endosome membrane(GO:0055038)	0.175118	1.09879	0.361632	0.541672	52	52	LOC106041363,RAB11FIP5,MICALL1,RAP2A,SCAMP3,CFTR,ARF6,RAB11FIP2,RAB11B,RAB10,SLC9A7,ABHD17B,EHD4,RAB35,STX12,SLC9A6,SLC39A4,GRIA1,RAB11FIP3,RAB8B,EHD3,SCAMP1,LOC106035218,PACSIN2,SCAMP5,RAB11A,MCOLN2,LOC106030955,SCAMP2,ABHD17C,SCAMP4,VTI1B,RAB11FIP4,LAMP5,RAP2C,PLEKHB2,PDLIM4
557	ubiquitin protein ligase binding(GO:0031625)	0.130396	1.09793	0.352882	0.543068	145	142	LOC106032954,DTX1,UBASH3B,PAX6,SLC25A5,DLG3,PER3,UBE2K,MAP1LC3A,LOC106047719,LOC106029513,TRAF4,MAP1LC3B,DNAJB2,ABI2,UBE2D2,UBE2G1,STUB1,CD40,BAG2,LOC106036862,FAF2,TRAF5,SYT11,ANAPC2,UBXN7,RRP8,UBOX5,CKB,SUMO1,YWHAZ,LOC106049618,CUL3,MFHAS1,UBE2L3,PINK1,RANGAP1,YWHAE,SH3KBP1,PACRG,ATF6,DDX58,SHPRH,SMG5,PIAS2,CUL1,HSPD1,UBE2N,TRAF1,KDM4A,DET1,USP25,STX8,MUL1,VCP,CACYBP,JKAMP,BLZF1,HM13,MFN2,PIAS1…
558	filopodium tip(GO:0032433)	0.269449	1.09576	0.334225	0.545927	16	16	UBE2K,FZD3,ABI2,VILL,LOC106029820,NLGN1,MYO10,CIB1,MYO5A,FMR1,OSBPL3
559	nuclear receptor transcription coactivator activity(GO:0030374)	0.215415	1.09564	0.352723	0.545431	29	29	LOC106040764,SFR1,HELZ2,NR1D2,PPARGC1B,DCAF6,PPRC1,NCOA1,MED13,MED1,SMARCD3,MED14,PSMC3IP,NCOA2,CCDC62,KDM1A,NCOA6,CCAR1,CARM1,NR1H3,PRKCB,TRERF1,BUD31,PUS1
560	spliceosomal snRNP assembly(GO:0000387)	0.246359	1.09547	0.341401	0.545718	19	19	LSM4,GEMIN6,SART3,SNRPG,PRMT7,SNRPB,GEMIN4,LOC106049380,CLNS1A,SNRPC,DDX20,STRAP,SNRPD3,GEMIN8,GEMIN2,RBM22,TGS1,SNRPD1,GEMIN5
561	ion channel activity(GO:0005216)	0.260819	1.09482	0.330189	0.546052	19	17	TMC5,TMC3,KCND3,KCNK3,KCNN2,GJC2
562	neuromuscular process controlling balance(GO:0050885)	0.221828	1.09457	0.358682	0.545792	27	27	GRIN2C,JPH3,CNTNAP1,LOC106048152,LOC106038953,NKX6-2,HEXB,RBFOX2,HEXA,NRXN1,HMX1,ABR,APP,CAMTA1,PAFAH1B1,AARS,MYH10,GIGYF2,HERC1,LOC106033539,IGDCC3,ADCY5,SHANK1,BLOC1S4,ALDH1A3,NR4A3
563	GTPase activator activity(GO:0005096)	0.119688	1.09184	0.347432	0.549408	200	199	LOC106035938,RIN3,ARHGAP19,TBC1D30,LOC106045441,STXBP5L,ARHGAP22,TBC1D10A,LOC106038775,RGS8,LOC106045950,SGSM3,LOC106049846,TBC1D16,TBC1D19,LOC106032259,DOCK2,LOC106049446,TBC1D9,DEPDC1B,DAB2IP,THY1,RASGRP3,SRGAP3,LOC106049640,SEC23A,TBC1D20,PREB,ADAP1,RALGAPA1,RIC8A,LOC106045405,ARHGEF11,TBC1D5,TBC1D4,RAB3GAP2,LOC106032300,MYO9A,RGS17,GDI2,LOC106045118,ASAP1,TBC1D7,RAB3GAP1,LLGL1,LOC106046135,LO…
564	mitochondrial nucleoid(GO:0042645)	0.209095	1.09002	0.35012	0.551846	30	30	FASTKD5,SLC25A5,TERT,LOC106046121,CPS1,LOC106029314,POLDIP2,SHMT2,HADHB,MTERF2,HADHA,TFB1M,SUPV3L1,GRSF1,DHX30,CLPX,TFB2M,KIAA0391,TOP1MT,TFAM,FASTKD2,LONP1,ELAC2,ATAD3A
565	cell cycle arrest(GO:0007050)	0.168164	1.08959	0.367829	0.551838	59	56	PRKAG3,TCF7L2,TP73,IRF1,PRR11,GAS2L1,SGSM3,STK11,MAP2K6,AK1,BRINP2,ING4,BRINP1,PRKAB2,DHCR24,PPM1G,BRINP3,FOXO4,SOX2,VASH1,PPM1A,RRAGC,STRADA,STRADB,PPP2R3B,SLC38A9,TGFB2,PRKAG2,CUL5,CGRRF1,PRKAA1,KAT2B,JMY,RRAGD,WHAMM,ERN1
566	positive regulation of protein ubiquitination(GO:0031398)	0.196857	1.08925	0.350172	0.551663	36	35	LOC106031703,DNAJB2,LOC106039682,PRICKLE1,TBC1D7,NDFIP1,RRP8,COMMD1,UBE2L3,PINK1,MAPK8,UBQLN1,SPHK1,SPRTN,FKBP1A,LRRK2,RNF111,AIMP2,PAXIP1,ADRB2,KLHL40,DERL1,NDFIP2,RCHY1,PELI1,RNF180,MAPK9,SENP2,LOC106039159,FBXO4,CHFR,SMAD7
567	response to organic cyclic compound(GO:0014070)	0.207539	1.08909	0.3548	0.551908	32	30	LOC106044799,TAT,PRKCA,LOC106049487,HSPA2,LOC106047988,KCNC2,ACSL1,LOC106036862,COMT,TXN2,IDH1,ACACB,BTG2,HSP90AA1,SLC7A11,LOC106036851,PLIN2,HSF2,ACSL3,TPMT
568	positive regulation of inflammatory response(GO:0050729)	0.214773	1.0877	0.347722	0.553475	29	28	LOC106041921,LOC106042256,LOC106049327
569	positive regulation of protein catabolic process(GO:0045732)	0.182758	1.08761	0.364475	0.552939	43	43	TIPARP,NKD1,SGSM3,SORL1,DAB2IP,APC2,DDB1,GGA1,RNF41,ASB11,ASB5,NDFIP1,FZR1,OAZ1,RHBDD1,NSF,RAB7A,SOX9,SEC22B,AREL1,LPCAT1,MYLIP,OAZ2,SMURF1,CREBRF,NEDD4L,WWP2,IDE,SNF8,RILP,SMURF2
570	transcription initiation from RNA polymerase II promoter(GO:0006367)	0.187994	1.08598	0.372414	0.555448	42	42	RORB,NR1D2,POLR2D,MED4,MED15,RORA,MED17,MED31,TAF12,MED16,LOC106049618,MED23,MED13,GTF2A1,MED1,MED14,POLR2J,TAF2,NRBF2,MED24,POLR2B,TAF7L,TAF4B,SNW1,GTF2F2,KAT2B,GTF2E2
571	autophagosome assembly(GO:0000045)	0.183718	1.08592	0.35814	0.554849	42	42	RAB23,MAP1LC3A,BECN1,MAP1LC3B,ATG14,ATG9A,UBXN2B,ULK1,STX12,WDR45B,RAB7A,UBQLN1,RAB1A,WIPI2,PACS2,RB1CC1,ATG4B,TP53INP2,TMEM41B,ATG3,ATG13,ATG7,ATG2B,VMP1,EMC6,ATG5,TRAPPC8,PIK3C3,PSEN1,NSFL1C,ATG16L1,ULK2,AMBRA1,ATG4A
572	acyl-CoA metabolic process(GO:0006637)	0.243155	1.08415	0.358151	0.557056	19	19	LOC106042682,ACOT11,ACOT7,LOC106040702,ACOT12,LOC106043049
573	Cul4-RING E3 ubiquitin ligase complex(GO:0080008)	0.256174	1.08378	0.34543	0.556942	17	17	DCAF6,DDB1,DCAF12,DCAF8,DCAF5,FBXW5,DET1,DCAF13,PLRG1,DDA1,DCAF4,CUL4B,DCAF7,CUL4A,VPRBP,DCAF10,DCAF17
574	protein phosphatase binding(GO:0019903)	0.181353	1.08341	0.346501	0.557591	45	45	SKAP1,ITPR1,DLG3,JUP,LOC106047988,ANAPC7,LOC106049744,SRC,IRS2,FBXL2,CTNNB1,PTK2,MTMR9,MTMR4,MAP3K5,SNX3,STYXL1,CDC27,PTPRT,VCP,MTMR3,PPME1,STAT6,CDH2,PIK3R1,TBK1,STX17,PIK3R2,KIF3A,EIF2AK3,PDLIM4,VRK3,KIFAP3,PPP6R3
575	microtubule-based process(GO:0007017)	0.232059	1.07989	0.37037	0.562641	23	22	CRYAA,LOC106043857,LOC106046590,LOC106029559,LOC106047719,LOC106038759,TUBA4A,TUBB1,GTSE1,LOC106031351,TUBB4B,TUBB6,DCTN3,LOC106047735,TUBE1
576	peptidyl-threonine phosphorylation(GO:0018107)	0.196963	1.07797	0.363971	0.565053	35	34	TTK,SBK1,PRKCA,CDK5R2,CAMK2D,MAP3K12,CDK10,CSNK1G2,ULK1,LOC106035864,TTBK1,STK39,OXSR1,MAPK8,PDPK1,LRRK2,MAPK1,TTBK2,NLK,BCL2,TAF1,CSNK1G1,TBK1,VRK3,LOC106049426,HIPK3,ACVR1
577	protein O-linked glycosylation(GO:0006493)	0.24022	1.07795	0.372903	0.564377	19	19	A4GNT,LOC106047981
578	long-chain fatty-acyl-CoA biosynthetic process(GO:0035338)	0.2566	1.07753	0.365309	0.564344	17	17	ELOVL3,ACSL1,ACSBG1,ELOVL1,ELOVL2,ACSL6,ELOVL4,ACSL4,HACD2,HACD1,ELOVL5,ELOVL6,ACSL3,ACSF3
579	phagophore assembly site(GO:0000407)	0.259895	1.07732	0.371846	0.564007	17	17	BECN1,ATG9A,NBR1,ULK1,STX12,RB1CC1,ATG13,ATG7,ATG2B,VMP1,TRAPPC8,ZFYVE1,PIK3C3,ULK2,SQSTM1
580	tRNA processing(GO:0008033)	0.258283	1.07606	0.369714	0.566083	16	16	RPP40,RPP30,TYW1,TRMT11,LSM6,THG1L,POP4,RPP38,ADAT1,GRSF1
581	magnesium ion binding(GO:0000287)	0.125637	1.07498	0.375764	0.567117	150	149	SRR,TSSK2,ATP8B3,ADPRHL1,LOC106044783,PRPS2,EYA2,HPGDS,PSPH,LOC106032592,NCS1,IDH2,MTG2,YDJC,STK11,NUAK2,CLYBL,SRPK1,FIGNL1,ENO2,SIK1,NT5C3B,RPS6KA2,FOXK2,TSSK3,PI4K2A,SIK2,SIK3,ATP11A,ADSS,STK38L,COMT,PKM,PDXP,TKT,PGM3,CSNK1G2,SRPK2,LOC106049613,BRSK2,OXSR1,THG1L,PINK1,RAN,PGM2,PPM1A,MAP3K5,RRAGC,WRN,ATP9A,HPRT1,MVK,FARSB,LOC106040353,XYLT2,XXYLT1,IDH1,SPHK1,IDH3B,ATP8A1,ENO1,MARK1,PPA1,LOC10603…
582	Ras guanyl-nucleotide exchange factor activity(GO:0005088)	0.203693	1.0745	0.369487	0.567224	31	31	FGF19,BTC,GRIN2B,RAPGEF5,LOC106048257,LOC106029699,LOC106029466,RASGRP3,RAPGEF4,LOC106032300,EREG
583	regulation of apoptotic process(GO:0042981)	0.149925	1.07175	0.389666	0.571599	78	75	LOC106049823,INHA,LOC106037882,LOC106049825,TP73,BCL2L15,GDF10,IKZF3,BOK,LOC106031588
584	cell chemotaxis(GO:0060326)	0.193354	1.07113	0.375887	0.57187	36	34	XCR1,ACKR4,LOC106038377,LOC106038356,BCAR1,CXCR5,RHOG,ACKR3
585	protein serine/threonine kinase activity(GO:0004674)	0.113578	1.06977	0.37751	0.574071	261	258	CDK15,TSSK2,LOC106047992,LOC106045042,LOC106049354,LOC106029675,NEK7,STK31,CAMK2A,LOC106029544,MLKL,MASTL,NEK3,TTK,LOC106029536,RIPK4,LOC106046136,SBK1,STK32C,PRKCI,PRKCA,STK36,ULK4,STK11,PIK3CG,NUAK2,MAP2K6,RPS6KL1,LOC106040763,MAP2K2,SRPK1,MAP2K3,DCLK1,CIT,LOC106029542,SIK1,LOC106036842,AAK1,RPS6KA2,WNK2,BRAF,UHMK1,TESK2,STKLD1,TLK1,NEK10,LOC106035100,TSSK3,PAK3,CSNK2A2,SIK2,LOC106040490,FAM20C…
586	chaperone cofactor-dependent protein refolding(GO:0051085)	0.232061	1.06968	0.383615	0.573506	21	21	HSPA2,DNAJB5,HSPA5,DNAJB13,HSPA9,HSPA8,ST13,HSPA13,HSPA14,DNAJB12,LOC106047301,TOR1B,LOC106047259,HSPH1,DNAJC7,DNAJB4
587	axon guidance(GO:0007411)	0.139524	1.06963	0.387777	0.57286	97	96	GBX2,LOC106042807,NEXN,EFNA1,DRAXIN,ROBO3,LOC106030627,CNTN6,VSTM2L,CNTN4,LOC106029374,PAX6,LOC106048257,LOC106046590,WNT3,CDK5R2,NRP2,KLF7,LOC106029466,NFASC,PIK3CB,DOK4,CRMP1,LOC106048154,EFNA2,CYFIP2,MAPK8IP3,SIAH1,EPHA5,ETV1,KIF5C,ARHGAP35,NPTN,PTPRO,USP33,EFNA5,CHL1,DPYSL2,LOC106049483,DCC,SPTBN1,SHC3,SLIT1,EPHB2,ENAH,EPHB3,LOC106044391,TENM2,DVL1,ROBO2,LGI1,EPHA8,PRKCQ,MYH10,LYPLA2,EFNA3,GD…
588	response to retinoic acid(GO:0032526)	0.221177	1.06904	0.386768	0.57387	24	24	WNT9B,GATA4
589	positive regulation of peptidyl-serine phosphorylation(GO:0033138)	0.181633	1.06821	0.38361	0.574537	43	41	PTGER2,GCG,LOC106031703,TENM1,MAPKAP1,LOC106048163,SH2D3C,BRAF,MAD2L2,RQCD1,ATP2B4,NRXN1,PFN2,RPTOR,PINK1,EIF4G1,NTRK3,APP,RAPGEF3,PTGS2,DOCK7,PAK1,CREBL2,BCL2,NTRK2,PDCD10
590	synaptic transmission, glutamatergic(GO:0035249)	0.237352	1.06793	0.362934	0.574997	19	19	LOC106033676,SLC17A6,LOC106049304,GRIK4,CDH8,GRID1,CLSTN3,GRID2,NAPB
591	neuron projection development(GO:0031175)	0.144198	1.0662	0.37766	0.577161	84	83	NPTX2,MYOC,NRTN,GALR2,CBX6,LOC106029536,CNTN4,LOC106030611,MICALL1,CDK5R2,ARFGEF1,STMN1,LOC106049840,NPY,STMN3,MANF,MKL1,CCDC64,ATCAY,CYFIP2,LOC106032300,CAMSAP1,CNTN2,NRXN1,RAB35,ULK1,UBE4B,NLGN1,ALKBH1,RB1,MAPK8,STMN2,FRY,DBNDD2,APP,STMN4,BTG2,CNTN1,VAPA,DOCK7,RAB11A,KIAA1107,EPHA8,LOC106043356,GDNF,LOC106047259,EFHD1,PRICKLE2,LOC106037503,BLOC1S6,BLOC1S2,PTPRM,CYFIP1,HERC1,LOC106039699,NCDN,CN…
592	ubiquitin conjugating enzyme binding(GO:0031624)	0.213338	1.06514	0.375158	0.578958	26	26	SIAH3,DCUN1D2,DCUN1D5,DCUN1D3,SIAH1,RNF19B,LOC106049319,RNF14,RNF144A,ARIH2,RASD2,LOC106034596,TOLLIP,MARCH6,DCUN1D1,DCUN1D4,ANKIB1,RNF217,ARIH1,RNF19A,RNF180
593	p53 binding(GO:0002039)	0.206776	1.06493	0.380145	0.578576	30	30	TP73,TRIM29,ZNF385B,STK11,DUSP26,LOC106039682,PSME3,BRD4,BLM,NTRK3,SETD7,HSPD1,SETD8,USP10,RFWD3,EHMT1,CDKN2AIP,TAF1,KDM1A,RCHY1,NUAK1,PPP1R13B,LOC106029424,LOC106039159,MAPKAPK5,TP53RK,RFFL,TRIM24
594	platelet activation(GO:0030168)	0.192702	1.06493	0.383707	0.577865	36	35	HRG,ITPR3,FGB,PIK3CG,DGKG,TRPC6,LOC106049530,PIK3CB,DGKZ
595	positive regulation of peptidyl-threonine phosphorylation(GO:0010800)	0.254287	1.06382	0.360372	0.578954	17	17	GCG,LOC106029544,UBE2K,TRPC6,LOC106036829,LOC106029542
596	RNA polymerase II transcription factor complex(GO:0090575)	0.211615	1.06376	0.376528	0.578328	30	26	ASCL4,NEUROD2,NEUROD1,POU2AF1,NR1D2,PBX4
597	branching involved in ureteric bud morphogenesis(GO:0001658)	0.213553	1.06336	0.365854	0.578293	28	27	WNT9B,TCF21,TIMELESS,LOC106047829,WNT4
598	ankyrin binding(GO:0030506)	0.253192	1.063	0.372727	0.578154	17	17	LOC106048257,KCNQ2,LOC106029466,SLC8A1,LOC106036862,KCTD6,CLTCL1,NRCAM,CLTC,SPTBN1
599	COP9 signalosome(GO:0008180)	0.262554	1.06288	0.378453	0.577654	15	15	MYEOV2,LOC106042207,PLCG1,AMOTL1,COPS7A,NCKIPSD,COPS7B,COPS8,COPS3,GPS1
600	cytoplasmic vesicle(GO:0031410)	0.122826	1.06261	0.412004	0.577401	163	160	PROM2,SLC30A2,IL1B,MYOC,LOC106046070,FGFR2,LOC106047981,RIN3,SIGMAR1,PIFO,HTR2A,IFT74,N4BP3,LOC106038775,BICD1,FAM91A1,GIPC2,DNM1,MAP1LC3A,LOC106049530,RUSC2,AMOTL2,KIF21B,FGFR1,MAP1LC3B,KLC1,WDR11,UBQLN4,PIGT,TMEM74,MAPK8IP3,ADD2,PI4K2A,ACSBG1,STARD4,MYO1D,BACE1,LOC106033352,RUSC1,TBC1D7,PDE6D,ENTPD4,AOAH,CD164,PSMC5,CLCN7,BICD2,AXIN1,TECPR1,AMOTL1,CADPS,RAB7A,DUSP16,UBQLN1,SLC39A4,LOC106046290,…
601	T-tubule(GO:0030315)	0.214318	1.06149	0.369212	0.578487	27	26	CACNG1,CACNA1S,BIN1,AHNAK2,KCNN2,PPP3CB,SLC8A1,ATP2B4,LOC106036862,CLTCL1,NOS1AP,CLTC,AKAP6
602	germ cell development(GO:0007281)	0.262486	1.06137	0.359116	0.577963	15	15	PRDM14,LOC106037882,RNF2,BCL2L1
603	flagellated sperm motility(GO:0030317)	0.205016	1.06084	0.372236	0.578113	30	28	CCDC39,LRRC6,NME8,SPAG6,SLC26A8,NPHP4,ADCY3,TEKT5
604	ATP-dependent chromatin remodeling(GO:0043044)	0.258241	1.05865	0.371078	0.580906	16	16	GATAD2B,SMARCC1,RBBP4,ARID1A,CHD4,CECR2,SMARCA5,SMARCE1,SMARCB1,SMARCA1,PBRM1,MBD3,LOC106029424,ACTL6A
605	clathrin-dependent endocytosis(GO:0072583)	0.256045	1.05847	0.377953	0.580511	17	17	DNM1,DNAJC6,CLTCL1,CLTB,CLTC,AP2A2,SGIP1,FCHO2,LOC106046481,GAK,GPR107,PICALM,SLC9B2,FNBP1L,DLL1,HIP1
606	G-protein beta/gamma-subunit complex binding(GO:0031683)	0.240613	1.05794	0.377333	0.580624	19	18	GNAT2,LOC106042852,GNAO1,GNAZ,GNAL,LOC106047512,LOC106042860,PLCB2,GNAI3,LOC106042429,GNA11,CETN3,GNA12,LOC106045450,GNA13,GNAS,GNAI1
607	translation elongation factor activity(GO:0003746)	0.25662	1.05791	0.361446	0.58068	15	15	EEF1A2,EFTUD1,GFM2,EEF2,GFM1,EIF5A2,HBS1L,GTPBP1,EEF1B2,EEF1A1,GTPBP2
608	negative regulation of I-kappaB kinase/NF-kappaB signaling(GO:0043124)	0.218373	1.05789	0.380196	0.579999	25	25	NFKBID,ZC3H12A,IL1RL1,DAB2IP,TNIP1,RIOK3,RORA,PPM1A,OPTN,TLE1,USP10,NLRX1,PPM1B,LOC106047050,OTUD7A,RHOA,TNIP3,ASH1L
609	myofibril(GO:0030016)	0.227837	1.05769	0.382239	0.579602	24	22	LOC106047210,LOC106047196,LMOD3
610	mitochondrial translational termination(GO:0070126)	0.21164	1.05754	0.382166	0.579187	27	27	MRPS24,MRPL39,ICT1,MRPL16,MRPS23,MRPL3,MRPL54,MRPL35,GFM2,MRPL13,MRPL23,AURKAIP1,MRPL32,MRPS25,MRPL53,MTRF1L,LOC106048497,MRPL44,MRPS17,MTRF1,MRPS18C,MRPS9,MRPS5,MRPL33,MRPL48,MRPL42
611	U2-type catalytic step 2 spliceosome(GO:0071007)	0.232885	1.05732	0.378729	0.578844	21	21	SNRPA1,SNRNP40,PRPF8,SNRPB,CDC5L,CWC15,DHX8,AQR,SNW1,CDC40,PLRG1,PRPF19,CRNKL1,SNRPD3,BUD31,RBM22,PPIE,EFTUD2,SYF2
612	MLL1 complex(GO:0071339)	0.258314	1.0569	0.394366	0.578852	15	15	RNF2,LOC106049918,E2F6,PHF20,INO80C,KANSL1,WDR5,RBBP5,TAF7L,TAF1,TEX10,HCFC2,LOC106029424,LAS1L
613	motor activity(GO:0003774)	0.170326	1.05629	0.412627	0.579158	51	49	LOC106047210,MYH7B,LOC106047196,LOC106045646,DNAI1,MYO18B,MYO5B,KIF3C,LOC106046428,DYNC1I1,MYO15A,KLC1,DYNLRB2,DYNLL2,MYO9A,MYO3B,DYNLT1
614	positive regulation of gene expression(GO:0010628)	0.122326	1.05215	0.407895	0.585259	166	160	FGF8,NR0B2,SLC26A9,LOC106041921,LOC106049327,INS,WNT16,OVOL2,ANKRD1,GRHL3,ADTRP,ADAM19,LOC106032954,LOC106044622,CD34
615	myosin binding(GO:0017022)	0.248845	1.05093	0.382069	0.586571	17	17	LOC106047981,LOC106049743,LOC106030611,GIPC2,ARFGEF1,VEZT,ARFGEF2,USH2A,TRAK1,RHOA,LARP6,LOC106043382,MYRIP,ACTA1,LOC106043381,TRAK2
616	cerebellum development(GO:0021549)	0.211392	1.0487	0.391358	0.589514	26	25	GBX2,NEUROD2,GDF10,NEUROD1,CDK5R2,LOC106046428,KCNC1,FAIM2
617	peptidyl-serine phosphorylation(GO:0018105)	0.142789	1.04719	0.412198	0.591265	84	81	TSSK2,CAMK2A,MASTL,LOC106048195,TTK,SBK1,STK32C,PRKCI,PRKCA,DCLK1,RPS6KA2,CAMK2D,CSNK2A2,PDK1,MAP3K12,STK38L,CSNK1G2,ULK1,LOC106035864,TTBK1,BRSK2,STK39,PRKCZ,PINK1,MAPK8,PDPK1,PDK3,LOC106030622,MKNK2,PRKCE,LRRK2,PLK2,MARK1,MAPK1,MARK3,TTBK2,MAST2,BCL2,DGKQ,CAMK4,TAF1,MAST4,CSNK1G1,PRKCQ,PAK2,STK32B,TBK1,LOC106045720,CAB39,PDGFB,MAPKAPK3,VRK3,LOC106049426,PRKCB,HIPK3,MORC3,MAPK9,CHUK,SMG1,TLK2,LO…
618	retromer complex(GO:0030904)	0.249505	1.04711	0.397059	0.591397	17	17	SDCCAG3,VPS35,TBC1D5,SNX6,RAB7A,VPS29,SNX27,LOC106031282,ANKFY1,VPS26A,VPS26B,DENND4C,SNX5,SNX2,M6PR,SNX1
619	early endosome membrane(GO:0031901)	0.134896	1.0462	0.408805	0.592156	96	96	STEAP4,SNX21,TMEM163,RAB11FIP5,EPHA4,MARCH3,STAM,GGA2,KCNH1,CFTR,SH3GL1,CLVS1,CLCN4,MTMR2,PI4K2A,LOC106048904,WDR81,APPL1,LLGL1,EHD4,MARCH8,APPL2,STX12,ZFYVE9,SNX6,HPS6,MTMR4,RBSN,SLC9A6,HGS,RAB5C,SNX3,GRIA1,SYNDIG1,RAB14,ATP9A,SNX27,MARCH1,LOC106035218,EPS15,ZFYVE28,LOC106042779,FAM21C,PMEPA1,RABEP1,SNX13,SNX4,LOC106030955,TMEM9B,PIKFYVE,CLVS2,EPHA8,CLCN3,SH3GL3,LDLRAD4,SNX8,VTI1B,STX7,LAMP5,PDL…
620	gene silencing by RNA(GO:0031047)	0.208872	1.04565	0.400754	0.592327	27	26	PIWIL1,ASZ1,TDRD9,SND1,RQCD1,MAEL,TDRD12,PIWIL2,CNOT11,PABPC1,TNRC6B,FMR1,NCBP2,LOC106037400,ADAR,EXD1,CNOT2,DDX17,CNOT6L,LOC106049908,CNOT7,AGO2,CNOT10
621	PcG protein complex(GO:0031519)	0.246161	1.04212	0.389764	0.597331	17	17	CBX6,RNF2,LOC106049918,CBX2,UBAP2L,CSNK2A2,CBX4,PHC3
622	multicellular organism growth(GO:0035264)	0.175469	1.04151	0.397196	0.597628	45	42	SLITRK6,ETNK2,LOC106047988,SLC12A5,HEG1,WDR11,SLC1A2,LOC106036078,SIK3,TNKS2,APBA1,ANKRD11,WDTC1,ZMPSTE24,UNC79,TBL1XR1,CCM2,PTPN11,APBA2,GPD2,LOC106044308,SLC25A25,ATRX,WDR48,RC3H2,GIGYF2,TTC8,NDUFS6,TMED2,RBBP6,PLEKHA1,KDM6A,PKDCC,FLVCR1
623	glucose metabolic process(GO:0006006)	0.208562	1.04108	0.40527	0.597621	27	27	INS,LOC106032954,GALM,APOD,ADPGK,PDK1,PDHB,HECTD4,PGM2,WDTC1,DLAT,PDK3,PDHA1,G6PD,NISCH,PRKAA1,PGM2L1
624	positive regulation of cold-induced thermogenesis(GO:0120162)	0.176487	1.03905	0.394676	0.600198	42	42	PHOX2B,LOC106041938,MFAP2,LOC106038356,ELOVL3,G0S2,PEMT,PPARGC1B,ACSL1,TRPM8,KSR2,CMKLR1,PRKAB2,LOC106032117,LOC106049694,CPT2,ADIPOR1,ESRRG,OGT,MFN2,DECR1,EHMT1,STAT6,ADRB2,KDM1A,EPAS1,ELOVL6,HADH,GADD45G
625	endomembrane system(GO:0012505)	0.161715	1.03851	0.406074	0.600427	55	55	LECT1,LOC106031388,LOC106048210,ADTRP,LOC106029395,CDC42EP4,MAP1LC3A,STX1A,PITPNM2,MAP1LC3B,AIG1,SLC9A3R2,CHMP1A,STX6,RNF34,STX12,LOC106034617,NBEA,RPS3,RUFY3,GDPD5,ACACB,ATP6V1B2,STX8,PITPNM3,RAPGEF3,NRBP2,TSNARE1
626	nuclear chromatin(GO:0000790)	0.133031	1.0378	0.405602	0.600908	109	107	LOC106045137,LOC106048982,PHOX2B,LOC106045907,LOC106045840,TCF7L2,EOMES,SCRT2,IRF1,LOC106037920,TIMELESS,NACC2,PAX6,MEF2A,MEN1,LOC106047988,PHF10,MXD1,CDK9,CDK12,ASF1A,GATAD2B,MYEOV2,DPF2,DVL3,TTC21B,ENC1,HMGB2,BRD4,JUN,NUCKS1,LOC106029447,RBBP4,LOC106049629,ARID1A,SMARCD3,NASP,LOC106045553,CHD4,LOC106049581,CBX8,DDX11,KAT7,UBE2B,STAT6,UBE2A,AR,LOC106032782,PLCB1,TAF1,MCMBP,USP3,KDM1A,PAWR,HSF2,L…
627	endosomal transport(GO:0016197)	0.176698	1.0376	0.418099	0.600495	42	42	LOC106045646,LOC106046612,MYO5B,LOC106041211,STAM,DCLK1,AP5M1,RAB10,RAB35,ZFYVE9,RBSN,MCOLN1,MVB12B,SNX27,AP5Z1,VPS37C,LOC106035218,LOC106042779,VPS37B,VPS37A,ANKFY1,LOC106030955,MYO1A,SNF8,BLOC1S2,VPS16,PICALM,VPS37D,SNX9,ARHGAP1,LOC106041175,VPS4B,KIAA1033,DPY30
628	lactation(GO:0007595)	0.258037	1.03743	0.409904	0.600061	15	15	FOXB1,SLC29A1,MED1,KALRN,MTX1,LOC106045491,LOC106047991,NEURL1
629	cytoplasmic stress granule(GO:0010494)	0.193586	1.03711	0.398058	0.599856	34	33	IGF2BP1,HABP4,PABPC1L,ATXN2,RPTOR,DDX6,PABPC1,KPNB1,VCP,PABPC4,LARP1,FMR1,LOC106043729,CAPRIN1,EIF2S1,OGFOD1,G3BP1,LARP4,RC3H1,GIGYF2,LARP4B,CASC3,DHX36,NUFIP2,CIRBP,PUM1,TIA1,PUM2
630	regulation of membrane potential(GO:0042391)	0.141204	1.03494	0.412698	0.603315	91	88	SLC26A9,GABRA6,SLC26A6,POPDC2,KCNH4,LOC106040412,GRIN2C,GABRR3,SLC26A8,CHRNA5,CHRNB2,KCNMA1,HCN3,GABRE,KCNH7,RIMS4,RIMS2,KCNH1,ASIC1,PIEZO2,SLC26A2,GABRQ,KIF5B,GLRA3,GABRB2,GABRD,RIMS1,KCNH5,PXK,DPP6,LOC106046904,LOC106046290,DLD
631	cell adhesion(GO:0007155)	0.107315	1.03385	0.442886	0.604358	281	273	LOC106046796,LOC106046797,LOC106044623,LOC106045846,LOC106048001,ITGB6,LOC106044624,GP9,HCK,BMX,LOC106038705,LOC106040563,SULF1,LOC106049646,LOC106048965,SYMPK,CDH23,CNTN4,LOC106049865,LOC106042274,EGFL6,OPCML,EPHA4,PIP5K1C,AHSG,CNTNAP1,LOC106049863,PRKCA,COL28A1,IGFALS,BCAR1,LRRN2,FAM65B,SPOCK1,NRP2,NCAN,TMEM8B,LOC106049462,SSPN,FLOT2,RHOB,LOC106044537,LOC106034001,CDH8,ACKR3,SRC,DGCR2,CLDN11,LO…
632	DNA-binding transcription repressor activity, RNA polymer...(GO:0001227)	0.174624	1.03329	0.400689	0.604527	43	42	PRDM14,OVOL2,FERD3L,ETV7,EOMES,MSX2,SCRT2
633	cell projection assembly(GO:0030031)	0.256758	1.03163	0.41745	0.606496	15	15	RHOV,CYFIP2,RHOU,RHOQ,RAC1,PDGFA,NCKAP1,CDC42,PARVG,PDGFB,CYFIP1,PARVA
634	GTP binding(GO:0005525)	0.107256	1.03121	0.437876	0.606406	296	292	LOC106046816,GNAT2,LOC106042852,LOC106029457,LOC106031757,DIRAS1,RASD1,RHOV,RAB44,ARL10,LOC106029423,RAB6A,LOC106047082,LOC106043569,LOC106045950,LOC106036132,MTG2,RAB23,GNAO1,LOC106043857,LOC106046590,MB21D1,TUBG1,DNM1,SEPT3,SEPT8,EEF1A2,ERAL1,LOC106029559,RAB3B,RASL10B,RAB30,EFTUD1,RHOG,LOC106047719,RHOB,HHAT,LOC106038759,RAP2A,AK4,RAB21,LOC106043048,TUBA4A,DNAJC27,TUBB1,ARF6,RABL6,GNAZ,SAMHD1,…
635	cAMP binding(GO:0030552)	0.243439	1.03118	0.418087	0.605741	19	18	POPDC2,CNGB1,HCN3,HCN4,RAPGEF4,LOC106032300,CNGA2,RAPGEF3,CNGA3,PRKAR1B,PRKAR2B,PRKAR1A,HCN1,PRKAR2A
636	structural constituent of nuclear pore(GO:0017056)	0.229759	1.03088	0.414975	0.606215	21	21	NUTF2,NUPL1,NUP62CL,TPR,NUP35,NUP98,NUP93,NUP107,UPF3B,NUP153,NUP188,POM121,NUP160,UPF3A,NUP88,NUP85,NUP205,NUP155,NDC1,NUP54,NUP133
637	fertilization(GO:0009566)	0.233118	1.03029	0.410853	0.606426	20	19	PRDM14,TDRD9,KLHL10,LOC106029466,BCL2L1,SYCP2,TDRD12,RAD21L1,AAAS
638	positive regulation of cell growth(GO:0030307)	0.179237	1.02941	0.421857	0.607112	42	40	CRYAA,UTS2R,NOL12,CD38,DERL3,RPTOR,ZNF639,JUN,N6AMT1,KDM2B,EIF4G1,MTPN,SUPV3L1,SPHK1,LOC106044945,AKAP6,CIB1,TGFB2,CDC42,CDKN2AIP,BCL2,LGI1,DERL2,LOC106047107,LEF1,RHOA,ADNP2,NCBP1,LOC106044071,ADAM10,MAP2K5,FXN,KLHL22
639	protein glycosylation(GO:0006486)	0.158931	1.02653	0.423383	0.611035	55	54	MPI,B3GNT3,B3GNT5,GBGT1,ST6GALNAC1,MGAT4C,EXTL1,B3GNT9,FUT4,MAN2A2,MAN1A2,LOC106045877,MGAT4D,B4GALT2,ST6GAL2,B3GAT1,SDF2,GOLGA2,B3GALT1,NPC1,EDEM3,B3GAT2,FUT10
640	carbohydrate metabolic process(GO:0005975)	0.151062	1.02637	0.401972	0.610588	65	61	MPI,GBGT1,NPL,LOC106042005,YDJC,MDH2,GPD1,MDH1B,PHKG1,CS,B4GALT2,MDH1,LOC106042616,LOC106040588,TALDO1,B3GAT1,HEXA,CHST2,PGM3,GNPDA1,PGLS,SLC2A5,NANP,LDHB,PFKL,SLC35A1,LOC106046007,LOC106046634
641	phosphatidylinositol phospholipase C activity(GO:0004435)	0.243555	1.0257	0.406824	0.610999	19	17	PLCD4,LOC106047990,PLCH2,LOC106042207,PLCG1,PLCL1,PLCD3,PLCB1,PLCH1,PLCB2,PLCB4,PLCL2,LOC106033167
642	cellular response to oxidative stress(GO:0034599)	0.182489	1.02567	0.410106	0.610335	37	36	BRF2,NOX5,PRDX6,RWDD1,ZC3H12A,NFE2L1,FAM76A,PINK1,ETV5,LRRK2,PARK7,HTRA2,SLC11A2,EIF2S1,NFE2L2,SLC7A11,PRKAA1,SLC25A24,VKORC1L1,NUDT2,PYCR1,XBP1,ADNP2,LONP1,PENK,SETX,PRR5L,PNPT1,LOC106029539,ATP13A2,PYROXD1
643	protein localization to nucleus(GO:0034504)	0.232925	1.0254	0.410082	0.610776	24	19	LOC106040415,LOC106029513,LOC106042493,LOC106049739,PYGO1,YWHAE,SIX4,SOX9,ZBTB7A,DVL1,PIKFYVE,HHEX,PLRG1,LOC106047259,XPO1,BMP7
644	nucleosome assembly(GO:0006334)	0.185273	1.02525	0.41307	0.6103	36	32	LOC106045128,LOC106045899,LOC106045860,LOC106035790,LOC106045814,LOC106029722,ASF1A,SART3,NAA60,NAP1L1,SOX9,SHPRH,NAP1L4,CHAF1A,LOC106045096,LOC106045143,ATRX
645	endocytosis(GO:0006897)	0.135675	1.02481	0.433824	0.610266	91	91	LOC106049482,RIN3,RHOV,MARCH3,PIK3CG,MICALL1,NECAP1,DNM1,LOC106049530,BECN1,AAK1,SH3GL2,AP2M1,RABGEF1,RHOU,EPN2,LRP11,SH3BP4,OPHN1,CSNK1G2,RHOQ,LOC106035864,ZFYVE9,SH3KBP1,PACSIN3,USP33,RAB1A,HEATR5A,DNM3,ATP9A,APP,EPS15L1,MARCH2,LRRK2,GAPVD1,PACSIN2,CDC42,WASL,SNX10,LOC106043729,RAB5A,RABEP1,CLINT1,DNM1L,ANKFY1,SYNRG,PIK3C2A,MIB1,CSNK1G1,SH3GL3,RALBP1,MYO6,USP20,PIK3C3,HEATR5B,DENND1A,RAB22A,LRP…
646	histone deacetylation(GO:0016575)	0.237644	1.02467	0.403417	0.609799	18	18	BRMS1L,SALL1,SIN3A,HOPX,MORF4L1,MSL3,LOC106048999,TBL1XR1,LOC106048998,SIN3B,TBL1X,HDAC11,MIER2,MIER1,PHB,LOC106038686,SUDS3
647	protein K48-linked ubiquitination(GO:0070936)	0.17213	1.02429	0.444444	0.609673	47	42	LOC106040415,UBE2K,ZNRF1,UBE2H,UBE2D2,UBE2G1,KLHL3,UBE2G2,RNF34,UBE2D3,SYVN1,LOC106033631,RNF216,LOC106030281,ARIH2,UBE2R2,UBE2E3,HACE1,MARCH6,UBE2B,UBE2A,LOC106030278,RNF6,NEDD4L,RNF146,RNF126,PELI1,LOC106048794,ITCH,RNF8,RNF152,UBR5,BFAR,UBE2D1,RFFL,CDC34,UBE2T
648	1-phosphatidylinositol-3-kinase activity(GO:0016303)	0.252443	1.02357	0.428763	0.610138	15	15	FGF19,PIK3C2G,LOC106032954,PIK3CG,PIK3CB
649	inner ear development(GO:0048839)	0.207492	1.02311	0.416347	0.610171	26	26	PHOX2B,NEUROD2,NEUROD1,CDH23,LOC106039424,C1QTNF5,CYTL1
650	photoreceptor inner segment(GO:0001917)	0.21214	1.02282	0.407979	0.609914	27	24	GNAT2,LOC106042852,CDH23,SAG,SHANK2,DNM1,DFNB31
651	transcription factor binding(GO:0008134)	0.114831	1.02251	0.443662	0.610437	188	187	LOC106044623,NR0B2,ASCL4,HOXA7,LOC106034479,TCF7L2,NEUROD2,LOC106044624,TP73,FOXA1,EYA2,RORB,FOXA2,CD34,MSX2,NR0B1,KCTD1,LOC106046136,STK36,PAX6,LOC106029871,GABBR1,NR1D2,PBX4,PER3,LOC106047988,ID2,SALL4,PPARGC1B,CSDC2,PPRC1,CDK9,E2F6,CDK12,RCOR3,TBX5,SOX10,LOC106049319,NAB2,RBFOX2,CREG1,BHLHE41,HMGB2,IGHMBP2,RORA,UBXN7,NIF3L1,CXXC5,JUN,PSMC5,TAF12,NUCKS1,LOC106032660,SUMO1,YWHAZ,FOXO4,LOC1060294…
652	Rab protein signal transduction(GO:0032482)	0.16384	1.02217	0.427455	0.61026	49	48	RAB44,RAB23,RAB3B,RAB30,RAB21,DNAJC27,RAB26,LOC106038552,IFT27,RAB10,RAB28,RAB33A,AATK,RAB35,RAB3C,RAB7A,RAB5C,RAB1A,RAB8B,RAB14,LOC106029469,RAB40B
653	regulation of synapse organization(GO:0050807)	0.255665	1.02174	0.424754	0.610945	16	15	LOC106048152,CDH8,CNTNAP4,SLITRK2,LRRC4,PTPRO,ETV5,DAG1,VCP
654	phospholipase A2 activity(GO:0004623)	0.249421	1.02051	0.410468	0.612202	18	15	OC90,LOC106040722,PRDX6
655	phospholipase C-activating G protein-coupled receptor sig...(GO:0007200)	0.189042	1.01822	0.446191	0.615266	34	33	LOC106049872,NMUR1,GALR2,NMBR,OPRM1,HTR2A
656	motile cilium(GO:0031514)	0.146262	1.01811	0.445396	0.61473	70	69	CCDC103,LOC106035351,EFCAB2,CFAP99,LRRC6,IQCG,IFT46,SAXO2,IFT74,LOC106034342,STARD10,IQCD,LOC106034196,IFT88,LRRC48,RSPH1,TEKT2,DNAJB13,SORD,IFT27,SEPT4,TPGS1,CCDC65
657	insulin secretion(GO:0030073)	0.219273	1.01797	0.430538	0.614275	23	22	NEUROD2,NEUROD1,CPLX1,GPR119,LOC106029871,RIMS2,RAPGEF4
658	regulation of synaptic vesicle exocytosis(GO:2000300)	0.193232	1.01646	0.43643	0.616731	32	30	LOC106041507,NCS1,STXBP5L,NRN1,GIPC2,RIMS4,RIMS2,GRIN3A,BACE1,PFN2,APBA1,RIMS1,DBNDD2,LRRK2,APBA2,FBXL20,DVL1,RAB5A,ADORA2B,CASK
659	protein tyrosine/serine/threonine phosphatase activity(GO:0008138)	0.192825	1.01631	0.42615	0.616987	34	31	LOC106049255,PTP4A3,DUSP26,EPM2A,DUSP8,DUSP4,DUSP15,DUSP5,PTP4A1,LOC106039715,SBF1,DUSP16,PTEN,DUSP22,STYXL1,DUSP10,PPM1F,PTPDC1,DUSP3,DUSP12,LOC106035104,SSH2,RNGTT,SSH1
660	rRNA binding(GO:0019843)	0.200821	1.01512	0.437343	0.618923	27	27	FASTKD5,MRPL16,SBDS,ERAL1,NOL12,LOC106029404,RPS4X,DIEXF,RPS5,RNASEL,KDM2B,RPL37,PTCD3,EMG1,MTERF4
661	intracellular signal transduction(GO:0035556)	0.105519	1.01256	0.456	0.622598	270	263	LOC106049026,PLCD4,CCDC68,TSSK2,PRKAG3,DCDC2B,SDCBP2,LOC106047992,LOC106045042,BMX,LOC106033676,TEC,LOC106029544,MASTL,LOC106048195,SH2B2,LOC106047990,ACOT11,LOC106029423,ECEL1,STK32C,PRKCI,PRKCA,NEURL2,MAPK4,NUAK2,DGKG,SRPK1,DCLK1,LOC106036829,CIT,DEPDC1B,LOC106029542,SIK1,DGKZ,LOC106036842,RPS6KA2,WNK2,MAPK6,KCTD9,TLK1,NRG1,ASB6,TSSK3,WSB2,LOC106032300,PAK3,SIK2,MYO9A,LOC106040490,MCF2L2,PLCH2,…
662	positive regulation of transcription by RNA polymerase II(GO:0045944)	0.0961106	1.01221	0.474	0.622462	514	493	LOC106044623,TBX1,VGLL2,ASCL4,LIF,HOXB5,PAX1,PHOX2B,POU2F3,HOXA10,HOXA2,ZNF750,SPAG8,GLIS3,ZIC3,LOC106040764,TCF21,GBX2,RFX6,TXK,SOX13,TCF7L2,GRHL3,DRD3,NEUROD2,LOC106044624,TP73,NHLH1,POU1F1,NPAS4,FOXA1,NEUROD1,EOMES,PROX1,LOC106046140,LHX4,LOC106041938,IKZF3,GALR2,SOX8,LOC106032954
663	neuromuscular synaptic transmission(GO:0007274)	0.236174	1.01025	0.432718	0.624994	19	17	SLC5A7,CHAT,CHRNA5,CHRNB2,FCHSD2,FCHSD1,CHRND,ETV5,KIF1B
664	blastocyst hatching(GO:0001835)	0.238979	1.01025	0.449673	0.624281	17	17	LPAR6,PPAPDC1A,SLC25A34,NDUFA2,TBL1XR1,CTR9,LOC106044654,ARHGDIG,UBE2A,PHF6,BCOR,CCDC62,PPP4R4
665	response to progesterone(GO:0032570)	0.231474	1.00989	0.446753	0.62486	21	19	LOC106044170,LOC106032954,HSPA2,ABHD2,CD38
666	clathrin-coated vesicle membrane(GO:0030665)	0.213022	1.00855	0.437984	0.626417	22	22	HIP1R,SYT9,AP2B1,AP1B1,VTI1A,RAB35,AP1M1,LOC106029555,AP3B2,SYT2,LOC106029421,LOC106048885,MYO6,AP1G1,TGOLN2,DENND1A,VAMP3
667	ribosomal large subunit biogenesis(GO:0042273)	0.223959	1.00828	0.433604	0.626827	20	20	NWD2,AAMP,SURF6,PES1,MALSU1,HEATR3,YAE1D1,NOP16,RPL26L1,NPM1,ZNF622,PAK1IP1,RPL14,EBNA1BP2,GTF3A,SDAD1,NOC2L,NVL,EIF6,RPF2
668	cell proliferation(GO:0008283)	0.120067	1.00785	0.446809	0.626864	154	149	TBX1,PAX1,WNT2B,ENPEP,LOC106043502,INS,GBX2,SDCBP2,TCF7L2,LOC106042852,ROS1,NOX5
669	ciliary tip(GO:0097542)	0.217393	1.00637	0.441476	0.628526	21	21	IFT46,IFT74,KIF3C,IFT88,DYNLL2,TRAF3IP1,IFT27,CDKL5,TTC21B
670	connexin complex(GO:0005922)	0.232205	1.00536	0.452957	0.629407	21	18	GJB7,GJB3,LOC106037668,GJD2
671	positive regulation of G1/S transition of mitotic cell cy...(GO:1900087)	0.253345	1.00502	0.447989	0.629304	15	15	LSM11,TERT,CCND2,RPTOR,EIF4G1,ANKRD17,LOC106030278,RPL17,PLCB1,PLRG1,CCND1,CUL4B,CUL4A,KMT2E
672	neuromuscular junction(GO:0031594)	0.167069	1.00498	0.440812	0.628654	46	45	LOC106033676,RPH3A,COLQ,LOC106029395,STXBP5L,DLG3,SPOCK1,CDK5R2,FCHSD2,SYNGR3,KCNC4,SYNC,AGRN,SV2A,FCHSD1,SLC8A3,STXBP5,DNAJC5
673	regulation of GTPase activity(GO:0043087)	0.163085	1.00441	0.460571	0.629625	48	48	PROM2,LOC106035938,EPHA4,LOC106040291,PLXNA4,DAB2IP,STMN3,BCL6,ADAP1,PLXNB2,RAB3GAP2,PLXNA2,EPHA5,FGD6,RAB3GAP1,LOC106045044,SBF1,ARHGEF5,PLXND1,EFNA5,FGD4,PAFAH1B1,FGD3,TRAPPC6B,EPHB3,CRK,ARHGAP27
674	receptor internalization(GO:0031623)	0.217175	1.00351	0.422589	0.631054	21	21	DNM1,LOC106049323,ACKR3,RAMP1,GRK4,CLTCL1,CD81,GRIA1,DNM3,CLTC,TFRC,CD9,PICALM,RAB31,RAMP3,SNX1,ITGB2,LDLRAP1,CNR1
675	negative regulation of cell cycle(GO:0045786)	0.233972	1.00344	0.449735	0.630464	18	18	MEN1,BRINP2,GMNN,RHOB,RPS6KA2,CHMP1A,BRINP1
676	B cell activation(GO:0042113)	0.252044	1.00282	0.427171	0.630716	15	15	LOC106045325,LOC106041503,IKZF3,CXCR5,CD40,TXLNA,PFDN1
677	negative regulation of fibroblast proliferation(GO:0048147)	0.237734	1.00264	0.45906	0.630263	18	17	LOC106041921,LOC106049327,DAB2IP,PEX2,LOC106041919,MED31,FTH1
678	embryonic hindlimb morphogenesis(GO:0035116)	0.24403	1.00169	0.422764	0.631093	16	16	WNT8A,MSX2,WNT3
679	sodium ion transmembrane transport(GO:0035725)	0.210208	1.00168	0.433548	0.631101	22	22	SCNN1B,KCNK1,HCN3,SLC12A3,ASIC1,SCN8A,SLC8A1,LOC106036862,SLC8A3
680	regulation of multicellular organism growth(GO:0040014)	0.222384	1.00088	0.44358	0.632398	19	19	DRD3,TNKS2,AFG3L2,ZMPSTE24,LOC106045491,LOC106042802,APP,MBD5,PTPN11,LOC106044308,HTRA2,AGPAT6,STAT3,SGPL1
681	calcium ion transmembrane transport(GO:0070588)	0.172029	1.00074	0.446026	0.631932	41	40	SLC24A4,GRIN3B,CACNA1S,TRPC6,ASIC1,LOC106031155,TRPM8,SLC8A1,SLC24A2,LOC106031415,ATP2B4,CACNA2D4,SLC8A3,CACNB4,MCOLN1,NALCN,TRPC1,TRPM6,SLC24A1,SLC25A25,SLC24A3
682	cytoskeleton organization(GO:0007010)	0.140945	1.00017	0.481641	0.632143	81	78	PMFBP1,LRRC6,STRIP2,CNTNAP1,SYNE3,THY1,LOC106049640,PACSIN1,TSPAN32,SH3D19,ABI2,RHOU,CAMSAP1,FGD6,LOC106038521,ZMYM3,SH3KBP1,PACSIN3,YWHAH,LOC106040281,LIMD1,DPYSL2,CAPZB,SOX9,FITM2,FGD4,FGD3,MARK1,PACSIN2,PAK4,PDZD8,PCLO,MAST2,CAP2,ABLIM1,LOC106043193,MICAL3,WTIP,MAST4,LARP4,WASF3,CECR2,DST,LOC106030002,TNIK,ZRANB1,SEMA6A,ELMO2,FGD2,DOCK1,PAK7,PHIP,PRPF40A,QRICH1,LOC106039143,ARAP3,OBSL1,SVIL,BR…
683	RNA polymerase II proximal promoter sequence-specific DNA...(GO:0000978)	0.10931	0.99852	0.474423	0.634134	223	211	GATA4,PAX1,HOXA7,RFX8,PHOX2B,POU2F3,HOXA10,HOXA2,ZNF750,ZIC3,RFX6,TXK,TCF7L2,TP73,NPAS4,RORB,IRF1,TBR1,FOS,ELF3,NACC2,POU2AF1,PAX6,NR1D2,OTX1,MEF2A,MAFG,ZBED1,EHF,ETS2,PBX4
684	post-embryonic development(GO:0009791)	0.18174	0.997686	0.43787	0.634736	36	35	ANKRD1,IMPAD1,TIPARP,CHST11,STK36,ITPR1,ETNK2,CHST13,HEG1,MAPK8IP3,MUT,PYGO1,TMTC3,IREB2,CCDC47,BCL2,SZT2,RC3H2,ASH1L,PSEN1,SGPL1,GIGYF2,TAPT1,MORC3,PLEKHA1,GABRG2,LHX1,AGO2,TBCE,LOC106045450
685	Rab guanyl-nucleotide exchange factor activity(GO:0017112)	0.195586	0.997521	0.461255	0.634291	27	27	RIN3,RAB3IP,MADD,RAB3GAP2,SBF1,DENND2D,TRAPPC10,RGP1,DENND3,DENND6B,GAPVD1,TRAPPC4,DENND5B,LOC106043729,DENND5A,TRAPPC8,RIC1,DENND2A,DENND1A,RIN2,DENND1B,DENND4C,RAB3IL1,DENND2C,TRAPPC9
686	cell communication(GO:0007154)	0.212009	0.99394	0.445302	0.639412	24	22	GJB7,GJB3,LOC106037668,ENPP5
687	lipid metabolic process(GO:0006629)	0.161336	0.991485	0.450461	0.642761	52	50	LOC106049006,LOC106048250,LOC106047990,APOD,GDPD2,GDE1,PTPRN2,LOC106029535,LOC106045668,MGLL,CNEP1R1,CIDEA
688	mRNA 3'-end processing(GO:0031124)	0.248519	0.990893	0.449933	0.642997	16	16	SYMPK,CPSF7,FIP1L1,DHX38,UPF3B,CSTF3,POLDIP3,SRSF5,PCF11,THOC7,SRSF4,THOC1,LOC106031662,SRSF11,SRSF6,CSTF1
689	GDP binding(GO:0019003)	0.154261	0.989794	0.49046	0.644009	52	52	LOC106047082,RAB3B,RHOB,RAB21,RAB11B,ARL3,RAB10,RAB28,RAB35,TRIM23,RERG,DYNC1LI1,RAB7A,RAN,RAB5C,RAP1B,RAB8B,RAB14,RRAGC,RAB27B,RAB2A,RAB40C,RAB18,SRP54,PRPS1,RAB5A,RRAGD,RAB9B,ARF1,RHOA,GNAI3,RAB9A,RAP2C,SEPT12,RAB22A,RAB31,RAB8A,RAB4A,RAB29
690	dendrite cytoplasm(GO:0032839)	0.238656	0.987749	0.447543	0.646592	16	16	LOC106047981,CAMK2A,WASF1,HIP1R,ABHD12,CDKL5,KIF5C,MAPK8
691	cell-cell adhesion(GO:0098609)	0.139221	0.987568	0.479657	0.646185	71	71	PKP3,LOC106049214,LOC106049743,CD34,CTNNA3,CDH20,DLG3,JUP,CDH7,CDH26,CDHR3,CDH8,LOC106046592,THY1,CYFIP2,CDH11,CTNNB1,IGSF5,PPAP2B,CDH22,CTNNA2,LRRC7,CDH10,SOX9,CDH19,CDH9,LOC106049783,VEZT,DLG2,CDH12,CDH18,CDH13,TENM2,VMP1,DLG1,BCL2,CDH2,SCRIB
692	membrane raft(GO:0045121)	0.12428	0.987419	0.476876	0.645687	113	111	LOC106049872,LOC106042256,RTN4RL1,STOML3,LOC106032918,LOC106049743,SULF1,SLC25A4,LOC106031703,PRKCA,GABBR1,SLC25A5,ITPR1,CBL,SYNJ2,LOC106029559,LOC106047719,THY1,FAIM2,AGRN,TRPM8,PI4K2A,BACE1,ADCY1,CXADR,PRNP,RHOQ,STX12,S1PR1,PRKCZ,LOC106049641,ADGRG1,LYPD6,KCNE3,LCK,LOC106048455,DCC,DAPK3,APP,RGS7,DAG1,GHSR,TSC2,LRRK2,PODXL,RGMB,PARK7,LOC106036243,STAT6,FADD,STOML1,TNFRSF1A,RIT2,FYN,LOC106046278…
693	receptor tyrosine kinase binding(GO:0030971)	0.168975	0.986862	0.468384	0.646572	40	40	MYOC,LOC106032954,LOC106048250,LOC106031703,YWHAG,CBL,PITPNM2,LOC106049744,MST1,RNF41,PICK1,SHC2,PCNA,DAZAP2,SHC3,PITPNM3,PTPN11,LOC106044308,NRG3,ZPR1,DOCK4,LOC106042799,DUSP3,FNTA,PIK3R2,LOC106048510,SOCS5,LRP4,ELMO2
694	mitochondrial translational elongation(GO:0070125)	0.207457	0.986761	0.467662	0.646001	24	24	MRPS24,MRPL39,MRPL16,MRPS23,MRPL3,MRPL54,MRPL35,MRPL13,GFM1,MRPL23,AURKAIP1,MRPL32,MRPS25,MRPL53,LOC106048497,MRPL44,MRPS17,MRPS18C,MRPS9,MRPS5,MRPL33,MRPL48,MRPL42
695	activation of protein kinase activity(GO:0032147)	0.155031	0.985985	0.477348	0.646547	53	51	LOC106029675,STK11,MAP2K6,MAP2K2,MAP2K3,LOC106036842,PPP2R3C,PAK3,PRNP,STK39,OXSR1,STRADA,STRADB,LOC106036543,STK25,NEK1,ATG13,TGFB2,MAP4K3,PAK1,PAK4,STK24,NRK,PAK2,MAP4K5,TAOK3,MAP4K4,PDGFB,STK4,TAOK1,TNIK,ADNP,SLK,MAP3K2,PAK7,MAP3K14,MAP2K5,NEK4,STK10,PAK6,MAP3K3,STK3,MAP3K4
696	lysosome organization(GO:0007040)	0.201282	0.985642	0.46608	0.646379	25	25	CLN6,LOC106048554,NAGLU,CLVS1,VPS35,HEXB,VPS11,HEXA,CHMP5,AKTIP,LRRK2,ACP2,TMEM106B,CLVS2,VPS18,ARSB,LOC106033539,IDUA,LOC106042308,HOOK1,LOC106040436,TPCN2,MBTPS1
697	photoreceptor cell maintenance(GO:0045494)	0.219267	0.985222	0.461935	0.646297	21	20	NXNL1,CNGB1,CDH23,NPHP4,SPATA7,TUB,RP1L1,BBS2,NPHP3,DRAM2,USH2A,CLCN3,IQCB1,CIB2,BBS12,ESRRB
698	transmitter-gated ion channel activity involved in regula...(GO:1904315)	0.229403	0.984921	0.444005	0.646791	18	18	GABRA6,GRIN2C,GABRE,GRIN3A,GABRB2,GRIA4,GABRD,GRIA1,GLRB,GABRA1,GABRB3,GLRA1
699	peptidyl-L-cysteine S-palmitoylation(GO:0018230)	0.24659	0.984434	0.45839	0.64686	15	15	GOLGA7B,ZDHHC23,ZDHHC22,ZDHHC7,ZDHHC9,ZDHHC1,ZDHHC6,ZDHHC14,ZDHHC20,ZDHHC21,ZDHHC18,ZDHHC2,GOLGA7,ZDHHC4
700	response to wounding(GO:0009611)	0.199463	0.982908	0.463568	0.64937	27	25	GRIN2C,NMNAT3,PAX6,PEBP1,MAP1S,ABHD2,SLC1A2,TMPRSS4,INHBB,SOX2,VASH1,PDGFA,NMNAT1,TGFB2,FAM65A,HHEX,PDGFB,DST
701	nuclear-transcribed mRNA poly(A) tail shortening(GO:0000289)	0.248778	0.982889	0.465278	0.648673	15	15	PNLDC1,SAMD4A,PARN,CNOT11,CNOT4,CNOT1,PAN2,CNOT2,CNOT8,CNOT6,CNOT6L,TNKS1BP1,CNOT7,ZCCHC11
702	negative regulation of protein phosphorylation(GO:0001933)	0.173773	0.982111	0.474616	0.649233	38	36	LOC106045706,LOC106049743,LOC106046127,LOC106031703,PAX6,ZC3H12A,DAB2IP,ATG14,PPAP2B,PRNP,NTRK3,CRKL,FKBP1A,TSC2,LRRK2,CIB1,INPP5K,DVL1,LOC106043729,PAQR3,LOC106049954,IBTK,CHP1,CORO1C
703	axon extension(GO:0048675)	0.219168	0.982068	0.462893	0.648569	20	20	LOC106030627,AUTS2,DCLK1,MAP1B,RAPH1,NLGN3,ULK1,USP9X,SLC9A6,FBRSL1,DVL1,LOC106043729,DCX,LOC106029849
704	phosphatidylinositol 3-kinase complex(GO:0005942)	0.228476	0.981891	0.458974	0.648146	19	19	PIK3R5,PIK3C2G,LOC106032954,PIK3CG,PIK3CB,PIK3R6,PIK3R3,SOCS6,LOC106045206,SOCS7,PIK3C2A,PIK3R1,PIK3R2,SOCS5,SOCS2,PIK3C2B,SLA2
705	skin development(GO:0043588)	0.19457	0.981462	0.475062	0.648852	26	26	ASCL4,GJB3,ADAMTS2,SLITRK5,JUP,SLC27A4,DHCR24,LOC106049919,LOC106049613,PDGFA,ARRDC3,WDR48,FRAS1,SUFU,GPR89B
706	response to hydrogen peroxide(GO:0042542)	0.213047	0.980606	0.46066	0.650197	21	21	CRYAA,CRYAB,SLC8A1,LOC106042207,SDC1,PLCG1,MAPK8,PRDX3,STK25,KPNA4,PARK7,BCL2,PPP2CB,FYN
707	ARF guanyl-nucleotide exchange factor activity(GO:0005086)	0.23439	0.980432	0.468456	0.649738	17	17	LOC106030611,ARFGEF1,IQSEC3,LOC106029327,CYTH4,ARFGEF3,GBF1,ARFGEF2,IQSEC1,PSD2,CYTH1,PSD3,HERC1,CYTH3,FBXO8,PSD
708	dendrite development(GO:0016358)	0.234095	0.979912	0.466755	0.649924	17	17	MAP1S,LOC106049840,MAP1B,ABI2,SS18L1,GRIN3A,PAK3
709	positive regulation of NIK/NF-kappaB signaling(GO:1901224)	0.20332	0.978625	0.461634	0.651256	24	24	IL1B,C1QTNF4,PTP4A3,EIF2AK2,EDA,LOC106029513,SMPD3,LOC106048595,LOC106044437,APP,SPHK1,LOC106047050,SASH1,TLR7,RC3H2,LOC106037927,RC3H1
710	synaptic transmission, cholinergic(GO:0007271)	0.242303	0.97798	0.474483	0.652287	17	15	SLC5A7,LOC106040412,CHRNA5,CHRNB2
711	membrane fusion(GO:0061025)	0.237386	0.976834	0.492042	0.653352	16	16	UBXN2B,RIMS1,OPA1,USO1,DCSTAMP,SNAP23,HACE1,RABEP1,DNM1L,CHP1,BLOC1S6,CTBP1,NSFL1C,VPS33B,UBXN2A
712	protein stabilization(GO:0050821)	0.128416	0.974264	0.490967	0.657559	92	91	CALR3,LOC106039162,LOC106032954,IFT46,PIN1,LOC106033453,PER3,ZSWIM7,CRYAB,HIP1R,LOC106029513,AAK1,TMEM88B,WDR81,BAG2,GTSE1,DVL3,PPAP2B,PFN2,RRP8,SUMO1,STX12,MTMR9,USP9X,PINK1,SYVN1,USP33,CDC37L1,ZNF207,GAPDH,HSPD1,SAXO1,CCT5,MUL1,LOC106029401,HSP90AA1,TELO2,NCLN,PARK7,LAMP2,CCT2,USP19,CCT4,P3H1,CREBL2,DVL1,NLK,LOC106049448,TAF1,TBL1X,PDCD10,SEC16A,PIK3R1,CHP1,HSF2,NAA15,SUGT1
713	microtubule(GO:0005874)	0.103809	0.972231	0.523571	0.660222	243	238	LOC106036883,LOC106040086,DCDC2B,TRIM55,LOC106037914,NEK7,RADIL,TTLL10,DNAI1,BIN1,SPAG6,CCDC181,KIF6,NAV1,SHROOM2,KIF3C,LOC106043857,LOC106046590,KIF28P,DNM1,MAP1LC3A,LOC106049539,STMN1,LOC106029559,MAP1S,DYNC1I1,KIF15,KATNA1,MAP1B,DNAH10,LOC106047719,KIF21B,FHDC1,LOC106038759,MAP1LC3B,INCENP,APC2,KLC1,DYNLRB2,DNAH3,TUBA4A,MAP6,TUBGCP2,CKAP2,TUBB1,LOC106037636,SLC8A1,LOC106039316,TEKT2,EML6,DYNLL…
714	protein serine/threonine phosphatase activity(GO:0004722)	0.176223	0.971961	0.491898	0.660686	38	37	PPP2R5D,PPM1M,RPAP2,TAB1,PPP3CB,MTMR14,PDP1,PPM1G,MTMR4,PPEF1,LCK,PPM1A,PTEN,PPM1E,PDP2,PPP2R3B,MTMR3,PPM1B,PPM1F,PPP2CB,MTMR6,PPA2,PHLPP1,PPP6C,UBLCP1
715	metalloaminopeptidase activity(GO:0070006)	0.223893	0.971419	0.49867	0.660846	19	18	ENPEP,LVRN,MMP16,LOC106048489,TRHDE,MMP17,METAP1,RNPEP,ERAP1,DNPEP
716	mRNA polyadenylation(GO:0006378)	0.199711	0.969964	0.485993	0.662477	25	25	LOC106029387,SYMPK,FIP1L1,PAPOLG,PAPD5,APP,CPSF2,AHCYL1,GRSF1,WDR33,LOC106038574,PAPOLA,SCAF8,CSTF3,MTPAP,CSTF2,SSU72,PCF11,CLP1,NUDT21,CPSF3,SPDYC,CDC73
717	cadherin binding(GO:0045296)	0.125296	0.96897	0.524505	0.663425	106	105	PKP3,LOC106030627,MB21D2,CTNNA3,CDH20,JUP,MICALL1,CDK5R2,CDH7,GIPC2,CDH26,CDHR3,CDH8,LOC106046592,CDH11,CTNNB1,COBLL1,CDH22,KIF5B,GOLGA2,SHTN1,EHD4,CTNNA2,USO1,PI4KA,RANGAP1,RAB1A,GOLGA3,CDH10,RPL6,USP8,CDH19,EXOC3,CDH9,MPRIP,PTPRT,SPTBN1,EPS15L1,DHX29,CDH12,CDH18,GAPVD1,TBC1D2,LOC106031449,UBAP2,CDH13,MMP24,PPME1,UBFD1,RPL15,ARHGAP18,CDH2,MKL2,PFKP,DOCK9,LYPLA2,PKP4,CDH6,MYO1B,EIF4H,PSEN1,TXNDC9…
718	positive regulation of cell division(GO:0051781)	0.179547	0.968663	0.484775	0.663207	32	32	FGF8,IL1B,BTC
719	cellular response to DNA damage stimulus(GO:0006974)	0.11418	0.967391	0.519918	0.664595	149	144	LOC106040415,TP73,LOC106040643,ZMAT3,LOC106029528,TIMELESS,MASTL,FBXO18,ZRANB3,ZC3H12A,FMN2,MEN1,STK11,WDHD1,INIP,CBL,MB21D1,SMARCAL1,ZBTB47,APLF,LOC106045071,MCM9,BCL6,TLK1,SAMHD1,PIDD1,ZBTB38,LOC106032345,FAAP20,FBXO31,CCDC13,MACROD2,RRP8,POLQ,BAZ1B,CHCHD6,RPS3,SHPRH,SETD7,ZDHHC16,ETAA1,ATMIN,LOC106029618,SPRTN,NABP1,FBXO45,BTG2,ATF2,ZBTB7A,VCP,RBBP5,USP10,NEK1,RFWD3,CIB1,FMR1,HELB,CCNK,CDKN2AI…
720	response to virus(GO:0009615)	0.199177	0.967113	0.476886	0.66505	27	25	RSAD2,LOC106042804,EIF2AK2,IFIH1,DDX60,DCLK1,LOC106029404
721	regulation of centrosome duplication(GO:0010824)	0.240414	0.964842	0.477778	0.668807	15	15	ITGB1BP2,CHMP1A,PDCD6IP,LOC106047512,CHMP5,FBXW5,CHMP4B,CHORDC1,NPM1,LOC106042429,XPO1,CEP131,VPS4B
722	exocytosis(GO:0006887)	0.140358	0.964078	0.5	0.669371	71	69	SLC17A9,SYTL3,LOC106033350,LOC106029536,LOC106029395,STXBP5L,PIP5K1C,LOC106030611,SYTL2,SYCN,SRCIN1,ARFGEF1,LOC106049198,EXOC3L1,STX1A,EXOC6B,LLGL1,TXLNA,SNAP25,STXBP5,DNAJC5,BRSK2,SCRN1,PRSS12,SNAP23,EXOC3,SCAMP1,EXOC4,MYO5A,PAK1,SNAP47,VMP1,SCAMP5,ARFGEF2,RAB11A,MICAL3,SYT10,PIK3C2A,MIA3,VAMP7,EXOC5,MYH10,RALA
723	hormone-mediated signaling pathway(GO:0009755)	0.186011	0.963044	0.474908	0.670282	29	29	LOC106045570,RXFP2,LOC106033350,RXFP1,REN,NR1D2
724	long-term memory(GO:0007616)	0.225349	0.962297	0.491935	0.670773	17	17	NPAS4,CALB1,LOC106048195,ADCY8,LOC106047988
725	helicase activity(GO:0004386)	0.143581	0.961593	0.499445	0.671192	63	62	HFM1,ZRANB3,IFIH1,SMARCAL1,DDX60,RAD54L,MCM9,LOC106049692,TDRD12,DDX18,RAD54B,DDX47,LOC106049511,DDX58,DDX6,SHPRH,DDX52,DICER1,HELZ,DDX49,ATRX,DDX11,DDX27,G3BP1,LOC106045415,AQR,DDX10,DDX31,GTF2F2,UPF1,FANCM,LOC106040231,EIF4A3,SMARCA5,EIF4H,DDX3X,ERCC6L2,SMARCA1,DDX17,DDX46,BTAF1,LOC106049908,HELLS,DDX42,CHD1,DDX41,CHD9,DDX59,DDX28,LOC106037084,CHD7,DDX24,NAV2,RAD54L2,HELQ,DDX55,MCM3
726	response to stimulus(GO:0050896)	0.166609	0.959666	0.490476	0.674337	43	41	RDH8,SLC24A4,LOC106029467,CNNM4,LOC106030402,SPATA7,LOC106047256,SLC24A2,LOC106031772,NYX,PDE6D,MYO3B,RIMS1,PDCL,BBS9,SLC24A1,CNGA2,ARL6,LOC106036365,SLC8B1,CNGA3,USH2A
727	nuclear envelope(GO:0005635)	0.123769	0.959121	0.521156	0.674438	105	103	NSMF,LOC106032815,BIN1,SYNE3,ITPR1,POLA1,ROGDI,LOC106029513,RNF43,CHMP7,GNAZ,TMEM201,PCYT1A,ITSN1,CLGN,TNKS2,NUPL1,MTMR8,LOC106032894,HTATIP2,BICD2,PRKCZ,NPC1,PGRMC2,NUP62CL,LOC106042480,TPR,UBXN4,RAN,RANGAP1,RAB40B,NEMP1,RTCB,NUP35,KPNB1,PAFAH1B1,GPER1,RGS7,AGPAT3,AKAP6,LOC106029618,SEH1L,PARP11,IPO7,CHMP4B,NUP43,AGPAT5,LOC106047301,NUP93,NUP107,TMPO,IPO9,TMEM33,MTMR6,ELAVL4,BNIP2,LOC106040231,N…
728	male gonad development(GO:0008584)	0.161646	0.958905	0.492503	0.674074	46	42	HOXA10,SRD5A2,LRRC6,LOC106047829,NR0B1,WNT4,REN,CBL,KLHL10,BCL2L1
729	visual learning(GO:0008542)	0.198732	0.958837	0.486759	0.674182	24	24	DRD3,NDRG4,FOXB1,NETO1,BRAF,NLGN3,RIC8A,B4GALT2
730	hematopoietic progenitor cell differentiation(GO:0002244)	0.177552	0.958658	0.496394	0.673734	32	32	SSBP3,ESCO2,LOC106049640,PTPRZ1,SIN3A,PLEK,WDR7,SLC8A3,LOC106036926,PYGO1,SMPD3,FSTL3,PRRC2C,LOC106048678,ARHGEF7,AGPAT5,EML1,ZFAT
731	cilium(GO:0005929)	0.115089	0.957044	0.523469	0.675768	139	139	PROM2,SNTN,LOC106037914,CCDC39,MYOC,STOML3,HYLS1,RSPH3,LRRC6,TTLL10,IFT46,TBC1D30,IFT43,IFT74,PDZD7,ADCY3,LOC106048961,TMEM138,KIF3C,UBXN10,IFT80,CBL,CCSAP,IFT88,DNAH10,DFNB31,IFT140,FHDC1,LCA5,CFAP53,LOC106037029,EVC,LOC106039316,ANKS6,DYNLL2,TRAF3IP1,WDR35,ARL3,IFT27,RAB10
732	membrane depolarization(GO:0051899)	0.237233	0.95609	0.493911	0.67656	15	15	GRM1,CACNG2,SNAP91,CACNG4,LOC106036862,CACNB4,PRKCZ,CACNA1E,CNGA2
733	structural molecule activity(GO:0005198)	0.120766	0.954626	0.512927	0.679004	119	106	LOC106043422,LOC106047979,OC90,LOC106048011,FGG,LOC106043419,NEFM,GFAP,JUP,LAD1,CLDN25,LOC106048967,SNTB1,EPB41L2,MAP1B,LOC106047719,SYNC,CLDN5,CLDN11,LOC106048679,CLDN19,COPG1,ADD2,KLHL3,KRT20,VPS25,LLGL1,TLN2
734	spermatid development(GO:0007286)	0.174812	0.953606	0.508255	0.680747	38	34	PIWIL1,TDRD5,TSSK2
735	cell cycle(GO:0007049)	0.102495	0.950792	0.574297	0.684675	222	219	SPAG8,CDT1,CDCA3,LOC106029675,LOC106049664,MISP,TIMELESS,ANAPC16,LOC106046136,STEAP3,SDCCAG3,MAPK4,CINP,PIN1,NCAPG2,CCSAP,ANAPC7,BABAM1,KATNA1,BECN1,EPB41L2,LOC106041852,KLHL13,DAB2IP,CHTF18,LOC106049744,CABLES2,SRC,MAPK6,OIP5,MAD2L2,TLK1,USP22,CKAP2,WDR6,CDCA2,RALB,SIAH1,MCTS1,MTUS1,APPL1,TXNL4A,SEPT4,KATNB1,THAP1,PELO,ANAPC5,TACC3,ANAPC2,APPL2,FZR1,RIOK2,CDK2AP1,ARL8B,DBF4B,PTP4A1,USP9X,SMPD3,R…
736	aggresome(GO:0016235)	0.213103	0.949965	0.507266	0.685274	21	19	LOC106042628,SERGEF,DBF4B,RANGAP1,UBQLN1,STRADB,ZDHHC17,EPS15,PRKCQ,TBK1,PSEN1,EDEM1,XRN2,SQSTM1,SFMBT2
737	positive regulation of interferon-beta production(GO:0032728)	0.23878	0.949957	0.492476	0.684547	15	15	IRF1,IFIH1,RNF135,MAVS,RIOK3,POLR3G,DDX58,PTPN11,LOC106044308
738	kinesin binding(GO:0019894)	0.182191	0.949922	0.505389	0.683852	30	30	LOC106043502,KCNA2,MAPK8IP2,IFT88,KCNC1,PLEKHM2,ATCAY,MAPK8IP3,ARHGEF10,SHTN1,MAPK8IP1,NUP62CL,MAPK8
739	regulation of cell morphogenesis(GO:0022604)	0.226317	0.949865	0.514403	0.683941	17	17	SH3D19,CAMSAP1,BCL9L,STRIP1,ZMYM3,CAPZB,FITM2,PDZD8,WTIP,LARP4,ZRANB1,PHIP,QRICH1,LOC106037928,FMNL2,LOC106038019
740	flavin adenine dinucleotide binding(GO:0050660)	0.159666	0.946735	0.526857	0.688331	43	43	IL4I1,NOX5,LOC106041531,FMO3,LOC106041548,ETFA,ACADL,GSR,POR,NOS2,MTO1,CHDH,ACAD10,IVD,ACAD9,FOXRED2,NDOR1,DLD,LOC106041383
741	motile cilium assembly(GO:0044458)	0.211234	0.946313	0.53129	0.688269	19	19	CCDC39,LRRC6,CCDC176,CC2D2A,ATMIN,CFAP221,LOC106049245,INTU,MKS1,KIAA0586,CENPJ,LOC106039143,RSPH9,SPATA6,LOC106031352,CCDC40,IFT57,ZMYND10
742	extrinsic component of membrane(GO:0019898)	0.157889	0.946252	0.528944	0.687625	45	44	RPH3A,BSN,MICALL1,BECN1,MGLL,SEC23A,VPS13A,INPP5J,MCF2L2,PCYT1A,STK39,TPR,WDR45B,LOC106049822,WIPI2,RB1CC1,AP4B1,MCF2L,ATG13,MTMR3,ATG2B,VPS13C,HPCA,EFCAB7,BLOC1S6,NCF1,MITD1,RGS6,UBXN6,WDFY3,NMT2,IQCE,EZR,SYT6,VPS13D,SEC23B,LOC106029329,ASPSCR1
743	integrin complex(GO:0008305)	0.224373	0.945689	0.504711	0.687824	17	17	LOC106046910,ITGB6,ITGA2B
744	regulation of cytokinesis(GO:0032465)	0.1793	0.945067	0.512315	0.688834	29	29	SDCCAG3,PIN1,BCL2L1,BECN1,KLHL13,ZFYVE26,UVRAG,PDXP,LOC106047512,RAB11FIP3,PIK3R4,CCP110,SETD2,LOC106037125,RAB11A,KLHL21,LOC106042429,PIK3C3,RAB11FIP4,PRC1,AHCTF1,PRPF40A
745	microvillus(GO:0005902)	0.163749	0.944549	0.514019	0.688963	46	40	PROM2,FOXA1,LOC106031703,LOC106034342,TBC1D10A,STARD10,FMN2,FSCN1,VILL,SLC27A4,CRB2,ANKS4B,LOC106034617,FABP2,PDGFA,ATP6V1B2,BBS2,LRRK2,RAPGEF3,EXOC4,CNP,LOC106042799,MYO1A,MYO6,LOC106042954
746	proximal/distal pattern formation(GO:0009954)	0.234348	0.943571	0.511379	0.690616	18	15	HOXA10,PTCH2,LOC106035954,PBX4
747	positive regulation of insulin secretion(GO:0032024)	0.2083	0.943231	0.52046	0.690465	23	22	NR0B2,TCF7L2,IRS2,UCN3,CD38,MCU
748	site of double-strand break(GO:0035861)	0.188571	0.941291	0.513854	0.693626	27	27	ESCO2,APLF,SAMHD1,ARPC3,RNF138,ARPC2,ACTR2,ARPC1A,ZBTB7A,VCP,ACTR3,HELB,SMC6,SLF1,MRE11A,ARPC5,SLF2,PRPF19,RNF8,RIF1,WDR70,SMCHD1,RNF169,RNF168,LOC106037151,POLH,RAD50
749	negative regulation of Notch signaling pathway(GO:0045746)	0.222451	0.940336	0.513298	0.694434	18	18	OVOL2,LOC106029528,DLK1,EGFL7,YTHDF2,CBFA2T2,LOC106044437,HIF1AN,NEURL1,ZBTB7A,BEND6,WWP2,GATA2,BMP7,DLL4
750	ion transport(GO:0006811)	0.151377	0.940098	0.539414	0.694057	52	49	SLC26A9,LOC106045713,SLC5A12,SLC24A4,LOC106032892,ATP5J2,SLC12A5,KCNN2,SLC9A4,SLC1A2,SLC8A1,SLC26A2,SLC22A16,SLC9A7,SLC9A6,SLC9A5,SLC25A10,GLRB,SLC22A23,CALHM2,SLC9A9,SLC12A9,CNNM1,SLC22A15,GLRA1,CLCN3,LOC106039201,LOC106031329,SLC12A2,GABRB1,PLLP,STEAP1,LASP1,FAM26F,FXN,SLC15A4,SLC17A5,LOC106032139,WNK1,ADD1
751	cellular response to glucose starvation(GO:0042149)	0.185486	0.939719	0.529484	0.693892	29	29	ZC3H12A,NUAK2,SIK1,UPP1,ATG14,SIK2,PICK1,FAM76A,HIGD1A,SESN3,PIK3R4,ITFG2,MTMR3,BCL2,NFE2L2,PRKAA1,SZT2,LOC106037440,PIK3C3,XBP1,EIF2AK3
752	GABA-A receptor activity(GO:0004890)	0.22737	0.9397	0.508748	0.69318	16	16	GABRA6,GABRE,GABRQ,GABRB2,GABRD,GABRR1,GABRA1,GABRB3,GABRA2,GABRG1,GABRB1,GABRA4,GABRG2
753	outflow tract morphogenesis(GO:0003151)	0.238093	0.938991	0.515689	0.693597	16	15	TBX1
754	endosome organization(GO:0007032)	0.183853	0.935981	0.518926	0.697793	28	28	TMEM127,DNM1,LOC106048554,PI4K2A,STX6,VPS11,PLEKHF1,FAM109A,RNF26,AKTIP,USP8,SNX10,ARFGEF2,VPS18,PIK3C3,RAB22A,DNAJC13,PLEKHJ1,SQSTM1,LAPTM4B,KIAA1033,HOOK1,LOC106040436,VPS33B
755	cytoskeletal protein binding(GO:0008092)	0.138827	0.934325	0.531938	0.699691	64	62	PTPN3,FABP3,CDH20,FARP1,CDH7,CDH26,CDHR3,CDH8,LOC106046592,PACSIN1,SLC8A1,CDH11,LOC106030330,CDH22,PICK1,LOC106042493,FRMD3,PACSIN3,LOC106029371,EPB41L4B,CDH10,CDH19,CDH9,SGIP1,CDH12,CDH18,MYLIP,PACSIN2,EPB41L5,ALDOB,CDH13,FCHO2,WASL
756	phosphotyrosine residue binding(GO:0001784)	0.200935	0.934041	0.524112	0.699395	22	22	HCK,PTPN3,SHF,CBL,LOC106049323,SHB,NCK2,PIK3R3,CRKL,SHC3,PTPN11,LOC106044308,PIK3R1,YES1,PIK3R2,SAMSN1,SH3BP2,LDLRAP1,PTPN5
757	G protein-coupled receptor binding(GO:0001664)	0.168533	0.933233	0.542413	0.699945	36	35	UTS2B,GNAT2,LOC106042852,NPY,GPRC5B,UCN3,ARHGEF11,GNAZ,STUB1,RAMP1,PICK1,GNAL,S1PR1,USP33,PACRG
758	axon terminus(GO:0043679)	0.162355	0.93239	0.532483	0.70056	37	37	SYT7,BIN1,LOC106029871,KCNA2,SYNJ2,PEBP1,KCNC4,CDH8,UCN3,PACSIN1,SNAP91,ATP6V0D1,SLC9A6,LOC106046290,SEPT6,PNOC,GPER1,FMR1,TANC1,NTRK2,CLCN3,HNRNPR,NRP1,HCN1,LOC106029811,NTS
759	actin filament binding(GO:0051015)	0.109375	0.931438	0.554192	0.701381	151	146	LOC106031388,LOC106047210,LOC106045846,MYH7B,LOC106047196,NEXN,ESPN,TNNC2,NRAP,LOC106045646,CTNNA3,LOC106046900,BIN1,LOC106042274,MYO5B,SYNE3,LOC106048257,SHROOM2,TAGLN3,PLS1,CDK5R2,LOC106046428,HIP1R,CORO2A,LOC106049840,MYO18A,FSCN1,VILL,CORO2B,ADD2,LOC106029886,TMEM201,ARPC3,MYO1D,FLII,LOC106030330,PICK1,TLN2,MYOM1,LOC106049264,SHTN1,CTNNA2,CAPZA1,CFL2,LOC106030329,LOC106029820,SHROOM1,PKNOX2,L…
760	negative regulation of cell adhesion(GO:0007162)	0.19251	0.930166	0.539744	0.702685	24	24	HRG,LOC106031703,FAM65B,PLXNA4,PLXNB2,PLXNA2,LOC106045044,PLXND1,SEMA4D,CBLL1,TGFB2,CDH13,ARHGDIG,MIA3,SEMA5A
761	angiogenesis(GO:0001525)	0.108519	0.929362	0.559063	0.70325	146	142	TBX1,HOXA7,LOC106041921,LOC106049327,FLT4,OVOL2,EFNA1,NOX5,LOC106038356,APOLD1,LOC106031703,ARHGAP22,PRKCA,ZC3H12A,PIK3CG,AAMP,FGF1,NRP2,RHOB,LOC106044537,DAB2IP,FGFR1,ANGPTL4,THY1,ACKR3,EGFL7,SHB,THSD7A,RAMP1,EREG,WARS,MFGE8,SEMA3E,LOC106041919,RORA,PGF,SRPK2,PIK3R6,PTK2,HTATIP2,S1PR1,KIAA1024,ADGRG1,ATP5B,PLXND1,CSPG4,VASH1,MED1
762	response to ischemia(GO:0002931)	0.22416	0.926912	0.544355	0.707166	16	16	CAMK2A,MAP2K6,RNLS,FAIM2,PINK1,MAP3K5,EEF2K,CIB1,BCL2,FAM175B,PPIF
763	negative regulation of autophagy(GO:0010507)	0.197474	0.926866	0.535576	0.706495	22	22	CPTP,LOC106047502,GOLGA2,TAB3,PTK2,MTMR9,EIF4G1,KDM4A,DAPL1,BCL2,TBC1D14,LARS,HERC1,BMF,TLK2,KLHL22,KIAA0226,DAP
764	positive regulation of mitotic nuclear division(GO:0045840)	0.228157	0.926719	0.520325	0.705984	16	16	IL1B,DRD3,BTC
765	cellular response to hypoxia(GO:0071456)	0.149527	0.926029	0.539488	0.706367	49	47	ENDOG,TERT,FMN2,STC1,TRPC6,KCNK3,KCND2,MGARP,UCN3,SLC8A1,LOC106048489,RORA,SLC8A3,CPEB1,SLC29A1,PINK1,UBQLN1,SUV39H2,FAM162A,LOC106045190,IREB2,PRKCE,ACAA2,PTGS2,RGCC,BCL2
766	cellular response to heat(GO:0034605)	0.166566	0.921822	0.517241	0.712468	35	35	HSPA2,FGF1,HSF1,HSPA5,HSPA9,SUMO1,LOC106039891,CLPB,TPR,LOC106047512,YWHAE,LOC106031601,LOC106044437,HSPA8,HSPA13,HSPA14,VCP,LOC106045553,HTRA2,ARPP21,HSF2,ANO1,LOC106042429
767	vascular endothelial growth factor receptor signaling pat...(GO:0048010)	0.193764	0.921752	0.544335	0.712582	23	23	FLT4,SULF1,ELMO1,BCAR1,NRP2,PIK3CB,SHB,NCK2,PGF,VEGFC,NCKAP1,VEGFA
768	U2-type precatalytic spliceosome(GO:0071005)	0.196087	0.921564	0.550318	0.712143	23	23	LSM4,SNRPA1,TXNL4A,PRPF6,PRPF8,LSM6,SNRPB,SMU1,SF3B3,PRPF4,SNU13,SF3B1,LSM8,ZMAT2,MFAP1,SNRPD3,PRPF38A,IK,SNRPD1,WBP4,LSM5,LSM7,SNRPB2
769	adenylate cyclase-activating G protein-coupled receptor s...(GO:0007189)	0.13302	0.920444	0.558065	0.71316	74	72	LOC106045570,S1PR4,RXFP2,LOC106045953,PTGER2,GCG,GALR2,LOC106033350,RXFP1,TBXA2R,ADM,ADCY3
770	protein complex oligomerization(GO:0051259)	0.161529	0.920131	0.543757	0.712924	37	37	LOC106031388,ZC3H12A,LOC106038368,LOC106048152,SLC9A1,ACMSD,DPAGT1,MCU,TRAPPC12,NBR1,LOC106049618,KHDRBS3,BLM,TRAPPC10,LOC106038369,PFKL,CAMK2G,MCOLN2,DNM1L,PFKP,NUFIP1,STOML2,HSCB
771	heterotrimeric G-protein complex(GO:0005834)	0.201782	0.918053	0.536774	0.715549	21	20	GNAT2,LOC106042852,LOC106043022,GNG2,GNAZ,GNG5,GNAL,GNG4,LOC106042860,GNG12,GNAI3,GNGT2,GNA12,LOC106045450,GNG7,GNA13,GNAS,GNAI1
772	autophagosome membrane(GO:0000421)	0.213159	0.917564	0.548813	0.715532	17	17	MAP1LC3A,MAP1LC3B,ATG14,TMEM74,ATG9A,WDR81,TECPR1,RAB7A,VMP1,CALCOCO2,SNAP29,STX17
773	cellular response to tumor necrosis factor(GO:0071356)	0.144713	0.917167	0.553933	0.715429	53	51	LOC106041491,LOC106047514,LOC106045706,LOC106041042,LOC106041492,DFNA5,TNFRSF21,ZC3H12A,LOC106047988,GPD1,DAB2IP
774	DNA-binding transcription factor activity, RNA polymerase...(GO:0000981)	0.0923348	0.917051	0.624	0.714872	354	344	TBX1,ASCL4,RFX8,PHOX2B,POU2F3,HOXA10,GLIS3,ZIC3,LHX8,TCF21,RFX6,AHRR,SOX13,TCF7L2,LOC106036167,GRHL3,FERD3L,NEUROD2,TP73,SKOR1,ETV7,NHLH1,POU1F1,NPAS4,SP9,FOXA1
775	E-box binding(GO:0070888)	0.195629	0.91452	0.554172	0.71816	24	23	TCF21,NEUROD2,NEUROD1,SCRT2,BHLHE40
776	anatomical structure morphogenesis(GO:0009653)	0.19174	0.914438	0.550388	0.717537	25	23	SOX13,FOXA1,CPM,FOXB1,BICD1,SIAH1,EREG,TRIM13,SIX4,PITX2
777	embryo development ending in birth or egg hatching(GO:0009792)	0.218023	0.914273	0.537649	0.717061	16	16	MFRP,LOC106046140
778	early endosome to late endosome transport(GO:0045022)	0.216792	0.913136	0.530201	0.718123	18	18	LOC106048554,BECN1,WDR81,RAB7A,AKTIP,STX8,RAB5A,PIK3C3,SNF8,RILP,WDR91,HOOK1,KIF16B,LOC106040436,EEA1,SNX16
779	chromatin organization(GO:0006325)	0.12175	0.912657	0.562963	0.718143	83	81	RAG2,LOC106045137,LOC106048982,LOC106045907,LOC106045840
780	protein-containing complex binding(GO:0044877)	0.106228	0.912315	0.580384	0.718675	148	143	NR0B2,TSSK2,LOC106045860,TAPBPL,RPH3A,MLKL,MB21D2,SKAP1,BIN1,NDUFA8,NACC2,WASF1,ITPR1,MAPK8IP2,CRYAB,DNM1,MAP1S,CPS1,LOC106049840,DAB2IP,LOC106048163,PPP2R2B,RPS2,NDUFA4,NDUFA9,CHMP6,LCA5,TAB1,LOC106029656,ABI2,NCK2,DDB1,ATP6V0D1,APPL1,PDK1,SIN3A,KCTD2,LOC106032950,PRNP,TUB,HADHA,RPTOR,APPL2,ULK1,TXN2
781	GABA-A receptor complex(GO:1902711)	0.228988	0.911985	0.538051	0.718431	16	16	GABRA6,GABRR3,GABRE,GABRQ,GABRB2,GABRD,GABRR1,GABRA1,GABRB3,GABRG1,GABRB1,GABRA4,GABRG2
782	establishment of mitotic spindle orientation(GO:0000132)	0.215344	0.91133	0.553947	0.718719	17	17	PAX6,SPDL1,SPRY1,DYNLT1,PAFAH1B1,DCTN1,ZW10,SCRIB,NDEL1,GPSM2,BCCIP,NSFL1C,LOC106031353,CDK5RAP2,LOC106029429
783	defense response to Gram-positive bacterium(GO:0050830)	0.186704	0.911023	0.552764	0.718489	27	25	LOC106049351,LOC106049357,LOC106049352,LOC106049359
784	regulation of protein phosphorylation(GO:0001932)	0.199301	0.910661	0.547341	0.719076	21	21	WNT9B,LOC106049840,ATG14,PLXNB2,GRM5,RPTOR,FAM76A,LOC106045206,CCDC88C,DVL1,TLR7,PHLPP1,FNIP2,CORO1C,PHIP,CELSR3,NDUFS4
785	histone methyltransferase complex(GO:0035097)	0.210864	0.910243	0.553966	0.718952	18	18	MEN1,HDAC9,LOC106029447,PRDM4,LOC106029618,KDM4A,RBBP5,KMT2D,PAXIP1,NCOA6,KDM4B,KDM6A,DPY30,JARID2,KDM5B,LOC106041693,LOC106029488,KMT2C
786	mRNA transport(GO:0051028)	0.156006	0.909808	0.568261	0.718872	41	41	IGF2BP1,ALYREF,SLBP,NUTF2,HSF1,NUPL1,KIF5C,G3BP2,BICD2,EIF5A2,IGF2BP3,AAAS,IWS1,SUPT6H,LOC106041485,PARP11,FMR1,NUP98,NCBP2,LOC106037400,EIF4A3,MCM3AP,LOC106029640,POM121,CASC3,AHCTF1,UPF3A,XPO1,LOC106029554,SENP2,NXT2,HNRNPA3,RANBP17,SEC13,QKI,MAGOH,LOC106045611,ARC,LOC106045576
787	nuclear body(GO:0016604)	0.107226	0.908049	0.585641	0.721035	142	139	LOC106039393,CLIC3,ESRP1,CORIN,IMPAD1,LSM11,TRIM25,GEMIN6,DTX1,RAPGEF5,NACC2,LOC106040763,RNF2,SIM2,RAPH1,TCF20,TESK2,SS18L1,EAF1,FBXL3,COIL,TKT,PAPOLG,CBX4,NBR1,UBXN7,UBOX5,SBF1,UBE2O,BAZ1B,RAB8B,HOXA4,HIVEP1,LOC106038164,NELFA,PCNA,MAMLD1,KIAA1429,ATMIN,TPP2,PPWD1,MKNK2,KLHDC2,NMNAT1,TELO2,FAM134B,HACE1,LOC106049551,SH3BP5,DHX8,BMI1,NCOA2,DSN1,EHMT1,NUP98,PRDM15,GEMIN4,SAP18,SUGP2,LARS,SNW1,REX…
788	poly(U) RNA binding(GO:0008266)	0.216687	0.907837	0.551365	0.720661	16	16	LOC106044214,ATXN1,PABPC1L,PATL2,MSI1,PABPC1,PABPC4,FMR1,MSI2,RBMS3,HNRNPH1,KHDRBS2,PNPT1,DIS3L2,RBMS1,DAZAP1
789	vesicle docking(GO:0048278)	0.217906	0.907657	0.545103	0.720952	16	16	LOC106029395,NDRG4,STX1A,STX6,STX12,STX8,TSNARE1,STX16,EXOC5,STX17,STX7,STX19
790	hippocampus development(GO:0021766)	0.177563	0.905337	0.547215	0.723943	31	29	LOC106045741,CDK5R2,PEBP1,LOC106049840,EPHA5,ATP2B4,KIF5B,LOC106049716,LOC106049694,KIRREL3,LOC106046290,LOC106049483,PAFAH1B1,BBS2,HTR5A,FEZ1,LOC106049954,DCX
791	ATP-dependent 3'-5' RNA helicase activity(GO:0034459)	0.215844	0.904226	0.564343	0.724944	16	16	DHX33,TDRD9,DHX57,DHX35,DHX29,DHX30,DHX38,DHX8,DQX1,DHX37
792	chromosome(GO:0005694)	0.120293	0.903969	0.588667	0.724603	94	93	LOC106049664,KIAA0020,LOC106044563,HORMAD2,LOC106049918,ESCO2,MAD2L2,CDK9,CDK12,PPHLN1,CDCA2,KIF4A,ZBTB38,FAAP20,DDX18,SSRP1,ESCO1,LOC106036705,RAD21L1,POLQ,BLM,PGK1,TADA2A,HPRT1,SETD7,PPP1R7,NCAPH,TET3,PWP1,SPRTN,MSH2,ZFR,SETD8,SETD2,FBXO11,BRCA1,MYT1L,PAXIP1,FMR1,EHMT1,CDYL,RECQL5,DDX27,TOP1,LOC106029506,TOP1MT,BOD1L1,LOC106029689,SETDB1,USP7,NEIL1,ASH1L,TOPBP1,SETD1B,RECQL,RHNO1,UVSSA,RBBP6,RB…
793	kidney development(GO:0001822)	0.149256	0.901456	0.574201	0.727841	49	47	LOC106046910,TCF21,TP73,PROX1,SULF1,TIMELESS,TIPARP,IFT88,WDPCP,LOC106044163,SALL1,TRAF3IP1,ARL3,IFT27,MMP17
794	endoplasmic reticulum-Golgi intermediate compartment(GO:0005793)	0.141891	0.901108	0.576617	0.727666	51	51	TMED3,CA4,MYO18A,LMAN2L,COPG1,PDIA6,LMAN2,TRAPPC12,SEC23IP,GNPNAT1,LOC106034175,SEC22B,ERGIC1,NUCB2,MAN1A1,RGMB,GBF1,ARFGAP2,COPG2,TRAPPC2,TMED6,LOC106048157,RER1,ERP44,LOC106044604,STX17,ANPEP,CHP1,DDHD2,TMED7,LMAN1,TMED2,IST1,MCFD2,KIAA0368,MPPE1,UGGT1,LRPAP1,SLC35C2,MYDGF,PROM1,TMED5,INPP5B
795	regulation of glucose metabolic process(GO:0010906)	0.225663	0.901057	0.576455	0.727744	15	15	GNB3,PDK1,RORA,ZMPSTE24,PDK3,ADIPOR1,ACACB,LCMT1,NCOA2
796	nuclear membrane(GO:0031965)	0.104625	0.898952	0.624874	0.730313	163	159	HOXA7,LOC106049844,NSMF,SYNE3,MRPS23,BCL2L1,CNEP1R1,STX1A,LOC106034001,DNAJB2,ADRA1A,TMEM18,NUTF2,TBC1D20,CERS2,APEH,TMEM201,PRICKLE1,TXNL4A,GRK5,NRXN1,PRNP,LOC106042493,NUPL1,PHF20,PNPLA7,FZR1,SUMO1,OSBPL8,PTCHD2,NUP62CL,TPR,SPAST,RANGAP1,NUP50,AAAS,ANKRD17,SCRN1,BRAP,RB1CC1,GAPDH,NUP35,KPNB1,LOC106046248,AKAP6,WTAP,CERS6,YEATS4,KLHDC2,QSOX2,KPNA4,SMOX,DNAJB12,VAPA,TNRC18,LOC106047301,NUP98,LEMD…
797	transcription by RNA polymerase II(GO:0006366)	0.117019	0.898759	0.572327	0.730626	98	95	GLIS3,ETV7,NMI,DTX1,GCM2,ELF3,PAX6,EHF,POLR2C,LOC106047988,POLR2D,TAF5L,NFIC,POLR2F,SUPT3H,POLR2E,EAF1,ETV1,MED16,GTF2I,GTF2A1,TBPL2,PRDM4,NELFA,POLR2J,TAF1A,CTR9,GTF2IRD1,SUPT6H,NFYA,PHRF1,POLR2B,TAF7L,DVL1,TBP,TAF4B,NFE2L2,TMF1,GTF2H3,BMPR2,LOC106029506,GTF2F2,LOC106029689,SCAF8,LEF1,EPAS1,ASH1L,STAT3,NCOR1,XBP1,POLR2L,LOC106029400,ECD,RNGTT,CEBPZ,GTF2B,NFIL3,LHX1,ERCC3,RTF1,BTF3,KLF4,TCERG1,CR…
798	cellular respiration(GO:0045333)	0.215002	0.89857	0.556452	0.730188	17	17	FASTKD5,LYRM7,TBRG4,SDHAF4,NDUFS1,LOC106044041,NDUFAF2,SFXN4,SLC25A12,SLC25A25
799	protein targeting(GO:0006605)	0.171796	0.897992	0.581645	0.731129	30	30	HOMER3,LOC106047981,AP4S1,YWHAG,AP1S3,SYNGR1,GIPC2,SORL1
800	single fertilization(GO:0007338)	0.194773	0.897672	0.582474	0.731624	24	21	HOXA10,SPAG8,ADCY3,TRPC6,MFGE8,LOC106044380,CLGN,LHFPL2
801	negative regulation of neuron death(GO:1901215)	0.216174	0.897236	0.560265	0.731569	16	16	CD34,ITPR1,CBL,SORL1,TMEM259,VPS35
802	memory(GO:0007613)	0.154889	0.896767	0.584416	0.731542	43	41	LOC106046910,ITPR3,JPH3,NETO1,KCNK10,ATXN1,LOC106048152,NQO2,LOC106029621,ASIC1,LOC106048154,B4GALT2,BACE1
803	signal transduction(GO:0007165)	0.0898538	0.896363	0.651	0.732178	371	366	PDE6C,FGFBP1,CLIC3,LOC106048210,GABRA6,TRIM55,BMX,LOC106032142,STOML3,RIN3,LOC106040412,LOC106049208,RADIL,ARHGAP19,OMP,CD34,LOC106048195,DIRAS1,CASKIN1,SH2B2,GNB3,GABRR3,SAG,NDRG4,ARHGAP22,LOC106043022,LOC106029423,ITPKA,CHRNA5,LOC106029374,CHRNB2,ADCY3,LOC106043569,LOC106045950,PPP1R12B,PPP2R5D,LOC106049846,LRRN2,WNT8B,MAP2K6,ADCY8,CBL,GABRE,SERGEF,STAM,LOC106029699,LOC106049530,RASL10B,PIK3CB,…
804	filopodium(GO:0030175)	0.13979	0.896142	0.575221	0.731775	56	55	LOC106046663,IGF2BP1,NPTX2,LOC106044622,CBX6,ADGRA2,FARP1,SRCIN1,FAM65B,LOC106049840,ACTC1,FSCN1,RAPH1
805	respiratory gaseous exchange(GO:0007585)	0.220917	0.895454	0.565807	0.732844	16	16	CHST11,LOC106029699,MAN1A2,CHST13,TRAF4,MAPK8IP3
806	establishment or maintenance of cell polarity(GO:0007163)	0.196258	0.894931	0.554974	0.732956	21	21	RHOV,FSCN1,SNAP91,RHOU,RHOQ,PARD6A,ACTR2,STK25,CDC42,ACTR3,CLASP1,CAP1,PARVG,RLTPR,PARVA,PARD6B
807	regulation of megakaryocyte differentiation(GO:0045652)	0.210849	0.894757	0.594241	0.733199	17	17	ITGA2B,TNRC6C,SIN3A,LOC106029447,CNOT4,RBBP5,TNRC6B,KMT2D,KAT2B,PRKCQ,TNRC6A,LOC106037927,LOC106037928,KMT2E,EIF6,MEF2C,KMT2C
808	integrin-mediated signaling pathway(GO:0007229)	0.149441	0.894699	0.581206	0.73255	46	45	LOC106046910,PRAM1,ITGB6,HCK,TEC,ITGA2B
809	U12-type spliceosomal complex(GO:0005689)	0.209457	0.892663	0.57236	0.735023	18	18	SNRNP48,SF3B6,ZMAT5,ZCRB1,SNRPG,SNRPB,SNRNP35,ZRSR2,SF3B3,SF3B4,PHF5A,DHX15,SF3B1,PDCD7
810	embryonic forelimb morphogenesis(GO:0035115)	0.200721	0.892619	0.567708	0.734345	20	19	WNT2B,MSX2,WNT3,TBX5,CTNNB1,RDH10
811	negative regulation of NF-kappaB transcription factor act...(GO:0032088)	0.16775	0.891569	0.565693	0.73529	33	32	LOC106047514,LOC106045706,NFKBID,ZC3H12A,DAB2IP,SETD6,CMKLR1,LOC106032117,COMMD1,OTULIN,LOC106047050,NLRC5,CHP1,IRAK2,LOC106042201,ERBB2IP,PELI1,UFL1,LOC106045639,MAP2K5,ITCH,PIAS4,KLF4,RWDD3,DAP
812	cellular response to interferon-gamma(GO:0071346)	0.141849	0.8906	0.578888	0.736078	52	49	LOC106041491,SLC26A6,LOC106047514,LOC106041042,LOC106041492
813	PML body(GO:0016605)	0.135794	0.889545	0.599562	0.736953	62	57	TCF7L2,LOC106040415,TERT,LOC106029466,TRIM8,HSF1,CDK9,THAP1,N4BP1,AKAP8L,RPA1,SUMO1,EIF4ENIF1,PTEN,DAPK3,PIAS2,TP53INP2,HIPK1,MKNK2,RNF111,RFWD3,ATRX,PIAS1,TENM2,SMC6,CASP8AP2,KLHL20,RNF6,USP7,SP3,TOPBP1,ZNF451,SMC5,HIPK3,TOP3A,MORC3,PIAS4,NSMCE2,SQSTM1,SENP2,LOC106029394,WDFY3,UBN1,RPAIN,TDP2
814	ADP binding(GO:0043531)	0.201876	0.888992	0.583333	0.737115	20	19	ITGB1BP2,ABCG1,LOC106036829,MYO18A,PGK1,VCP,PRKAG2,PRPS1,ADCK3,MYH10,ERN1,MYO6,PRKAG1,LONP1
815	transcription coactivator activity(GO:0003713)	0.104419	0.888519	0.618902	0.737859	137	136	VGLL2,NEUROD2,NEUROD1,MYCBP,DTX1,ELF3,POU2AF1,JUP,LOC106047988,GMEB2,VGLL1,MKL1,TAF5L,TCF20,SND1,ING4,SS18L1,SUPT3H,NCOA1,NPAT,CTNNB1,TADA2B,TADA1,WWC1,BCL9L,LOC106049800,ARID5B,PRPF6,MED17,JMJD6,MED31,JUN,TAF12,LOC106049618,MED23,RNF14,UBE2L3,MED13,GTF2A1,PSMD9,MED1,CITED2,ARID1A,LOC106036141,PITX2,SMARCD3,TADA2A,MED14,DCC,PIAS2,SUB1,BRCA1,TDRD3,MYT1L,LOC106049245,KMT2D,EDF1,NCOA2,TAF7L,NUP98,RR…
816	RNA processing(GO:0006396)	0.16033	0.887034	0.605583	0.739374	34	34	M1AP,TMTC1,BICD1,LARP7,RTCA,SNRNP40,TRMT2A,EXOSC1,CHERP,PABPC4,DHX8,NOVA1,ADAR,DROSHA,DDX20,LARP6,MRPL44,SYNCRIP,RNGTT,HNRNPH1,SETX,DDX54,ADARB1,ADAD1,HNRNPH3,LOC106043196,ZFC3H1,THOC1,RBMS1,MPHOSPH10,CCNL1,ADARB2
817	protein monoubiquitination(GO:0006513)	0.182874	0.886147	0.556401	0.740726	30	24	LOC106040415,TRIM25,CBL,FBXL2,UBE4B,CUL3,KBTBD8,UBE2O,MGRN1,UBE2R2,NEURL1,CUL1
818	tRNA binding(GO:0000049)	0.144912	0.885714	0.598639	0.741401	48	48	LOC106041118,LOC106044214,LOC106047486,TRMT10A,SEPSECS,TERT,YRDC,LOC106041493,NSUN3,YARS,EARS2,CARS,IGHMBP2,TRMT11,ALKBH1,TYW5,TRNT1,NSUN2,XPO5,IARS,DTD1,XPOT,EEF1A1,ALKBH8,MARS,AARS,TRMT1L,IARS2,EIF2A,NEMF,PTCD1,AIMP1,PUS1,NSUN6,TRMU,AARS2,KARS,KIAA1456,TRMT10C,EIF2AK4,YARS2,EEFSEC,FARS2
819	protein localization(GO:0008104)	0.14755	0.884917	0.574074	0.742601	44	44	CCDC68,AMN,LOC106047981,NR0B1,AP4S1,LOC106034965,LOC106049813,IFT88,LOC106034088,BCL6,MAPK8IP3,RAB35,ULK1,AKAP10,CD81,LOC106049822,HEATR5A,NBEA,AP4B1,BBS2,LOC106043029
820	basolateral plasma membrane(GO:0016323)	0.109777	0.884058	0.609053	0.743167	119	113	PROM2,LOC106030304,SLC26A6,LOC106045951,CA9,MEGF11,FRMPD2,LOC106043419,NDRG4,SLC7A6,CNNM4,LOC106048584,KCNJ10,DLG3,ADCY8,HCN4,KCNC2,AQP4,CNNM2,SLC9A4,LOC106029656,CD38,PIANP,CLDN19,LOC106042806,SLC4A9,CTNNB1,MYO1D,ATP2B4,SLC16A10,CXADR,MTTP,CTNNA2,LRRC7,STK39,SLC29A1,CD81,LOC106049857,DSTYK,SLC41A3,AJAP1
821	RNA polymerase II distal enhancer sequence-specific DNA b...(GO:0000980)	0.171383	0.884	0.557039	0.742487	34	31	HOXB5,HOXA7
822	integral component of presynaptic membrane(GO:0099056)	0.146729	0.882737	0.582579	0.743762	44	44	APH1A,SYT7,GABBR1,KCNA2,SLC6A9,ADCY8,LOC106049813,KCNC1,STX1A,KCNH1,SLC1A2,CNTNAP4,PCDH17,SLC6A11,NRXN1
823	positive regulation of angiogenesis(GO:0045766)	0.13697	0.882712	0.600444	0.743045	66	61	IL1B,LOC106040412,SMOC2,CD34,UTS2R,DDAH1,ADM,PRKCA,ZC3H12A,TERT,AAMP,JUP,FGF1
824	phosphatidylserine binding(GO:0001786)	0.167273	0.882636	0.588164	0.742431	31	31	RPE65,SYT7,SYTL2,SYT13,SYT17,LOC106032855,SYT9,SYT1,OSBPL10
825	positive regulation of ERK1 and ERK2 cascade(GO:0070374)	0.10817	0.882225	0.614286	0.74232	118	116	LOC106041491,GPR55,FGF19,LOC106041042,LOC106041492,LOC106031807,FGG,ROS1,FGFR2,GCG,OPRM1,NECAB2,LOC106045898,LOC106031703,NDRG4,EPHA4,PRKCA
826	microtubule organizing center(GO:0005815)	0.109917	0.881763	0.641026	0.742318	121	119	DCDC2B,NEK7,AK5,LOC106048250,RAB11FIP5,CCDC141,SPDL1,KIF15,LOC106041852,LCA5,CHMP1A,TEKT2,UBXN2B,YTHDF2,MLLT11,LOC106049692,LOC106046172,FLII,KIF2A,NUDCD2,KIF5B,MAPRE2,LOC106049318,LOC106046557,TBCD,PTK2,PRKCZ,PDCD6IP,RPS7,PXK,PPP4C,MCPH1,KIF18A,RAB11FIP3,FRY,FIGN,CEP68,CCDC124,FAM110B,SPECC1L,C2CD5,DLGAP5,EVI5,MAPK1,ALDOB,KLHL12,LRWD1,AKAP11,SPAG9,SNX10,ARFGEF2,MAP2K1,MAPRE1,RAB11A,UPF3B,YPEL5,H…
827	chromatin binding(GO:0003682)	0.0964993	0.880842	0.659639	0.743031	222	218	LOC106044623,RAG2,OVOL2,TCF7L2,NEUROD2,LOC106044624,NPM3,NEUROD1,EOMES,LOC106041938,FOS,IFT74,FOXN4,LOC106029722,PAX6,ZC3H12A,MEF2A,MEN1,POLA1,WDHD1,LOC106047988,MB21D1,RNF2,GMNN,AUTS2,TOX3,SHMT2,LOC106049390,PWWP2A,CBX2,BCL6,CDK9,TSHZ1,NCAPD3,ASF1A,CTNNB1,SOX10,HDAC7,PHF13,SIN3A,FOXP1,MORF4L1,WDR82,SUPT5H,CBX4,BRD4,NUCKS1,LOC106049618,RBPJL,RAD21L1,NUP62CL,NCAPD2,LOC106049694,TPR,POLQ,SMARCC1,ME…
828	mitotic cytokinesis(GO:0000281)	0.145439	0.880008	0.589426	0.743603	45	45	EFHC1,SEPT3,MAP9,CIT,RHOB,INCENP,ZFYVE26,ESPL1,ARL3,RHOC,TRIM36,RAB35,PDCD6IP,LOC106047512,SPAST,LOC106034634,RACGAP1,SEPT6,USP8,LOC106040742,SPTBN1
829	phosphatidylinositol-4-phosphate binding(GO:0070273)	0.191073	0.879936	0.583117	0.74298	22	22	SAP30L,DAB2IP,SH3PXD2A,PLEKHF1,LOC106048285,OSBPL8,PLEKHA5,SNX3,ARFIP1,FAM21C,GOLPH3,LANCL2,PLEKHA8,PLEKHA3,SNX24,SESTD1,SNX5,OSBPL5
830	semaphorin receptor binding(GO:0030215)	0.196746	0.87806	0.593995	0.745873	20	20	LOC106042807,SEMA4B,SEMA3D,SEMA3E,SEMA3G,SEMA4D,SH3BP1,LOC106031921,SEMA4C,RIT2,SEMA6D,SEMA5A,SEMA3F,SEMA6B,SEMA6A,SEMA4A
831	regulation of establishment of cell polarity(GO:2000114)	0.201441	0.878039	0.598425	0.745909	18	18	LOC106030611,FAM65B,ARFGEF1,WDPCP,LOC106049744,RNF41,SHTN1,RAP1B,RUFY3
832	negative regulation of gene expression(GO:0010629)	0.112909	0.877997	0.629979	0.745221	100	98	NR0B2,SAMD7,FGF19,OVOL2,ANKRD1,CD34,CRYAA,TIPARP,OLFM1,SMCR8,GAS2L1,TERT,ID2,LOC106029535,C1QTNF3,CRYAB,LOC106029916,LOC106049744,VPS35,CNPY2,TNRC6C,SNX12,WDR35,PICK1,NRXN1,ZNF281,NDFIP1,RRP8,TTBK1,STC2,PINK1,CRKL,LOC106036141,APP,ACACB,GPER1,DIP2A,KDM4A,ENG,BBS2,TNRC6B,CILP,TMF1,DGKQ,PRKAA1,FYN,TAF1,PDCD10,LOC106048962,PAWR,TNRC6A,TBK1,RBMS3,NDFIP2,PDGFB,LOC106037927,WWP2,TCF4,PICALM,ADNP,ITGB8
833	positive regulation of NF-kappaB transcription factor act...(GO:0051092)	0.128646	0.877533	0.60302	0.745268	65	65	IL1B,CAMK2A,TRIM25,DHX33,RIPK4,EIF2AK2,PRKCI,TRIM62,CTH,LOC106049539,TRIM8,EDA,RNF25,LOC106037636,CD40,PIDD1,MAP3K13,PSMA6,TRAF5,TAB3,TRIM13,PRKCZ,PRDX3,MTPN,LOC106041448,APP,SPHK1,UBE2N,TRAF1
834	protein sumoylation(GO:0016925)	0.204189	0.87691	0.601342	0.746237	24	18	LOC106040415,IFIH1,CBX4,SUMO1,LOC106049618,SENP6,PIAS2,SAE1,PIAS1,UBE2I,LOC106029640,ZNF451,PIAS4,UBA2,SENP5
835	neurogenesis(GO:0022008)	0.164625	0.876593	0.584431	0.74598	32	32	NEUROD2,LOC106047981,LOC106030669,OMP,SPOCK1,BTBD2,ROGDI,DAGLA
836	histone H3 acetylation(GO:0043966)	0.182536	0.876403	0.595855	0.745532	24	24	LOC106047988,TAF5L,ING4,JADE2,SUPT3H,TADA1,TAF12,NAA60,BRPF1,CSRP2BP,YEATS2,MBIP,KAT7,KAT2B,LEF1,DR1,ING5,SUPT7L,LOC106045700,POLE3
837	transcription coregulator activity(GO:0003712)	0.145491	0.87494	0.594779	0.747848	41	41	MSX2,NMI,MED18,LDB1,MXD1,SUPT3H,MED4,MED15,MED9,MED17,SUPT20H,MED16,MED22,MED13,MED1,MED14,MED24,MED10,TFB2M,TMF1,KAT2B,RALY,CNOT2,TRERF1,LDB2,DDX1,SQSTM1,TRRAP,ELK4,MED12,MEIS2,TAF13,MED26,MED7,CREB1
838	spleen development(GO:0048536)	0.212552	0.87362	0.597656	0.7499	17	16	TCF21,LOC106047157,PBX4,PPP2R3C,PITX2,TGFB2,BCL2,FADD,RC3H2,RC3H1,LOC106041605,TGFB3,FLVCR1,POLB,PCID2
839	apoptotic process(GO:0006915)	0.0904407	0.8716	0.659639	0.752324	278	269	LOC106045865,LOC106045866,LOC106033572,LOC106047992,LOC106041222,LOC106035576,STPG1,BMX,IL4I1,DRAM1,FGFR2,NOX5,CARD8,ZMAT3,PHLDA2,IRF1,PARM1,TNFRSF21,TMEM214,BCL2L14,LOC106046136,STEAP3,SHF,LOC106044464,PRKCA,ELMO1,ZC3H12A,MEF2A,NUAK2,MAP2K6,CSRNP2,HIP1R,GDF7,TCTN3,WWOX,CIDEA,RHOB,TOX3,BCL2L13,TNFRSF19,TRAF4,FAIM2,GRAMD4,ING4,CDCA7,ATCAY,RYBP,CKAP2,ASAH2,CYFIP2,SHB,RALB,SIAH1,ESPL1,PIDD1,DPF2,LOC…
840	protein localization to plasma membrane(GO:0072659)	0.114748	0.870745	0.630753	0.753653	94	91	PKP3,LOC106029544,SKAP1,SYTL2,LOC106043149,JUP,RAB3B,LOC106029466,ZDHHC23,LOC106029542,EFR3B,KCNIP4,ANKRD9,SEC23A,PACSIN1,TSPAN5,DPP10,TMEM88B,ZDHHC22,RAMP1,LOC106032300,LOC106045937,RAB10,LOC106044720,GPR158,PLEKHF1,KCNB1,PRKCZ,RAB3C,SCN3B,DPP6,RAB8B,PIGW,PACS2,EHD3,EFR3A,C2CD5,SPTBN1,TTC7B,INPP5K,CACNB2,MYO5A,SMURF1,FCHO2,FAM126A,RAB11A,CDH2,GAK
841	protein kinase B signaling(GO:0043491)	0.20468	0.869876	0.606952	0.754336	18	17	IL1B,LOC106046140,ADTRP,CD40,FAM76A,PIK3R3,PTEN,SOX9
842	protein homodimerization activity(GO:0042803)	0.0824149	0.869293	0.707	0.754481	503	493	TBX1,NR0B2,LOC106046663,MUC13,CREB3L3,AMBP,RBM44,KYNU,LOC106046816,SRR,RHO,FLT4,SDCBP2,GYS2,LOC106048001,CCDC103,LOC106044783,CBLN1,PRPS2,LOC106045953,FGG,LOC106030627,DARS2,LOC106040412,HPGDS,IKZF3,LOC106045567,TPD52,CAMK2A,BOK,GNPTG,LOC106038356,IGSF21,AGXT,TTK,PSPH,NR0B1,SKAP1,NRN1,FOXP2,ACOT7,CLN6,TENM1,ABCG1,NACC2,PDZD7,LOC106048961,CDH20,MAPK4,TERT,TPD52L1,LOC106038368,CDH7,GIPC2,LOC1060392…
843	defense response to virus(GO:0051607)	0.122297	0.868915	0.630342	0.754302	82	76	RSAD2,LOC106044214,LOC106042804,LOC106029457,LOC106034587,IRF1,TRIM25,IRF7,EIF2AK2,POLR3H,LOC106041493,MB21D1,IFIH1,DDX60,BECN1,SAMHD1,CD40,MAVS,RIOK3,POLR3G,LOC106047031,RNASEL,SERINC3,LOC106049511,DDX58,TLR3,SETD2,ILF3,LOC106036243,TICAM1,BCL2,FADD,LOC106045177,TLR7,LOC106042799,TBK1,ADAR,NLRC5,POLR3B,IL10RB,DDX17,LOC106048794,SERINC5,NT5C3A,DHX36,ABCF3,AGBL4,MAP3K14,ITCH,TMEM173,ZMYND11,DDX41,…
844	protein heterooligomerization(GO:0051291)	0.165236	0.868108	0.599761	0.754757	32	32	ITPR3,JUP,KCNC2,MAT2A,IKZF5,LOC106032950,NUPL1,TMEM120B,CLDN3,PRKCZ,LOC106034634,MAGI2,TMCC1,LOC106043029,TSC2,GLRB,LOC106040411,GLRA1,PRKAA1
845	cytokine-mediated signaling pathway(GO:0019221)	0.139096	0.86801	0.619734	0.754177	53	52	LOC106048210,IL1B,HCK,IL22RA1,SH2B2,LOC106029871,LOC106029699,PIK3CB,STX1A,EDA,RQCD1,EREG,RHOU,PTPRZ1,TXLNA,RORA,S1PR1,GREM2,LOC106045206,EDN2,LOC106047991
846	fat cell differentiation(GO:0045444)	0.156847	0.867906	0.608441	0.753578	37	37	STEAP4,TCF7L2,C1QTNF3,GDF7,GRK5,TMEM120B,INHBB,OSBPL8,FBXO9,RNASEL,MED1,LOC106045206,ERAP1,SOCS7,BBS9,BBS2,ZBTB7A,OSBPL11,PIAS1,PLCB1,LOC106034684,CBY1,TTC8,SDF4,BBS7,SENP2,KLF4,LRRC8C
847	lamellipodium(GO:0030027)	0.105181	0.867027	0.649846	0.754205	128	125	IGF2BP1,LOC106044622,CTNNA3,LOC106034733,GDPD2,BCAR1,SRCIN1,WASF1,KCNA2,RAB3IP,LOC106049840,ACTC1,DGKZ,FSCN1,RAPH1,SLC39A14,ABI2,VILL,CTNNB1,ARPC3,FGD6,LOC106042207,ITSN1,SHTN1,PLCG1,CTNNA2,LOC106038521,PTK2,LOC106029820,AMOTL1,LOC106029555,PLXND1,PTPRO,STMN2,RAC1,MYO10,RUFY3,SH3BP1,FGD4,NCKAP1,FGD3,DAG1,EVL,PODXL,RAPGEF3,ARHGEF7,ENAH,CIB1,ACTR3,WASL,CDH2,ABLIM3,LRRC16A,ABLIM1,PLEKHG5,DPYSL3,VAMP…
848	intraciliary transport particle B(GO:0030992)	0.207013	0.865693	0.605469	0.755563	17	17	IFT46,IFT74,IFT80,IFT88,TRAF3IP1,IFT27,IFT22
849	spindle(GO:0005819)	0.117479	0.865207	0.638655	0.756326	86	84	SPAG8,TTK,FMN2,CCSAP,KATNA1,PPP2R3C,INCENP,RPS6KA2,MAD2L2,CRMP1,KATNB1,DYNLT1,KATNAL1,TBCK,CLTCL1,LOC106029572,ARL8B,PTP4A1,MZT1,SPAST,FAM96B,KBTBD8,CEP170,PLK1,RPS3,PIN4,SEPT6,ZNF207,SPECC1L,KIF3B,CLTC,CHAMP1,DCTN1,EVI5,CTDP1,ACOT13,DCTN3,SEPT2,LOC106046481,MICAL3,MAP7D1,LOC106031249,NDEL1,MYH10,E4F1,KATNAL2,RAB11FIP4,LOC106042201,PRC1,CEP350,SEPT12,CLASP2,MAP7D3,LOC106049538,SEPT7,HAUS6,MAP2K5,…
850	repressing transcription factor binding(GO:0070491)	0.177662	0.865157	0.61519	0.756402	23	23	GMNN,SRI,CTNNB1,HDAC7,HDAC9,ZMYND8,LOC106032660,TLE1,LOC106029618,LOC106049551,LOC106049581,TLE3,TLE4,HHEX,DDX20,HDAC3,LOC106029831,SKI,LOC106038686,NOC2L,ARNTL,HNF4A
851	phosphatidylinositol-3,4-bisphosphate binding(GO:0043325)	0.197994	0.864706	0.613423	0.756385	18	18	RAG2
852	Rac GTPase binding(GO:0048365)	0.159757	0.864253	0.593712	0.756337	35	34	ITPKA,SRGAP3,PAK3,DVL3,CDKL5,LOC106045467,LOC106047275,RAB7A,SH3BP1,LOC106036543,HACE1,ARHGDIA,DOCK7,PAK1,PAK4,ARHGDIG,DVL1,DOCK4,PAK2,RALBP1,CORO1C,CYFIP1,ARHGAP17,PAK7,ARHGAP44,FMNL1,PAK6
853	response to nutrient(GO:0007584)	0.182684	0.863615	0.601828	0.75733	25	22	LOC106032954,LOC106033350,PEMT,ACSL1,OXCT1,LOC106049252,SLC27A4,BCKDHB,LOC106039210
854	protein-lysine N-methyltransferase activity(GO:0016279)	0.206295	0.862989	0.622819	0.758302	16	16	METTL21C,SMYD2,SETD6,METTL21A,SETD7,SETD8,SETD2,EHMT1,METTL10,METTL20,SETD3,N6AMT2
855	fatty acid metabolic process(GO:0006631)	0.154868	0.862493	0.597674	0.7583	38	36	LOC106042682,ACOT11,FABP3,LOC106040702,LOC106043049,LYPLA1,CRYL1,LOC106049048,AOAH,CRAT,FABP2,GNPAT,DECR2,ACSF2,ACSL4,AGPAT6,GPAM,LYPLA2,PRKAR2B,SGPL1,NDUFS6,ACADSB,ACSF3,RPP14,LOC106045763,MORC2,AACS,ACADS
856	neurotransmitter secretion(GO:0007269)	0.205235	0.862385	0.623698	0.757762	18	17	LOC106033676,PTPRN2,RIMS2,NRXN1,APBA1,SYN2,DVL1,SYN3,CASK,NAAA,LOC106045644,LIN7C,CACNA1B
857	protein phosphorylation(GO:0006468)	0.0910699	0.860113	0.665331	0.761263	240	237	CDK15,TSSK2,TXK,HCK,BMX,ROS1,GLYCTK,NEK7,CAMK2A,LOC106029544,LOC106048195,NEK3,IP6K3,LOC106029536,LOC106046095,LOC106046136,EIF2AK2,PRKCI,PRKCA,STK36,STK11,PIK3CG,NUAK2,CBL,SRPK1,DCLK1,PIK3CB,ST3GAL1,LOC106029542,SIK1,AAK1,RPS6KA2,WNK2,TESK2,PPP3CB,TLK1,NEK10,CDK9,CDK12,CCNI2,CAMK2D,TSSK3,PAK3,SIK2,LOC106040490,FAM20C,MAP3K13,CCND2,SIK3,PDK1,MAP3K12,PRKAB2,CDK10,STK38L,PICK1,CDKL5,CSNK1G2,ULK1,SR…
858	lysosomal lumen(GO:0043202)	0.173657	0.859084	0.602673	0.762048	27	26	SCARB2,NAGLU,HEXB,PLBD2,LOC106029625,CSPG4,IDS,LOC106035218,GLA,MAN2B2,GYG1,SGSH,LOC106042779,ACP2
859	endoplasmic reticulum organization(GO:0007029)	0.199246	0.858012	0.613577	0.762904	18	18	LMAN2L,LMAN2,ATL1,LOC106042480,TMCC1,LOC106047301,VMP1,ATL2,CCDC47,GAK,SEC16A,TOR1B,LMAN1,SEC61A1
860	mitochondrial small ribosomal subunit(GO:0005763)	0.182006	0.856545	0.640449	0.764364	23	23	MRPS24,MRPS36,MRPS14,MRPS18A,MRPS2,MRPS11,MRPS33,MRPS15,MRPS22,MRPS31,MRPS10,MRPS7,MRPS34,LOC106048497,MRPS17,MRPS18C,MRPS9,MRPS35,MRPS5,MRPS28
861	alpha-tubulin binding(GO:0043014)	0.189287	0.85605	0.616264	0.764334	22	21	EFHC1,CDK5R2,TRIM36,SPAST,LOC106047630,PACRG,RACGAP1,ARL4C,SETD2,LOC106030955,FYN,NDEL1,FNTA,HSPH1
862	transport vesicle membrane(GO:0030658)	0.169899	0.85462	0.637157	0.766523	27	26	RAB11FIP5,LOC106029871,SYCN,CA4,ITPR1,SPRED2,SCG3,RAB1A,ARFGEF3,SYT3,SYT10,VAMP7,TMEM30A,PAM,CHGA,CPE,LOC106029811
863	protein folding(GO:0006457)	0.125446	0.853329	0.633406	0.767766	68	67	ERP27,CALR3,SIL1,PDRG1,LOC106029513,SACS,LMAN2L,GNAZ,PDIA6,NUDCD2,HSP90B1,TBCD,DNAJB11,CDC37L1,TRAP1,CCT7,SPHK1,HSPA4L,AHSA1,CCT5,DNAJC21,HSP90AA1,PFDN5,GRPEL1,CLPX,GNB4,CCT4,TCP1,NUDC,PDIA4,PDIA3,DNAJC1,TBCC,ALG12,GRPEL2,PPIF,TTC1,DERL1,ERP44,CCT6A,LOC106029640,GNB5,LMAN1,CCT8,BAG4,DNAJA1,P4HB,LOC106031344,PPIE,CCT3,PFDN4,PPID,PPIL3
864	SH2 domain binding(GO:0042169)	0.180458	0.852371	0.636364	0.768435	22	22	LOC106048210,SKAP1,SYNGR3,LOC106049744,IRS1,SNAP91,PTK2,NUP62CL,LCK,CTR9,DAG1
865	transferase activity, transferring acyl groups(GO:0016746)	0.20949	0.852323	0.628686	0.768503	15	15	LOC106039065,PDHX,AGPAT4,LIPT1,AGPAT3,LCLAT1,AGPAT5,MBOAT2,LPGAT1,ZCCHC4,CTBP1
866	histone binding(GO:0042393)	0.120624	0.852124	0.634718	0.768048	75	75	LOC106048210,NPM3,TG,PHF10,SAP30L,PWWP2A,NCAPD3,ASF1A,DPF2,LOC106032345,ANP32A,NCAPD2,CHD2,SART3,WDTC1,RBBP4,BAZ1B,LOC106036141,LOC106048999,USP49,TBL1XR1,LOC106048998,NASP,SUPT6H,YEATS2,IPO7,KMT2D,ATRX,UIMC1,KAT7,IPO9,LOC106048424,CHAF1B,PHF6,LOC106029506,LOC106029689,TBL1X,NPM1,USP3,LEF1,GK,LOC106047899,ANP32E,LOC106048794,PRKCB,LOC106029424,JAK2,ZMYND11,SFMBT2,RNF8,MYSM1,KDM5B,SPTY2D1,DPF3,USP…
867	antigen processing and presentation of exogenous peptide ...(GO:0019886)	0.158606	0.851492	0.63253	0.768264	32	32	LOC106045567,LOC106029726,KIF3C,DYNC1I1,AP1B1,KLC1,DYNLL2,ACTR1A,AP1M1,KIF18A,LAG3,SEC24B,RACGAP1,KIF3B,CTSE,OSBPL1A,DCTN6,SEC24C,DCTN5
868	muscle organ development(GO:0007517)	0.157521	0.851024	0.644658	0.768238	34	33	TBX1,TMEM8C
869	negative regulation of endothelial cell apoptotic process(GO:2000352)	0.193421	0.849535	0.606452	0.769782	19	19	FGG,LOC106031703,IL10,TERT,ANGPTL4,BRAF
870	neuron development(GO:0048666)	0.152366	0.846885	0.632143	0.773137	35	35	LIF,NEUROD2,SKOR1,NEUROD1,TENM1,FZD5,MAP1S,SNAP91,MTMR2,TENM4,LOC106049613,MAPK8,NEUROD4,LOC106040353,MYT1L,TGFB2,HTRA2,TENM2
871	voltage-gated ion channel activity(GO:0005244)	0.160316	0.84674	0.618227	0.773358	33	30	CLIC3,KCNK17,KCNK12,SCN2B,KCNK10,KCNIP4,SCN8A,KCNIP2,LOC106036862
872	rough endoplasmic reticulum(GO:0005791)	0.15692	0.845309	0.63756	0.775527	33	32	MYOC,HGFAC,RPS29,SYNE3,CA4,ZC3H12A,SPPL3,RPL4,STAU1,RPL6,RPN1,TMCC1,CKAP4,RPS21,RPS23,HM13,HTR5A,CCDC47,SLC7A11
873	Fc-gamma receptor signaling pathway involved in phagocyto...(GO:0038096)	0.208934	0.843384	0.618611	0.777692	15	15	HCK,ELMO1,PPAPDC1A,PIK3CB,MYO10,NCKAP1,ARPC1A,PRKCE
874	SH3 domain binding(GO:0017124)	0.11421	0.842488	0.672359	0.778278	87	87	ADAM19,DTX1,LOC106046127,CNTNAP1,SHANK2,ELMO1,BCAR1,CBL,SYNJ2,DNM1,LOC106048152,HIP1R,DNAJC6,CIT,DAB2IP,LOC106048163,FMN1,LOC106048154,ABI2,UVRAG,INPP5J,PAK3,REPS1,SYNJ1,LANCL1,KHDRBS3,SH3KBP1,LOC106040831,SH3BGRL,SH3BP1,USP8,NCKIPSD,RUFY2,SGIP1,EVL,PTPN12,EPS15,DOCK3,ENAH,SH3BP5,LOC106036243,ARHGAP27,PTTG1,ZNF106,DOCK4,DPYSL3,LOC106040832,ERRFI1,PICALM,WASF2,DENND1A,ARHGAP17,ELMO2,DOCK1,NCF1,ADA…
875	face morphogenesis(GO:0060325)	0.193691	0.841206	0.612861	0.779458	20	19	TBX1
876	regulation of cell cycle(GO:0051726)	0.129502	0.839632	0.65529	0.781854	54	54	OVOL2,ANKRD1,FOXA1,PRR11,GAS2L1,ID2,FIGNL1,LOC106049744,CABLES2,MADD,E2F6,CCNI2,BOP1,PES1,GRK5,TRIM36,JUN,LOC106032660,E2F1,RBBP4,MED1,ZNF703,BLNK,TSC2,CABLES1
877	transmembrane transport(GO:0055085)	0.141046	0.839243	0.63756	0.782432	42	41	LOC106046326,GJB7,SLC17A9,SLC43A3,LOC106041472,ABCG1,ANKH,HIATL1,CFTR,ADD2,MFSD7,RNF185,DIRC2,TUSC3,LOC106049102,SLC46A3,HIAT1,LRRC8B,ABCC1,SLC12A9,LOC106041486,LRRC8D,DERL1,RALBP1,ERLIN2,GPR155,SLC44A1,MFSD9,MFSD1,LOC106040396,ABCC10,EIF2S2,SLC46A1,CTNS,SLC19A2,SLC18B1,SLC19A1,ABCC8
878	secretory granule(GO:0030141)	0.151647	0.838936	0.648325	0.782883	39	36	SYPL1,RPH3A,RAB11FIP5,LOC106029871,RAB3B,STX1A,LOC106044163,VAMP1,TMPRSS4,FSTL4,RNPEP,SCG5,LOC106041865,HSPD1,RAB27B,MYO5A,CDC42,SNX10,LOC106029421,CLCN3,LOC106047259,CHGA,CPE,LOC106029811
879	lysophospholipase activity(GO:0004622)	0.187595	0.838048	0.639257	0.783427	20	19	LOC106040722,ASPG,GDE1,MGLL,ABHD12,GDPD1
880	SCF-dependent proteasomal ubiquitin-dependent protein cat...(GO:0031146)	0.153561	0.835058	0.648391	0.787203	33	33	FBXL8,FBXO18,FBXW4,FBXO48,FBXL16,FBXL15,FBXL14,FBXL4,FBXL2,FBXL3,FBXO31,RRP8,FBXO9
881	positive regulation of epithelial cell proliferation(GO:0050679)	0.174122	0.833202	0.64604	0.789277	26	25	TBX1,DLX6,LOC106034733,FGF1,DAB2IP
882	cell-cell signaling(GO:0007267)	0.134051	0.83144	0.670091	0.791204	51	48	FGFBP1,WNT9B,GRAP2
883	U4/U6 x U5 tri-snRNP complex(GO:0046540)	0.185192	0.831185	0.644872	0.790831	21	21	LSM4,TXNL4A,PRPF6,PRPF8,LSM6,USP39,TXNL4B,SNRPB,PRPF4,SNU13,SNRNP200,PRPF18,PRPF3
884	heart morphogenesis(GO:0003007)	0.183984	0.830909	0.637191	0.790465	21	21	TBX1
885	neuron projection morphogenesis(GO:0048812)	0.141646	0.829941	0.65	0.791139	43	41	LOC106029675,NEK3,CNTNAP1,DAB2IP,PACSIN1,SHTN1,BRSK2,LOC106029555,SLC9A6,KIRREL3,ZNF335,RAC1,STRADA,DBNDD2,STRADB,LRRK2,SLIT1,STK24,NRK,WEE1,LOC106048885,MAP4K4,RHOA,BDNF,TNIK,CNTNAP2,NYAP2,GPM6A,BMP7,DTNBP1,MYO16,CTTN,GAS7
886	small GTPase mediated signal transduction(GO:0007264)	0.128479	0.829104	0.660419	0.792445	56	55	RAPGEF5,LOC106047082,LOC106032259,DOCK2,RHOG,RASGRP3,SH2D3C,RAPGEF4,LOC106032300,GDI2,ARL3,ITSN1,ARHGEF18,RERG,LOC106037699,RALGPS1,RRAGC,KNDC1,DOCK11,ARHGEF7,DOCK3,KRIT1,DOCK7,CHM,ARHGAP32,ARHGAP18,LOC106043193,RIT2,RASGEF1B,RASGEF1A,DOCK9,DOCK4
887	cytoplasmic dynein complex(GO:0005868)	0.194789	0.826434	0.652687	0.795589	17	17	DYNC1I1,DYNLRB2,DYNLL2,DYNLT1,DYNC1LI1,LOC106031351,TPR,SNX4,DYNC1LI2,DCTN4,DYNC1I2,DYNLRB1,LOC106031353,LOC106031352,DYNC2H1,DYNC2LI1,DYNLT3
888	sodium ion transport(GO:0006814)	0.142058	0.826402	0.660465	0.795641	41	39	SLC34A1,SLC38A11,SLC17A6,SLC12A3,LOC106042806,SCN8A,SLC4A9,SLC38A10,LOC106036862,SLC23A1,SLC8A3,SLC12A1,SLC38A2,SLC5A11,COMMD9,SLC38A6,LOC106031322,LOC106032880,KIAA1919,LOC106029700,LOC106036851,NEDD4L,SLC38A7,ATP1B4
889	MAPK cascade(GO:0000165)	0.116891	0.825399	0.658351	0.796318	73	72	FGF19,IL1B,BTC,LOC106029675,MLKL,GRIN2B,LOC106048257,MEN1,MAPK8IP2,LOC106029699,LOC106048152,MAP2K3,PEBP1,LOC106029466,RASGRP3,BRAF,HSF1,LOC106048154,LOC106032300,EREG
890	receptor clustering(GO:0043113)	0.190374	0.823458	0.651715	0.799289	19	19	LOC106041363,DLG3,AGRN,PICK1,LRRC7,MAGI2,ITGA4,DLG2,DVL1,DLG1,SCRIB
891	positive regulation of MAPK cascade(GO:0043410)	0.130864	0.822815	0.668527	0.799478	51	51	TBX1,LIF,LOC106045325,DHX33,DFNA5
892	protein tyrosine phosphatase activity(GO:0004725)	0.113457	0.821849	0.651163	0.800904	80	77	LOC106049255,EYA2,BRICD5,PTPN3,UBASH3B,PTP4A3,DUSP14,DNAJC6,DUSP26,EPM2A,DUSP8,MTMR7,DUSP4,DUSP19,MTMR2,PTPRZ1,MTMR14,DUSP15,DUSP5,MTMR8,PTP4A1,LOC106046179,LOC106039715,PTPRR,MTMR4,PTPRO,DUSP16,PTPRU,PTEN,DUSP22,PTPRA,PTPRT,PTPN12,PTPN11,DUSP10,LOC106044308
893	forebrain development(GO:0030900)	0.159327	0.820459	0.656136	0.80218	28	28	DRAXIN,PAX6,OTX1,DCLK1,MKL1,MAPK8IP3,MYO1D,SOX2,KDM2B,ARID1A,APP,SETD2,ATRX,HTRA2,CNP,SSTR1,FYN
894	actin filament organization(GO:0007015)	0.125422	0.819577	0.672167	0.802685	58	57	CCDC155,CRYAA,RHOV,PRKCI,BCAR1,SHROOM2,HIP1R,LOC106049840,RHOB,MAD2L2,PPARGC1B,PACSIN1,RHOU,NCK2,RHOC,RHOQ,PTK2,FHOD3,ARHGAP12,RUFY3,SH3BP1,MTSS1,LOC106043029,ENAH,CDC42,BCL2,LRRC16A,WHAMM,ARF1,RHOA,MYO1B,POF1B,RND2,LOC106037503,ERMN,TMSB4X,ARHGAP17,LOC106039699
895	peptidyl-tyrosine dephosphorylation(GO:0035335)	0.189661	0.819072	0.670968	0.80267	18	18	UBASH3B,LOC106029871,DUSP4,PTPRZ1,DUSP5,PTPRO,PTPRT,PTPN12,LOC106044308,HACD2,DUSP3,PTPRS,LOC106029811
896	positive regulation of phosphatidylinositol 3-kinase sign...(GO:0014068)	0.160438	0.818834	0.663403	0.802239	28	27	WNT16,MYOC,LOC106031703,CBL,LOC106048163,PTK2,FSHR,AGT,PDGFA,SEMA4D,SOX9,GPER1,TGFB2,HGF,NTRK2,FYN
897	protein heterodimerization activity(GO:0046982)	0.0858849	0.818666	0.748245	0.801714	264	247	CREB3L3,LOC106045137,LOC106045128,LOC106045907,SDCBP2,LOC106045840,NEUROD2,LOC106045860,NPAS4,NEUROD1,LOC106029528,IKZF3,TPD52,BOK,LOC106037920,LOC106045814,FOS,BIN1,NRN1,POLA2,TENM1,ABCG1,PDZD7,MAPK4,GABBR1,MAFG,PBX4,LOC106049539,HOMER2,HIP1R,LOC106049530,KATNA1,BCL2L1,RIMS2,STX1A,DFNB31,SIM2,SUPT4H1,KCNH1,ADRA1A,GABBR2,MAPK6,RALGAPA1,PPP3CB,SYCP2,SRI,LOC106037636,CREB3,SUPT3H,ADD2,DYNLL2,RAB3GA…
898	enzyme activator activity(GO:0008047)	0.170718	0.817824	0.657216	0.80209	24	23	SEC14L2,LOC106032815,GM2A,PITRM1,LOC106045852,RAB3GAP2,CLPS,MMP17,LOC106032894,LOC106046599,ARL1,PRKCE
899	regulation of neuron projection development(GO:0010975)	0.195409	0.816297	0.671214	0.804356	17	16	NCS1,PAX6,PAK3,ZNF804A,GRID2,BRSK2,PTEN,LOC106029486,MARK1
900	response to cAMP(GO:0051591)	0.188268	0.815855	0.663601	0.805027	18	18	LOC106032954,AGXT,PEBP1,CPS1,PPARGC1B,SDC1,JUN
901	MyD88-dependent toll-like receptor signaling pathway(GO:0002755)	0.190284	0.815608	0.652005	0.804637	18	18	LOC106042256,TLR4,LOC106029404,TNIP1,TLR5,TAB3,LOC106049641
902	positive regulation of telomere maintenance via telomerase(GO:0032212)	0.194361	0.814658	0.674142	0.805277	17	17	NEK7,CTNNB1,TNKS2,PARN,PKIB,CCT5,CCT2,CCT4,PRKCQ,LOC106033135,XRCC5,CCT3,FBXO4,MAPKAPK5,MAP3K4,HMBOX1,NEK2
903	proximal promoter DNA-binding transcription repressor act...(GO:0001078)	0.110349	0.814375	0.698231	0.805696	85	82	LOC106044623,LOC106039393,TCF21,OVOL2,LOC106044624
904	protein homotetramerization(GO:0051289)	0.123307	0.813949	0.686801	0.805592	56	56	LOC106046663,SRR,LOC106048961,LOC106035461,CTH,SHMT2,ALDOA,TRPM8,SAMHD1,KCNJ12,GOLGA2,SYT11,DPYS,THG1L,GLS,LOC106029371,MCOLN1,PFKL,HPRT1,ALDH5A1,CRYZ,ACACB,EVL,CNGA2,ACOT13,GPX3,DECR1
905	response to nicotine(GO:0035094)	0.170542	0.812127	0.677861	0.808227	25	23	LOC106040412,CHRNA5,CHRNB2,KCNK1,LOC106049487,LOC106049840,ALDOA
906	M band(GO:0031430)	0.168228	0.811755	0.66417	0.807957	25	24	LOC106045846,LMOD3,LOC106046900,SMPX,ALDOA,KCTD6,MYOM1,NBR1
907	locomotory behavior(GO:0007626)	0.127642	0.811732	0.689159	0.807219	52	52	DRD3,CALB1,CDH23,SOBP,ANKH,LOC106048152,MYO15A,GPRC5B,VPS13A,B4GALT2,HEXB,ASTN1,GRM5,APBA1,SNAP25,LOC106049822,LOC106049483,RASD2,HPRT1,ETV5,APP,LOC106034596,APBA2,PEX13,CELSR1,ZDHHC8,NOVA1,DDHD2,OLFM2,NEGR1,GPR52,CACNA1B,PAK7,FIG4,UBA6,LOC106033539,IDUA,PAK6,ADCY5,GMFB,GNG7
908	oogenesis(GO:0048477)	0.177532	0.809292	0.655352	0.809857	22	21	DAZL,CCDC155,PAQR7,FMN2,CCDC36
909	osteoblast differentiation(GO:0001649)	0.136878	0.806577	0.680851	0.813039	41	39	LOC106037882,NOG,MYOC,GDF10,PTCH2,GABBR1,IFT80
910	serine-type peptidase activity(GO:0008236)	0.161174	0.805499	0.693569	0.814553	27	26	LOC106035583,TMPRSS7,IMMP1L,LOC106043988
911	vesicle(GO:0031982)	0.119628	0.803804	0.69697	0.816967	61	60	SLC26A6,LGR6,GBGT1,LOC106041211,SLC12A3,DYNC1I1,RAB3B,KCNC2,DNAJC6,TBC1D4,LOC106038552,LOC106046420,KIF5B,WDFY2,NRXN1,STX12,RAB3C,MAPK8,KCNE3,SLC34A2,MVB12B,PACRG,DCTN2,STX8,CIB1,VAPA,RAB11A,LOC106045506,GAK,PIK3C2A,VPS26A,CASK,STX7,LOC106047631,PICALM,LOC106045884,ANXA6,RAB4A,BMP7,LOC106041175,DYNC1I2,DPP7
912	somatic stem cell population maintenance(GO:0035019)	0.190761	0.803146	0.690667	0.817955	17	17	ZIC3,SALL4,BRAF,SALL1,BCL9L,SOX2,ZHX2,SOX9,ELF5
913	protein processing(GO:0016485)	0.150747	0.802789	0.677737	0.818464	34	33	SRGN,APH1A,ADAMTS2,CPZ,CPM,ADAMTS3,LOC106036305,LOC106044163,MMP16,LOC106046420,AFG3L2,RNPEP,PSEN2,OGT,PCSK4,LOC106048615,PIK3C3,PSEN1,CPE,SDE2,LONP2,NCSTN,ADAM10,METAP2
914	mitotic spindle organization(GO:0007052)	0.157	0.801461	0.682039	0.819596	30	28	CEP126,TTK,EFHC1,SPC25,SBDS,PPP2R4,KIF4A,KIF2A,DCTN2,KIF3B,PLK2,EML1,CLASP1,ASUN,LOC106047899,LOC106047631,GPSM2,BCCIP,CLASP2
915	post-translational protein modification(GO:0043687)	0.101096	0.8013	0.728408	0.819066	105	104	LOC106049026,FBXL8,GOLM1,NEURL2,LOC106043149,PSMA4,FBXL4,ANKRD9,DCAF6,DCUN1D3,KLHL3,WSB2,SUMF1,PDIA6,FBXL3,KCTD6,PSMD7,KLHL25,ASB11,SCG3,STT3B,FBXO9,RHBDD1,SOCS6,KBTBD8,WDTC1,RAB1A,ANO8,DCAF8,DCAF5,FBXW5,PSMD2,PSMB3,PSMD5,CKAP4,NUB1,RBBP5,FBXO11,FBXL20,UBA3,SUN2,FEM1A,CUL5,FBXL7,CHM,FBXO30,RAB11A,VIPAS39,MIA3,FBXW11,EPAS1,FBXO22,UCHL3,TGOLN2,DCAF4,KLHL11,SOCS5,ASB1,LRR1,COPS4,FBXW2,PENK,FBXO2,ICM…
916	phosphatidylinositol 3-kinase signaling(GO:0014065)	0.178584	0.80006	0.698163	0.820101	20	20	PIK3R5,LOC106046140,PIK3C2G,PIK3CG,PIK3CB,PIK3R6,C1QBP,PREX2,PIK3C2A,PIK3R1,PIK3R2,XBP1,NYAP2,PLEKHA1,PIK3C2B,MYO16
917	proteolysis(GO:0006508)	0.102112	0.800006	0.708678	0.820193	125	114	F9,TMPRSS5,ENPEP,TMPRSS7,LVRN,LOC106045567,CPA6,RHBDF1,CAPN5,LOC106043988,HGFAC,THOP1,REN,PAPPA
918	intrinsic apoptotic signaling pathway in response to DNA ...(GO:0008630)	0.190684	0.799765	0.666667	0.819763	22	16	LOC106040415,TP73,BOK
919	protein tetramerization(GO:0051262)	0.19993	0.799662	0.693989	0.819906	17	15	TP73,KCNC1,SHMT2,CPSF7,MTMR2
920	regulation of transcription, DNA-templated(GO:0006355)	0.086233	0.799649	0.751509	0.819925	247	231	HOXB5,PAX1,LOC106048065,GSC,LOC106045899,LOC106049672,TCF7L2,DBX1,NKX6-3,SKOR1,RORB,LOC106046800,DLX6,SCRT2,MYCBP,LOC106046116,GFI1B,ZNF423,PTP4A3,FOXN4,ABCG1,PAX6,NR1D2,LOC106029474,EN1,SOX11,VGLL1,LOC106038953,ZNF513,SAP30L,SALL4,LOC106049926,NKX6-2,TCF20,PPARGC1B,FOXK2,CSDC2,CDCA7,NTN3,MTERF2,SS18L1,SUPT3H,SALL1,ASCC2,TCEA1,LOC106049692,PRMT8,ZBTB38,LOC106046172,PERM1,EAF1,PHF20L1,NAB2,CREG1,T…
921	roof of mouth development(GO:0060021)	0.142098	0.798047	0.689777	0.822215	36	36	WNT9B,TCF21,DLX6,TIPARP,LOXL3
922	dynein complex(GO:0030286)	0.155888	0.797629	0.68568	0.82203	29	28	LOC106036883,LOC106037914,DNAI1,DYNC1I1,DNAH10,DNAH3,DYNLL2
923	sulfotransferase activity(GO:0008146)	0.180259	0.797205	0.70288	0.822643	22	20	CHST10,SULT1B1,CHST13,DSEL,CHST2,LOC106038121,GAL3ST1,HS2ST1
924	Ras protein signal transduction(GO:0007265)	0.151646	0.797146	0.70441	0.821949	32	31	GRAP2,RASGRP3,RALB,KSR2,SHTN1,JUN,LOC106049618,CNKSR1,BRAP,USP8,DOK1,SHC3,PLK2,NTN1,LOC106044391,RIT2,LOC106048962,SETDB1,RALA,RIT1
925	cellular response to cAMP(GO:0071320)	0.14478	0.796272	0.708232	0.822494	36	34	SLC26A6,ITPR1,HCN3,HCN4,STC1,CPS1,GPD1,CFTR,SLC8A1,LOC106032300
926	epidermal growth factor receptor binding(GO:0005154)	0.174593	0.795189	0.684277	0.823256	22	22	LOC106041363,BTC,LINGO1,CBL,RQCD1,EREG,ATXN2,ARF4,LOC106036243,SNX4,NRG2,TGFA,ERBB4,SOCS5,RNF126
927	activation of GTPase activity(GO:0090630)	0.122586	0.794572	0.71024	0.823366	60	59	TBC1D30,TBC1D10A,LOC106038775,SGSM3,TBC1D16,LOC106049446,TBC1D9,RHOG,APC2,RALGAPA1,TBC1D5,TBC1D4,ARHGEF10,TBC1D7,TBCK,SYDE2,LOC106037699,RANGAP1,NTRK3,TBC1D8B,TBC1D9B,TBC1D8,SGSM2,EVI5,USP6NL,TBC1D2,DOCK7,TBC1D1,SGSM1,TBC1D14,SCRIB,RALGAPB,NDEL1,PLEKHG4,TBC1D12,CORO1C,RALGAPA2
928	podosome(GO:0002102)	0.170281	0.794434	0.679389	0.822771	23	22	LOC106045441,FSCN1,SH3PXD2A,SH3GL1,RHOU,ASAP1,ARHGEF5,LOC106029555,MAPK8,BIN2,PTPN12
929	receptor complex(GO:0043235)	0.0976824	0.794031	0.732785	0.823352	126	125	IL12B,LOC106047523,LOC106041363,ITGB6,CNTFR,ROS1,IL12RB2,FGFR2,ITPR3,SLITRK5,GPR119,EPHA4,GPR63,KCTD16,INSRR,PTPRN2,HSPA2,GPR37L1,GPR160,KCTD8,GPRC5B,FGFR1
930	ATPase activity(GO:0016887)	0.10014	0.792893	0.726425	0.824159	112	110	LOC106037914,LOC106045646,TDRD9,LOC106046612,MYO5B,ATP5J2,KIF6,KIF3C,HSPA2,KIF28P,LOC106029665,FIGNL2,KATNA1,FIGNL1,KIF21B,LOC106043045,CFTR,HSPA5,PPP2R4,LOC106029886,KIF4A,ATP5J,LOC106029581,KIF5B,PFN2,SPATA5,HSPA9,KIF5C,LOC106037092,PSMC5,LOC106049174,NSF,VWA8,CLPB,SPAST,ATAD1,KIF18A,FIGN,HSPA8,TOR3A,HSPA13,LOC106048738,HSPA14,KIF3B,KIF1B,ABCE1,OLA1,HSP90AA1,VCP,KIF7
931	animal organ morphogenesis(GO:0009887)	0.131958	0.790904	0.709567	0.826179	46	46	GATA4,PAX1,ETV7,LHX4
932	endocytic vesicle(GO:0030139)	0.139774	0.789318	0.73462	0.827717	37	37	DRD3,AMN,GIPC2,FLOT2,DAB2IP,NLGN3,ARF6,LOC106032300,VPS11,NRXN1,ITSN1,SH3KBP1,RAB5C,RAB11FIP3,HEATR5A
933	negative regulation of ERK1 and ERK2 cascade(GO:0070373)	0.143056	0.788092	0.721072	0.828681	35	35	LIF,PIN1,DUSP26,DAB2IP,WNK2,SPRY1,DUSP4,TNIP1,SPRY2,PTPRR,DUSP10,C1QL4,LOC106047050,LOC106049747,ERRFI1,DUSP3,PHLPP1,XBP1,VRK3,SEMA6A,LOC106043515,SPRY4,KLF4,ITGB1BP1,PHB,CNKSR3,SPRED1,DUSP6,SIRT3,LYN
934	symporter activity(GO:0015293)	0.136994	0.78648	0.700571	0.831	41	40	SLC34A1,SLC24A4,LOC106035426,SLC17A6,SLC16A3,SLC25A3,SLC36A4,LOC106042806,SLC24A2,SLC25A22,SLC16A7,SLC16A6,SLC38A2,SLC16A9,SLC45A1,SLC5A11,MFSD2A,SLC24A1,SLC24A3
935	placenta development(GO:0001890)	0.19236	0.78615	0.704636	0.830687	17	16	GJB3,LHX4,ADAM19,ETNK2
936	epithelial to mesenchymal transition(GO:0001837)	0.18662	0.783475	0.70972	0.833703	17	17	LOC106043502,LOC106047829,WNT4
937	glutathione metabolic process(GO:0006749)	0.162097	0.783364	0.697586	0.833087	23	23	LOC106030438,LOC106049487,GSR,GGT7,LOC106030437,IDH1,GPX3,GSTZ1,SLC7A11,LOC106031443,GLO1,MMACHC,TXNRD3,MGST1,LOC106030435,PTGES,LOC106031442,GSTK1,LOC106030436,CTNS,GGT5,LOC106031011,GGT1
938	protein autoubiquitination(GO:0051865)	0.14005	0.783121	0.685615	0.832619	40	37	RNF208,SH3RF2,RNF220,JADE2,TRIM71,STUB1,RNF185,RNF41,TRIM13,UBE4B,CNOT4,LRSAM1,BRCA1,RNF10,UBE2A,KLHL24,RNF186,SH3RF1,RCHY1,WWP2,RNF146,LOC106048794,RNF141,ITCH,RNF8,BFAR,MARCH5,RNF13,UBE2T,SH3RF3,RNF4,UHRF2,MARCH7
939	scaffold protein binding(GO:0097110)	0.136507	0.781284	0.723077	0.835227	39	38	DLGAP3,LOC106045898,LOC106048152,CIT,LOC106048154,NLGN3,TBX5,DYNLL2,NCK2,ATP2B4,LOC106036862,GRID2,NLGN1,YWHAE,NLGN4X,KIF1B,CRIPT,PHF6,LOC106036851,LOC106029584,CACNA1G,LOC106030871,LRP4,LOC106046277,XIAP,DLL1,AKAP5,ADCY5,ITPR2,SHANK1,LOC106031352
940	lipid catabolic process(GO:0016042)	0.132799	0.780707	0.696864	0.835309	50	43	PLCD4,OC90,LOC106030174,PLA1A,PRDX6
941	embryonic skeletal system development(GO:0048706)	0.180972	0.780666	0.715608	0.834596	23	18	HOXB5,SULF1,PBX4,LOC106044163
942	regulation of G protein-coupled receptor signaling pathway(GO:0008277)	0.147382	0.778553	0.713936	0.837586	30	30	LOC106047523,KCTD16,HOMER2,KCTD8,LOC106029621,RAMP1,GRK4,GRK5,RGS10,DYNLT1
943	positive regulation of JNK cascade(GO:0046330)	0.130574	0.778041	0.72032	0.83747	43	43	WNT16,FGF19,LOC106049255,SH3RF2,DAB2IP,TNFRSF19,TRAF4,DUSP19,DUSP15,MAPK8IP1,AXIN1,MFHAS1,MAP3K5,LOC106048595,RB1CC1,DUSP22,WNT7B,APP
944	retina development in camera-type eye(GO:0060041)	0.143846	0.777847	0.758907	0.837753	34	33	MFRP,LOC106042852,RORB,NPHP4,PAX6,ZNF513,IFT140
945	signaling receptor binding(GO:0005102)	0.0877551	0.776066	0.762097	0.840265	182	176	HRG,PIPOX,UTS2,LOC106029592,AMN,HCK,WNT2,FGG,LOC106045325,LOC106047981,LOC106049850,LOC106034587,LOC106049345,LOC106032954,LOC106045669,AGXT,LOC106031703,LOC106029395,FGB,NXPH1,LOC106040781,REN,LOC106045670,LOC106037496,GIPC2,PEBP1,LOC106045668,CYTL1,LRRC4B,LOC106049323,SRC,SLC9A3R2,CCDC129,LOC106041006,NRG1,EGFL7,PPP2R4,CALM1,CD276
946	ciliary membrane(GO:0060170)	0.137028	0.774797	0.737028	0.841201	38	38	PROM2,TSPEAR,CNGB1,SHANK2,GPR37L1,LOC106048152,TMEM231,LOC106048154,EVC,CLTB,BBS9,BBS2,EVC2,EPS15,ARL6,SEPT2,TCTN2,MCHR1,LOC106031249,BBS5,CASK,EFCAB7
947	NAD+ ADP-ribosyltransferase activity(GO:0003950)	0.179158	0.774631	0.711436	0.840657	18	17	TIPARP,LOC106029916,PARP6,LOC106031013,TNKS2,LOC106031049,PARP11,PARP8,PARP1,PARP16,ART4,LOC106039304,SIRT4,SIRT3,ART5,PARP4,PARP9
948	negative regulation of TOR signaling(GO:0032007)	0.177518	0.773159	0.733933	0.841936	19	19	TMEM127,SIK1,SIK2,TBC1D7,SH3BP4,KIAA1024,TSC2,DEPDC5,PRKAA1,UBR1,NPRL3,LOC106040774,UBR2,TNFAIP8L1,MAPKAPK5,NIM1K,DEPTOR,ARNTL
949	mediator complex(GO:0016592)	0.152165	0.773064	0.738663	0.841297	29	29	MED18,PPARGC1B,MED4,MED15,MED9,MED17,MED31,MED16,MED22,MED13,MED1,MED14,MED28,MED24,MED10,CCNC,MED6,CDK8,MED27,CDK19,MED12,MED21,MED12L,MED26,MED7
950	liver development(GO:0001889)	0.143012	0.773033	0.705882	0.840553	34	33	PROX1,LOC106047829,SLC25A4,WNT4,CPS1,IFT88,ARF6,LOC106039210,GNPNAT1,ZMPSTE24,MED1,RB1CC1,PHF2,UPF2,CADM1,ALDOB,SEC63,HGF,SP3,XBP1,MPST
951	DNA-binding transcription factor activity(GO:0003700)	0.0785823	0.771784	0.792585	0.841515	313	300	GATA4,HOXB5,PAX1,RFX8,HOXA2,ZIC3,LOC106049672,RFX6,OVOL2,SOX13,TCF7L2,GRHL3,NEUROD2,TP73,FOXA1,LOC106048882,RORB,IKZF3,FOXA2,MYCL,LHX6,LOC106029534,SCRT2,FOXG1,FOXL2,IRF7,TBR1
952	chromosome segregation(GO:0007059)	0.121212	0.771536	0.729282	0.841072	53	53	SKA1,MIS12,CENPN,SPC25,SLC25A5,SRPK1,INCENP,OIP5,LOC106049390,SKA3,UVRAG,SPAG5,PHF13,RIOK3,BRD4,ARL8B,USP9X,NAA60,FAM96B,LOC106047630,LOC106048957
953	in utero embryonic development(GO:0001701)	0.105276	0.77148	0.747614	0.840367	86	86	WNT9B,GJB3,ENDOG,LOC106031703,MYO18B,XRCC4,ETNK2,LOC106047988,HEG1,TAB1,TCTN1,MAPK8IP3,KIDINS220,CTNNB1,EPN2,RDH10,SIN3A,JAG2,TANC2,APBA1,ZFAND5,ANKRD11,PTPRR,ALKBH1,SYVN1,WDTC1,LOC106045701,LOC106036141,PITX2,RTCB,CCM2,MTSS1,LOC106033184,APBA2,EPB41L5,INPP5K,YBX3,CCNK,ZMIZ1,UBE2A,MIB1,MYH10,B9D1,EIF4E2,TIE1,UBR3,RBBP6,P2RY2,BYSL,ADAM10,MBD3,LOC106029424,TBX3,KDM6A,RRN3,CUL4A,BTF3,FLVCR1,SYF2,GNA…
954	regulation of transcription by RNA polymerase II(GO:0006357)	0.08331	0.771324	0.784708	0.840608	223	218	TBX1,ASCL4,RFX8,POU2F3,RFX6,TXK,ANKRD1,TCF7L2,GRHL3,ETV7,NHLH1,NPAS4,SP9,FOXA1,LOC106047981,EOMES
955	negative regulation of insulin secretion(GO:0046676)	0.171317	0.771224	0.732543	0.839961	20	20	LOC106037882,STXBP5L,VSNL1,RPTOR,INHBB,KCNB1,PSMD9,PFKL,PTPN11,LOC106044308,CHGA,HADH,LOC106030871,ACVR1C
956	spermatogenesis(GO:0007283)	0.0854654	0.770098	0.777553	0.841509	192	179	SPATA16,LOC106029683,PIWIL1,HOXA10,LOC106037882,SPAG8,M1AP,GJB3,ASZ1,DAZL,CCDC155,LOC106029528,SOX30,MICALCL,ADAMTS2,NME8,LOC106029536
957	protein autophosphorylation(GO:0046777)	0.09791	0.769605	0.743005	0.841434	107	105	TSSK2,LOC106048210,FLT4,TXK,HCK,BMX,CAMK2A,LOC106029544,TTK,LOC106046136,EIF2AK2,EPHA4,PRKCA,STK11,INSRR,LOC106029542,LOC106036842,AAK1,WNK2,CDK12,CAMK2D,SIK2,MAP3K13,MAP3K12,GRK5,CDKL5,AATK,CSNK1G2,ULK1,BRD4,PTK2,RIOK2,LOC106049618,STK39
958	nuclear matrix(GO:0016363)	0.109399	0.767498	0.737687	0.843628	72	71	LOC106039393,NSMF,GFI1B,TENM1,LOC106030611,MEN1,POLA1,SRPK1,ARFGEF1,ATXN1,LOC106029466,CHMP1A,LOC106046172,PSMA6,ENC1,AKAP8L,CFL2,PHB2,PRKCZ,RNASEL,PPIG,BLM,FIGN,PHACTR3,ZNF703,YEATS4,HLCS,LOC106029375,PAXIP1,PHF5A,XPOT,DGKQ,RAD21,MATR3,SNW1,CASK,SCAF8,NUFIP1,NCOR2,LOC106049400,NONO,ZNF326,AHCTF1,PRPF40A,MORC3,PIAS4,GMCL1,YY1,DCAF7,LOC106035704,STAG2,AKAP8,MAEA,LOC106029429,HNRNPU,PSPC1,THOC1
959	transmembrane transporter activity(GO:0022857)	0.143528	0.765687	0.725749	0.846115	37	35	LOC106030304,SV2B,SLC35F2,SLC7A14,SLC25A44,SV2A,SLC22A16,LOC106034599,LOC106049801,SLC41A3,SLC35F1,SLC41A1,SVOP,SLC7A4,SLC25A21,SLC22A23,ATP5H,SLC22A15,SLC25A43
960	circadian regulation of gene expression(GO:0032922)	0.151101	0.765304	0.730958	0.845849	27	27	DRD3,RAI1,PER3,ID2,BHLHE41,RORA,LOC106035864,OGT,CRY2,NCOA2,PER2,TOP1,NAMPT,PASD1,NGFR,LGR4,NPAS2,CLOCK,MC3R,RBM4B,NOCT
961	axoneme assembly(GO:0035082)	0.187281	0.764759	0.727513	0.845825	17	16	CFAP74,LOC106035351,CC2D2A,RSPH1,LOC106045318,RP1L1,DCX,TBC1D32,CLUAP1,TTC26,RSPH9,FAM179B,CCDC40,GAS8,LRGUK,SPAG16
962	B cell differentiation(GO:0030183)	0.156409	0.764681	0.728535	0.84517	25	24	RAG2
963	cholesterol metabolic process(GO:0008203)	0.135946	0.760867	0.724374	0.849631	40	37	LOC106044184,LOC106030353,CLN6,ABCG1,LOC106039631,SORL1,NSDHL,LOC106049323,SCAP,NFE2L1,FDXR,PTCHD2,NPC1
964	peptide binding(GO:0042277)	0.140908	0.759407	0.7494	0.850863	35	32	ENPEP,LVRN,GPR37L1,LOC106029513,LOC106044163,LOC106048489,TRHDE,CSNK1G2,CLTCL1,RNPEP,CLTB,ERAP1,CLTC,TPP2
965	positive regulation of intracellular protein transport(GO:0090316)	0.17847	0.756205	0.754011	0.85436	17	17	TENM1,KIF5B,TPR,RUFY3,DCTN1,OAZ2,CDC42,FAM65A,PDCD10,PCM1,PRR5L,RAB29,CEP131,ICE1,PCNT
966	blood vessel development(GO:0001568)	0.139705	0.754918	0.736095	0.855326	34	32	TBX1,TCF7L2
967	transmembrane receptor protein tyrosine kinase signaling ...(GO:0007169)	0.132525	0.753938	0.764988	0.856702	41	40	HCK,ROS1,NRTN,MET,LOC106031703,LOC106040781,INSRR,PIK3CB,SRC,CNKSR1,CSPG4,LCK,NTRK3,AHI1,DOK1,PTPRT,SHC3,BLNK,LOC106029359
968	negative regulation of axon extension involved in axon gu...(GO:0048843)	0.162884	0.753668	0.742744	0.856284	21	21	LOC106042807,SEMA4B,SEMA3D,WNT3,SEMA3E,SEMA3G,SEMA4D,SLIT1,LOC106031921,SEMA4C,SEMA6D,SEMA5A,SEMA3F,SEMA6B,SEMA6A
969	phagocytic vesicle membrane(GO:0030670)	0.13992	0.752888	0.752126	0.85653	33	33	LOC106042256,SYT7,RAB23,RAB11B,RAB10,RAB11FIP1,LOC106049641,RAB7A,MCOLN1,RAB8B,PIK3R4,LAMP2,RAB5A,RAB43,VAMP7,ATP6V0A2,RAB9B,PIK3C3,RAB9A,RAB39A,RILP,RAB22A
970	mRNA 3'-UTR binding(GO:0003730)	0.127388	0.752143	0.747153	0.856766	44	44	IGF2BP1,DAZL,ZC3H12A,ANGEL2,CSDC2,AUH,PABPC1L,CPEB1,RSL1D1,IGF2BP3,RNPS1,PARN,CRYZ,PABPC1,CCT5,FXR1,PABPC4,SERBP1,LARP1,YBX3,FMR1,SECISBP2L,ELAVL4,RBMS3,HNRNPR,RC3H1,DHX36,CIRBP,PUM1,PUM2,TARDBP,RBM38,CPEB4,CPEB2,LOC106029329,RBMS1,GEMIN5,UTP23
971	chromatin(GO:0000785)	0.109873	0.75202	0.749186	0.856144	62	62	TP73,PARPBP,FBXO18,SMCR8,MEN1,ESCO2,OIP5,CHMP7,SIN3A,WDR82,AKAP8L,ESCO1,LOC106049618,PDS5B,PINK1,RB1,RAN,SUV39H2,MED1,ANKRD17,PCNA,LOC106045143,PLK2,KDM3B,HLCS,HTRA2,SIN3B,UBE2A,NFE2L2,RAD21,KDM3A,UPF1,SMC3,LOC106047899,MRE11A,UBR2,LOXL2,SLF2,DSCC1,MCM4,JMJD1C,LOC106035704,PDS5A,CBX3,KLF4,STAG2,KMT2E,WAPAL,NIPBL,MAU2,STAG1,RBL1,COPS5,SFPQ,LOC106045829,NEDD4,MIS18A,CHEK1,MTBP,LOC106047898
972	phosphatidylinositol-mediated signaling(GO:0048015)	0.163502	0.749283	0.762821	0.859144	23	22	PIK3C2G,NCS1,PIK3CG,PIK3CB,PITPNM2,KCNH1
973	positive regulation of protein serine/threonine kinase ac...(GO:0071902)	0.180486	0.747454	0.77389	0.860803	18	17	DAB2IP,ACSL1,RPTOR,HIGD1A,SLC27A1,ETAA1,TELO2,CIB1,PPP2CA,ADRB2,RHOA,CSF1R,PARP16
974	copper ion binding(GO:0005507)	0.150993	0.745291	0.770202	0.862905	29	26	LOC106048001,LOXL3,LOC106034612,CUTA,SOD1,PRNP,LOC106047207,COMMD1,RNPEP,LOC106048310,F5,SLC11A2,PAM,CUTC,ADNP,LOXL2
975	phosphatidylinositol-3,5-bisphosphate binding(GO:0080025)	0.161409	0.745184	0.754057	0.862263	23	23	RAG2
976	histone deacetylase binding(GO:0042826)	0.118636	0.744764	0.763039	0.862011	51	50	HOXA10,TCF21,NACC2,MEF2A,LOC106047988,GMNN,KCTD21,BRMS1L,YWHAB,BHLHE41,AKAP8L,UHRF1BP1,MAPK8,YWHAE,WDTC1,RBBP4,SMG5,LOC106029618,CHD4,LOC106049581,PHF6,KAT2B,BCOR,LEF1,NCOR1,NCOR2,DDX20,DHX36,MIER2,ANKRA2,LOC106038998,LOC106029831,MIER1,YY1,KLF4,TFAP4,AKAP8,PHB,NR2C1,SUDS3,NIPBL,PKN2,HEY2,TCF7,SFPQ,SKOR2
977	cell surface(GO:0009986)	0.076501	0.744678	0.827828	0.861342	313	300	SLC26A9,FGFBP1,AMBP,PROM2,LOC106046910,LOC106048001,CORIN,ITGB6,RTN4RL1,LOC106049451,TSPEAR,SLITRK6,LOC106043010,BSN,ADTRP,ITGA2B,SULF1,CD34,LOC106047829,GRIN2B,KCNQ3,LOC106041507,CAPN5,HMMR,WNT4,CPM,SDC3,ADGRA2,CDH20,LOC106048257,LOC106037496,AAMP,CDH7,IL1RL1,LOC106044237,FZD3,CDH26,CACNG2,PEBP1,LAYN,NRROS,KCNC1,MYO18A,GPRC5B,CDHR3,PPFIA4,KCNH1,CDH8,LOC106029513,LOC106046592,ACKR3,CLSTN2,TSPAN32…
978	negative regulation of GTPase activity(GO:0034260)	0.164424	0.741336	0.76378	0.86503	20	20	LOC106030611,PTPRN2,ARFGEF1,DAB2IP,SPRY1,LOC106041406,SH3BP4,LRRK2,FICD,RRP1B,TTC8,TMED2,LOC106029335,WNK1,ADCYAP1,CPEB2,RDX,RCC2,GMIP
979	cytoplasmic ribonucleoprotein granule(GO:0036464)	0.140358	0.740548	0.770833	0.865281	31	30	MOV10,LOC106048250,DYNC1I1,TAF5L,CDK9,SHB,LOC106045206,RPL6,UPF2,CKAP4,BLNK,FXR1,CDC42,FMR1,LOC106049380,USP3,RPS6,DCP2,POLDIP3,PSMC2,CHTOP,DCP1A,ZC3H12D,ZCCHC11
980	extracellular exosome(GO:0070062)	0.0701248	0.738963	0.9	0.866574	492	475	LOC106036800,LOC106029452,MEST,SLC26A9,CLIC3,SYPL1,PROM2,LOC106036790,STEAP4,LOC106049214,TMC5,HGD,SI,SDCBP2,SLC5A12,IL1B
981	telomere maintenance(GO:0000723)	0.169665	0.738801	0.767253	0.866791	17	17	PIF1,RTEL1,RPA1,NBN,TELO2,POT1,TERF2IP,MRE11A,LOC106033135,TERF2,XRCC5,RIF1,XRCC6,FBXO4,OBFC1,CCNE2,PRKDC
982	positive regulation of substrate adhesion-dependent cell ...(GO:1900026)	0.173707	0.73832	0.761644	0.866657	17	17	MYOC,SDC3,LOC106029513,BRAF,CASS4,CRKL,C1QBP,CIB1,CDC42,LRRC16A
983	positive regulation of canonical Wnt signaling pathway(GO:0090263)	0.116587	0.737963	0.749164	0.866342	54	53	LGR6,DKK2,SULF1,PIN1,FAM53B,SOX11,GPRC5B,EDA,RNF220,WNK2,VPS35,TNKS2,FZD9,CSNK1G2,LOC106035864,PPM1A,RSPO3,LOC106049483,DAPK3,TBL1XR1,SFRP4,USP8,VCP,LRRK2,PRDM15,BAMBI,TBL1X,SEMA5A,CSNK1G1,RNF146,DAAM2,SMURF2,KANK1,LGR4,GSKIP,XIAP,UBR5,LGR5,CAPRIN2,USP34,CSNK1D,WNK1,GID8,SULF2,SCEL,ARNTL,WNT3A,PPP2R3A,RSPO2,FGF2
984	cellular response to drug(GO:0035690)	0.14025	0.736756	0.78022	0.867106	31	30	LOC106041042,IL1B,LOC106041492,KCNC1,BRAF,PPP3CB,GPLD1,HTR1B,PRNP
985	protein ADP-ribosylation(GO:0006471)	0.179145	0.735962	0.762667	0.867394	17	16	TIPARP,LOC106029916,PARP6,TNKS2,TRIM23,ARF4,PARP8,PARP16,ART4,LOC106039304,SIRT4,SIRT3,ART5,PARP4,SIRT6,PARP9
986	catalytic activity(GO:0003824)	0.135048	0.735715	0.770511	0.866924	36	35	RSAD2,SI,LOC106049821,LOC106049198,ESPL1,CDYL2,LANCL1,MED16,HHIPL1,ECHDC3,SPATA20,DIP2A,AZIN2,GLA,DIP2B,FPGT,PHKA2,ISOC1,TPD52L2,HHIPL2
987	microtubule-based movement(GO:0007018)	0.109041	0.73508	0.771335	0.866939	64	63	LOC106036883,LOC106037914,DNAI1,KIF6,KIF3C,KIF28P,DYNC1I1,KIF15,DNAH10,KIF21B,KLC1,DYNLRB2,DNAH3,KIF4A,KIF2A,KIF5B,KIF5C,DYNC1LI1,BICD2,LOC106049174
988	photoreceptor connecting cilium(GO:0032391)	0.132442	0.73473	0.770588	0.866609	40	35	LOC106040415,LOC106042852,NPHP4,SPATA7,LOC106049462,IFT88,DFNB31,IFT140
989	ruffle membrane(GO:0032587)	0.112057	0.733623	0.776286	0.868078	58	57	LOC106044214,BMX,PIP5K1C,SYNJ2,SH3YL1,HIP1R,LOC106049840,PACSIN1,ARF6,PLEK,CDKL5,WWC1,PDXP,ARF4,AIF1L,DDX58,LOC106048738,C2CD5,PDE9A,PACSIN2,EPB41L5,CIB1,INPP5K,PAK1,ARHGEF4,EEF1A1,PSD2,PSD3,EPS8L2,MYO6,RHOA,CORO1C,CLASP2,KANK1,FGD2,PLEKHA1,SPRY4,MACF1,PIP5K1A,SPATA13,TLN1
990	double-strand break repair via nonhomologous end joining(GO:0006303)	0.169677	0.732317	0.770942	0.869001	18	18	POLL,XRCC4,POLA1,KDM2A,BLM,DCLRE1A,PAXIP1,LIG4,LIG3,PRPF19,XRCC5,PIAS4,RNF8,XRCC6,PSMD14,LOC106037151,DCLRE1C,PRKDC
991	positive regulation of neuron apoptotic process(GO:0043525)	0.15473	0.730972	0.768838	0.869966	22	22	CDK5R2,NQO2,PPP2R2B,CTNNB1,PAK3,BACE1,PRNP,SRPK2,MAPK8
992	actin filament bundle assembly(GO:0051017)	0.141407	0.730602	0.775841	0.869666	29	28	BAIAP2L2,ESPN,FMN2,PLS1,RHOB,FSCN1
993	non-membrane spanning protein tyrosine kinase activity(GO:0004715)	0.131351	0.727792	0.753902	0.872438	35	35	TXK,HCK,BMX,TEC,EIF2AK2,LOC106040781
994	Cajal body(GO:0015030)	0.133376	0.72739	0.756303	0.872148	35	35	ANGEL2,HABP4,OIP5,NPAT,EAF1,COIL,ANKS1B,SART3,LOC106036141,PRPF4,FMR1,LOC106049380,ZPR1,USPL1,SNRPC,GAR1,ARIH1,SMNDC1,DDX46,LSG1,XPO1,FRG1,EFTUD2,NOP58,ICE1,AK6,TGS1,NOLC1,FAM118B,TOE1,HMBOX1,DKC1,ICE2
995	response to amino acid(GO:0043200)	0.173803	0.726993	0.794737	0.872654	18	17	LOC106032954,PEMT,CPS1,SLC1A2,LOC106047502,GLRA3,GPRC6A,RRAGC,GLRB
996	positive regulation of transcription, DNA-templated(GO:0045893)	0.0755705	0.725585	0.849699	0.873667	312	304	LOC106044623,FGF8,TBX1,GATA4,HAS3,ZIC3,RFX6,MYB,OVOL2,IL1B,GRHL3,NEUROD2,LOC106044624,LOC106040415,TP73,NEUROD1,EOMES,RORB,FOXA2,LOC106046800,SFR1,FOXL2,LOC106047829,LOC106048195
997	cellular response to organic substance(GO:0071310)	0.171303	0.723278	0.795007	0.87585	18	18	CALB1,MAPK4,LOC106029513,MAPK6,LOC106040490,MAPK8,MAPK10,CUX2,MAPK1,BCL2,LOC106048962
998	positive regulation of I-kappaB kinase/NF-kappaB signaling(GO:0043123)	0.0979416	0.721444	0.808917	0.877393	79	79	LOC106049124,LOC106044214,TRIM25,SHARPIN,TRIM62,TIFA,CTH,LOC106049539,TRIM8,GPRC5B,EDA,LOC106036842,TNFRSF19,LOC106037636,CTNNB1,CD40,PELI2,TRAF5,MAVS,BRD4,TRIM13,NUP62CL,PINK1,PPM1A,LOC106048595,ANKRD17,LOC106041448,UBE2N,FKBP1A,MUL1,PRKCE,ZDHHC17,LURAP1L,CANT1,TERF2IP,TICAM1,FADD,LPAR1,FYN,TMEM9B,TRADD,TBK1,LOC106034386,NDFIP2,RHOA
999	negative regulation of cell proliferation(GO:0008285)	0.0802552	0.720827	0.829293	0.877429	179	176	HRG,LIF,FGFBP1,PHOX2B,LOC106035498,OVOL2,IL1B,TP73,SFRP5,MSX2,IRF1,DFNA5,DDAH1,SMYD2,TMEM127,NACC2,LOC106047082,PAX6,GABBR1,PEMT,MEN1
1000	endoribonuclease activity(GO:0004521)	0.155218	0.720649	0.774485	0.876867	21	21	PIWIL1,ENDOG,ZC3H12A,LOC106041493
1001	nucleic acid binding(GO:0003676)	0.0894819	0.720293	0.792746	0.876526	122	120	LOC106043734,DARS2,HFM1,ZNF385B,ENDOG,LOC106038747,LOC106047779,TSEN15,LOC106047986,EXD2,TRIT1,ZNF804B,ENDOD1,SAMHD1,ENOX1,ZNF804A,METTL4,TDRD12,EHD4,RCAN3,ZNF839,REXO2,TRIM23,N6AMT1,ZNF831,DBF4B,ZUFSP,RBSN,ERI2,BRAP,RCAN2,ZNF207,EHD3,ZNF703,JAZF1,CHAMP1,SF3B3,GIN1,GPATCH11,R3HCC1,ZNF385D,ENOX2,NARS,AGGF1,KCMF1,R3HDM2,GPATCH3,ENPP3,CMTR1,ZXDC,GPATCH2,LOC106049448,ARPP21,PAN2,TFIP11,ZFP91,EXD3,REX…
1002	negative regulation of neuron apoptotic process(GO:0043524)	0.107426	0.719175	0.802415	0.877126	61	61	LOC106031687,DRAXIN,VSTM2L,LOC106031703,FOXB1,PRKCI,TERT,XRCC4,BCL2L1,TOX3,BRAF,FAIM2,GABRB2,ITSN1,FZD9,DNAJC5,PINK1,ALKBH1,KDM2B,SIX4,PDPK1,CHL1,BTG2,NMNAT1,NRBP2,FAM134B,BCL2,GABRB3,NTRK2,FYN,STAMBP,AARS,PPT1,GDNF,RHOA,BDNF
1003	positive regulation of T cell proliferation(GO:0042102)	0.155274	0.717781	0.801536	0.878085	22	21	IL1B,PNP,LOC106029726,ZP1,CD276,NCK2
1004	regulation of cell shape(GO:0008360)	0.0949658	0.716407	0.789419	0.879782	99	98	LOC106047157,HCK,LOC106046095,RHOV,STRIP2,CDC42EP4,SYNE3,LOC106047038,PLXNA4,RHOB,SEC23A,VILL,PLXNB2,HEXB,RHOU,PLXNA2,FGD6,RHOC,ARHGEF18,LOC106045044,RHOQ,LOC106038521,PTK2,LOC106029820,PLXND1,SH3KBP1,ZMPSTE24,LOC106029371,MYO10,LIMD1,SEMA4D,DAPK3,FGD4,FGD3,TBCCD1,ARHGDIA,P2RY1,LOC106043371,CDC42,PALMD,BAMBI,ARHGAP18,CDC42SE1,LPAR1,LOC106041081,FYN,WASF3,MKLN1,MYH10,RHOA,RND2,ERMN,CYFIP1,PARVA,CD…
1005	microtubule bundle formation(GO:0001578)	0.161626	0.715404	0.792402	0.880218	20	19	GAS2L1,NAV1,MAP1S,MAP1B,NCKAP5,SPAST,TRIM46,ZNF207,CLASP1,CHP1,CCSER2,PRC1,MTCL1,CDK5RAP2,LOC106029429,TPPP3,CCDC66
1006	cell projection organization(GO:0030030)	0.136533	0.715223	0.789864	0.879667	29	29	LOC106046910,ODF2L,PIFO,GPR22,SDCCAG3
1007	Golgi to plasma membrane transport(GO:0006893)	0.162674	0.713601	0.800268	0.880865	19	19	RAB3IP,EXOC6B,RAB10,LLGL1,TRIM23,ARF4,EXOC4,ARFGEF2,CCDC93,EXOC5,ARF1,GOPC,EXOC2,EXOC1,OSBPL5,STXBP6
1008	phosphatidylinositol-3,4,5-trisphosphate binding(GO:0005547)	0.137851	0.713386	0.771257	0.880353	30	30	RAG2,LOC106035938
1009	fatty acid biosynthetic process(GO:0006633)	0.125232	0.708741	0.825882	0.885209	36	36	PRKAG3,LOC106033299,FA2H,FADS6,LOC106035461,LOC106036829,MGLL,MLYCD,LOC106033473,LOC106033238,PRKAB2
1010	MAP kinase kinase kinase activity(GO:0004709)	0.180315	0.708122	0.809272	0.885201	16	15	LOC106036842,MAP3K15,MAP3K13,MAP3K5,MOS,TAOK3,TAOK1,LOC106030002,MAP3K2,MAP3K14,MAP3K3,LOC106048621,MAP3K4
1011	membrane protein ectodomain proteolysis(GO:0006509)	0.168725	0.706043	0.825069	0.887	16	16	APH1A,ADAM19,BACE1,ERAP1,PSEN2,DAG1,PRKCQ,PSEN1,SPPL2B,SPPL2A,NCSTN,ADAM10,RBMX,BACE2,LOC106031147,MYH9
1012	intercellular bridge(GO:0045171)	0.13297	0.705179	0.787621	0.887288	31	31	RBM44,CD34,LOC106046127,PRKCI,AAMP,NTNG2
1013	aminopeptidase activity(GO:0004177)	0.165465	0.703931	0.792553	0.888101	19	18	ENPEP,LOC106048489,TRHDE,BLMH,RNPEP,ERAP1,DPP9,TPP2,XPNPEP3,NPEPL1,XPNPEP1,METAP2,PEPD,LNPEP,LAP3,LTA4H,LOC106047346,CTSH
1014	regulation of immune response(GO:0050776)	0.128948	0.702969	0.803805	0.889316	39	34	LOC106029592,LOC106049850,LOC106049345,LOC106045669,LOC106045670,LOC106045668,AMICA1,CD276,CD40
1015	negative regulation of transcription by RNA polymerase II(GO:0000122)	0.069089	0.700945	0.888778	0.891016	353	344	LOC106044623,NR0B2,LOC106047573,HOXA7,PRDM14,HOXA2,GLIS3,OLIG3,TCF21,AHRR,TCF7L2,DRD3,LOC106044624,ETV7,FOXA1,EOMES,PROX1,TRIM29,SCRT2,CBX6,NR0B1,SMYD2,RIPPLY2,NR1D2,MEN1,TAGLN3,PER3,ID2,RNF2,LOC106049918,SOX11,LDB1,MXD1,SAP30L,DUSP26,SIM2,DAB2IP,DMAP1,SUPT4H1,SALL4,PHF14,LOC106048163,LOC106029513,HSF1,MAD2L2,BRMS1L,CBX2,BCL6,NFIC,RYBP,E2F6,DNAJB5,IRF2BPL,SALL1,NFE2L1,GATAD2B,CTNNB1,LOC106049935,…
1016	protein N-linked glycosylation(GO:0006487)	0.149769	0.70044	0.814485	0.890819	22	22	MGAT5B,TMEM258,ST3GAL1,MGAT4B,B3GALT1,PGM3,GAL3ST1,TUSC3,RPN2,ALG8,ALG12,TMEM165,PMM1,ALG11,ENTPD5,MGAT4A,ALG5,MAN1C1,GFPT1
1017	wound healing(GO:0042060)	0.126295	0.699854	0.815476	0.891554	41	37	LOC106041921,LOC106049327,GRHL3
1018	protein kinase A binding(GO:0051018)	0.155561	0.699682	0.81866	0.890979	20	20	WASF1,LOC106034965,CRYBG3,SPHKAP,AKAP10,AKAP7,AKAP6,LOC106043029,LRRK2,AKAP11,AKAP17A
1019	T cell homeostasis(GO:0043029)	0.175992	0.699352	0.812089	0.890551	15	15	LOC106041472,PPP2R3C,PPP3CB,LOC106047991,BCL2,FADD,RC3H2,RC3H1,LOC106029514,SLC39A3,SLC46A2,GPR174,CCNB2,PMAIP1,LOC106031147
1020	phosphatidylinositol binding(GO:0035091)	0.0956682	0.698929	0.82328	0.890257	75	75	RAG2,ITPR3,PIK3C2G,LOC106048250,ITPR1,SH3YL1,HIP1R,PITPNM2,LOC106033347,SH3PXD2A,TNFAIP8L3,SNX12,WDR35,TUB,PLEKHF1,PITPNA,SNX6,PHF12,PXK,SNX27,LOC106030622,SNX17,PITPNB,PITPNC1,NISCH,SNX7,FCHO2,ARHGAP32,SNX13,SNX4,PIK3C2A,RPS6KC1,SNX25,C2CD2L,SNX8,SEPT12,TULP4,SNX9,NCF1,MITD1,ESYT3,PIK3C2B,SNX5,SNX2,HIP1,LOC106029429,PXDC1,ITPR2,SNX1,SNX16,PARD3B,GRAMD2,ZCCHC14,MYO1E,DOK7,ZCCHC2,CCDC88A,NCF4,SNX3…
1021	epidermal growth factor receptor signaling pathway(GO:0007173)	0.125392	0.696605	0.807601	0.89221	34	34	LOC106041363,BTC,BCAR1,LOC106049530,SRC,VILL,EREG,NCK2,CAMLG,PTK2,PDPK1,SOX9,FAM83A,SHC3,PTPN11,LOC106044308
1022	cell-cell adherens junction(GO:0005913)	0.100248	0.694417	0.816777	0.894098	66	66	PKP3,CDCA3,IGSF21,CDC42EP4,CDH20,SHROOM2,JUP,CDH7,CDH26,CDHR3,CDH8,LOC106046592,ABI2,CDH11,CTNNB1,CDH22,CRB2,CTNNA2,LRRC7,PVRL1,AJAP1,ZYX,CDH10,SNAP23,CDH19,CDH9,CDH12,CDH18,CDH13,PAK4,PDLIM5,CDH2,SCRIB,BMPR2
1023	regulation of protein stability(GO:0031647)	0.123625	0.693102	0.831002	0.895656	37	36	USP18,TERT,LOC106047988,GIPC2,SIAH3,STUB1,VPS35,VPS11,PTEN,INSC,USP25,MAPK1,USP19,CDKN2AIP,ASPH,BCL2,USP4,USP3,NEDD4L,USP7,HDAC8,SUGT1,XBP1
1024	extrinsic apoptotic signaling pathway(GO:0097191)	0.174565	0.692865	0.814667	0.895133	17	15	G0S2,MLLT11,RNF41,PDPK1,HIPK1,CIB1,TGFB2,FADD,TRADD,SGPP1,TNFRSF10B,ACVR1B,FAS,LOC106031147,LOC106030506
1025	3'-5'-exoribonuclease activity(GO:0000175)	0.160498	0.69274	0.794737	0.894471	18	18	PNLDC1,ERI3,REXO2,ERI2,PARN,PAN2,USB1,CNOT8,EXOSC7,DIS3L,CNOT7,PNPT1,DIS3L2,EXOSC10,DIS3,EXOSC3,TOE1
1026	protein-DNA complex(GO:0032993)	0.145482	0.692511	0.817391	0.894745	28	24	TCF7L2,FOS,JUP,TBX5,CTNNB1,NFYC,MED1,NFYA,LOC106049581,NFE2L2,ZBTB17,HHEX,LEF1,ST18,XRCC5,LOC106029831,GTF2B
1027	cAMP-mediated signaling(GO:0019933)	0.172425	0.691754	0.828146	0.894823	15	15	RIMS2,RAPGEF4,LOC106032300,ADCY1,SOX9,AKAP6,RAPGEF3,HTR5A,DGKQ
1028	guanyl-nucleotide exchange factor activity(GO:0005085)	0.0996247	0.691282	0.795874	0.894605	70	70	LOC106033350,SMCR8,TBC1D10A,LOC106030611,MON1A,ARFGEF1,RASGRP3,SH2D3C,PREB,RAPGEF4,RIC8A,ARHGEF11,ARHGEF10,FGD6,RAB3GAP1,ITSN1,ARHGEF18,ARHGEF26,TAGAP,ARHGEF10L,ARHGEF5,RALGPS1,KALRN,EIF2B1,RIC8B,FGD4,DOCK11,FGD3,EIF2B5,RAPGEF3,GAPVD1,ARHGEF7,GBF1,DOCK7
1029	protein tyrosine kinase activity(GO:0004713)	0.104403	0.690137	0.804227	0.895956	60	60	LOC106048210,HCK,BTC,BMX,ROS1,TTK,LOC106040781,MAP2K6,MAP2K2,LOC106029699,MAP2K3
1030	condensed nuclear chromosome(GO:0000794)	0.162978	0.689972	0.824538	0.895361	17	17	SMC1B,CCDC36,LOC106043045,RSPH1,CHMP1A
1031	vasculogenesis(GO:0001570)	0.123097	0.688196	0.810939	0.897419	39	37	TIPARP,LOC106031703,ADM,MYO18B,ACKR3,HEG1,EGFL7,GJC2,HDAC7,RRP8,PTK2,PITX2,CCM2,ENG,VEGFA,BRPF1,AGGF1,PAXIP1,ZMIZ1,GJC1,NTRK2
1032	negative regulation of cell migration(GO:0030336)	0.0994842	0.686373	0.826321	0.898739	70	67	SULF1,LOC106047829,WNT4,STC1,RHOB,THY1,SRGAP3,ABHD2,ABHD6,TBX5,NAV3,RNF41,ZMYND8,OSBPL8,S1PR2,LOC106045467,LOC106047275,PTEN,MAGI2,ENG,PTPRT,DAG1,MCTP1,ARHGDIA,NISCH,BCL2,SCAI,CDH2,STK24,TMEFF2,DPYSL3,MIA3,LIMCH1,LDLRAD4,DUSP3,PDGFB,RAP2C,TIE1,DACH1,MITF,KANK1,ADARB1,PTPRK,ADAM15,ARAP3
1033	cellular protein localization(GO:0034613)	0.150217	0.684697	0.825537	0.899847	22	22	PRKCI,RAP2A,LOC106047502,SIN3A,LOC106035864,GRID2,PRKCZ,LOC106046290,RRAGC,AHI1,LRRK2
1034	actin binding(GO:0003779)	0.0757634	0.684531	0.881818	0.899269	199	193	NRAP,SPIRE2,SYNPO2L,MISP,TNNI2,LOC106046127,CNN2,MSRB1,NCALD,MYO18B,PHACTR2,LOC106048257,KCNMA1,WASF1,FMN2,SHROOM2,PLS1,GIPC2,SNTB1,LOC106048152,TRPC6,HOMER2,HIP1R,MAP1S,COTL1,LOC106029466,LOC106049840,MYO15A,EPB41L2,MAP1B,DIXDC1,LOC106048163,FHDC1,ACTR3B,FSCN1,FMN1,MKL1,LOC106048154,VASH2,MYOT,CORO2B,ADD2,KLHL3,SPIRE1,LOC106042166,FLII,LOC106033352,COBLL1,RUSC1,STK38L,TLN2,FHOD1,MYO3B,PFN2,ENC1,…
1035	positive regulation of apoptotic process(GO:0043065)	0.0804291	0.684003	0.845056	0.899105	150	148	HRG,LOC106047992,NEUROD2,LOC106035576,FOXA1,ZMAT3,NEUROD1,FOXL2,ENDOG,BIN1,EIF2AK2,STEAP3,RPS29,KCNMA1,MAP2K6,HIP1R,RHOB,DAB2IP,LOC106049744,RPS6KA2,BCL6,UTP11L,ING4,RYBP,PPP2R4,ARHGEF11,DCUN1D3,GPLD1,SIAH1,CTNNB1,MLLT11,PIDD1,WDR35,ITSN1,ARHGEF18,ARHGEF26,EEF1E1,NSMAF,ARHGEF5,MAPK8,LOC106037169,RNPS1,MAP3K5,NTRK3,KALRN,SHQ1,FAM162A,ATF6,NEURL1,DAPK3,SFRP4,C1QBP,PHLDA3,FGD4,GPER1,CAMK1D,FGD3,DIAB…
1036	intraciliary transport(GO:0042073)	0.162415	0.683167	0.83244	0.899243	17	17	IFT46,IFT80,IFT140,LCA5,TRAF3IP1,IFT27,LOC106042683,LOC106029842,LCA5L,RPGR,CLUAP1,BBS12,IFT81,TTC26
1037	Hsp70 protein binding(GO:0030544)	0.143118	0.682709	0.814044	0.898944	23	23	RNF207,IQCG,SACS,DNAJB2,STUB1,LOC106039891,NUP62CL,PACRG,DNAJB9,FICD,DNAJB12
1038	bicellular tight junction(GO:0005923)	0.0898183	0.68144	0.842105	0.89955	96	88	LOC106043422,LOC106029544,FRMPD2,LOC106043419,SYMPK,NPHP4,SHROOM2,DLG3,CLDN25,C1QTNF5,AMOTL2,LOC106029542,TRAF4,CLDN5,CLDN11,AMICA1,CLDN19,LOC106032300,CTNNB1,IGSF5,CXADR,TBCD,CLDN3,PARD6A,PRKCZ,PDCD6IP,AMOTL1,MAGI2,CLDN34,EPB41L4B,DDX58,SH3BP1
1039	negative regulation of G0 to G1 transition(GO:0070317)	0.168855	0.679892	0.842105	0.90051	15	15	DAB2IP,RYBP,PHC3,FOXO4,RBBP4,LOC106029618,EHMT1,YAF2,CBX3,PCGF6,EPC1,MGA,L3MBTL2,PHC1,EZH2
1040	positive regulation of protein targeting to membrane(GO:0090314)	0.15289	0.679403	0.826544	0.900254	21	19	MIEF2,PDZK1,CDK5R2,MIEF1,PRNP,KCNB1,MFF,C2CD5,CIB1,FYN,HPCA,CHP1
1041	peptidyl-tyrosine phosphorylation(GO:0018108)	0.142186	0.677642	0.839853	0.90147	24	24	HCK,TEC,EPHA4,LOC106040781,FGFR1,ABI2,LOC106036078,TTBK1,SYK
1042	intrinsic component of plasma membrane(GO:0031226)	0.145769	0.676052	0.844273	0.902403	21	21	TNFRSF21,HCN3,HCN4,KCND2,RAB26,PTPRZ1,SLC8A3,S1PR1
1043	negative regulation of cold-induced thermogenesis(GO:0120163)	0.128748	0.675696	0.838868	0.902022	31	30	LOC106047990,ZNF423,ACOT11,STK11,MAP2K6,CIDEA,ABHD6,NRD1,ARRDC3,PLCL1,ACOT13,PGAM5,DOCK7,IP6K1,TLE3,NOVA1,PLCL2,NR1H3,LGR4,PCTP
1044	response to heat(GO:0009408)	0.137995	0.67558	0.849568	0.902141	27	26	LOC106049214,HSPA2,PEBP1,HSF1,ALDOA,LRP11,PDE4B,MAPK8,DNAJA4,EIF2B5,HSP90AA1,LOC106045553,LOC106029375
1045	protein heterotetramerization(GO:0051290)	0.142405	0.674849	0.84949	0.902169	22	22	CNGB1,GRIN2B,LOC106035461,CPSF7,GRIN1,NRXN1,NUPL1,NLGN1,FARSB,LOC106045143,CNGA2
1046	protein kinase A regulatory subunit binding(GO:0034237)	0.156366	0.670513	0.831788	0.906175	17	17	LOC106030611,ARFGEF1,AKAP8L,AKAP1,AKAP7,AKAP6,PJA2,ARFGEF2,ACBD3,LOC106030871,GSKIP,AKAP5,AKAP8
1047	ribosome binding(GO:0043022)	0.119282	0.669397	0.846154	0.907414	36	36	ZC3H12A,SBDS,LETMD1,EFTUD1,LOC106049744,MTIF3,PELO,IGHMBP2,LETM1,CPEB1,YTHDF3,EIF5A2,SEC61A2,OLA1,LOC106031449,FMR1,SPCS1,EIF2S1,YTHDF1,NAA15,ZNF598,EIF2A,SEC61A1,LOC106029554,LETM2,PRMT3,CPEB4,CPEB2,GEMIN5,LOC106039953,EIF6
1048	mitotic cell cycle(GO:0000278)	0.0960968	0.668759	0.845503	0.907256	77	76	MYB,SKA1,MASTL,NEK3,WDHD1,LOC106043857,LOC106046590,RNF2,PPP2R2C,LOC106029559,CIT,LOC106047719,LOC106038759,PPP2R2B,LOC106049390,TUBA4A,TUBB1,SKA3,CCNI2,CCND2,PHF13
1049	sodium channel regulator activity(GO:0017080)	0.166265	0.667814	0.847709	0.908263	17	15	PTPN3,SCN2B,SCLT1,GPLD1,FGF12
1050	Arp2/3 complex-mediated actin nucleation(GO:0034314)	0.164742	0.662769	0.869263	0.912971	15	15	ACTR3B,ARPC3,ARPC2,ACTR2,ARPC1A,ACTR3,LOC106030955,JMY,WHAMM,ARPC5
1051	regulation of heart rate by cardiac conduction(GO:0086091)	0.133418	0.662232	0.859515	0.913552	25	25	CTNNA3,BIN1,HCN3,KCND3,JUP
1052	SCF ubiquitin ligase complex(GO:0019005)	0.111893	0.66206	0.821306	0.912952	42	42	FBXL8,FBXO18,FBXW4,FBXO48,FBXL16,FBXL15,FBXL14,FBXL4,FBXL2,SPSB4,FBXL3,SPSB3,FBXO31,RRP8,FBXO9
1053	lateral plasma membrane(GO:0016328)	0.124089	0.66192	0.847375	0.912317	32	32	JUP,C1QTNF5,FZD3,CTNNB1,LOC106036862,TBCD,KCNB1,CLDN3,PTPRO,LOC106035218,VANGL1,DVL1,CLDN12,LOC106036851,LOC106048962,MYO1A,LOC106039201,CORO1C,PRICKLE2,GPSM2
1054	transferase activity(GO:0016740)	0.10412	0.66189	0.849269	0.912351	59	56	TRIM7,LOC106046140,DPH1,DTX1,SHARPIN,MPP1,MARCH3,DPH2,LOC106049539,LOC106049918,LOC106034628,CD38,LOC106037636,LOC106033839,LOC106049761,NEURL1B,MKRN1,RNF149,KCMF1,PTDSS2,PTDSS1,RNF114,MEX3C,DTX2,TRIM41,E4F1,TAOK3,UBR7,LOC106034386,ILF2,TRIM15,FKTN,IBA57,MID1,TSR3,NT5C3A,LOC106049931
1055	SUMO transferase activity(GO:0019789)	0.163783	0.660821	0.854595	0.912704	21	15	LOC106040415,ZBED1,HDAC7,CBX4,LOC106049618,PIAS2,MUL1,PIAS1
1056	spindle pole(GO:0000922)	0.0898731	0.659463	0.86149	0.914148	89	82	LOC106039495,LOC106040415,NEK7,EFHC1,LOC106046612,POC1B,SBDS,SPDL1,DYNC1I1,KNTC1,KIF15,KATNA1,WDR73,TUBGCP2,CTNNB1,TMEM201,KIF2A,NUDCD2,KATNB1,GOLGA2,TACC3,KATNAL1,DYNC1LI1,NUP62CL,LOC106047512,FRY,TUBGCP4,HAUS1,CEP95,TUBGCP5,CTDP1,CEP104,ZW10,PPP2CA,DSN1,BRCC3,DDX11,RAB11A,TPT1,FAM175B,PPP2CB,CEP89,RMDN3,PKP4,KATNAL2,LOC106042429,TOPBP1,PRC1,MTCL1,CKAP5,DCTN4,CEP85,VPS4B,UNC119,CDK5RAP2,LOC10602…
1057	establishment of cell polarity(GO:0030010)	0.137805	0.658569	0.849105	0.914319	24	23	NEK3,STK11,ARHGEF11,RAB11FIP2,WWC1,KIF26B,BRSK2,PRKCZ,TSC2,MARK1,MARK3,CDC42,FEZ1,WEE1
1058	nuclear inner membrane(GO:0005637)	0.12493	0.65804	0.843788	0.914072	32	30	SIGMAR1,ITPR1,KCNH1,NUTF2,LOC106042493,TMEM120B,ZMPSTE24,NEMP1,LOC106047443,DPY19L1,DPY19L4,LEMD3,TMPO,FAM169A,ERN1,ATP1B4,LBR,NEMP2,CBX3,LMNB2,UNC50,DPY19L3,LEMD2,TMEM43,ATP11B,LOC106043362,LMNB1
1059	kinase activity(GO:0016301)	0.114751	0.657661	0.835458	0.913686	39	39	PRPS2,CAMK2A,CDK5R2,PIK3CB,DGKZ,PKM,CDKL5,ULK1,STK39,PI4KA,PINK1,MAPK8,LOC106047110,LRRK2,NEK1,DGKE,HMGXB3,PRPS1,ADCK3,FAM20B,TAF1,WEE1,LOC106045720,PIK3C3
1060	cell division(GO:0051301)	0.0683038	0.657355	0.901804	0.913207	282	276	LOC106043502,CDCA3,SKA1,MISP,TIMELESS,MASTL,NEK3,MIS12,ANAPC16,LOC106046612,SDCCAG3,SPC25,CINP,NCAPG2,CCSAP,NSL1,SPDL1,ANAPC7,KNTC1,BABAM1,KATNA1,BECN1,EPB41L2,LOC106041852,KLHL13,BORA,LOC106047719,CABLES2,OIP5,MAD2L2,LOC106049390,CHMP1A,SYCP2,SKA3,NCAPD3,CDCA2,RALB,SPAG5,CCND2,PHF13,KIF2A,TXNL4A,SEPT4,KATNB1,PELO,ANAPC5,TACC3,MAPRE2,DYNLT1,ANAPC2,LOC106049318,FZR1,CLTCL1,CDK14,LOC106029572,ARL8B…
1061	glycogen metabolic process(GO:0005977)	0.144307	0.656577	0.843709	0.913211	20	20	PPP1R3A
1062	glycosaminoglycan binding(GO:0005539)	0.164974	0.656245	0.866489	0.912788	16	15	LOC106031687,EGFLAM,PODXL2,AGRN,PRNP
1063	cytoplasmic side of plasma membrane(GO:0009898)	0.136053	0.65137	0.853875	0.916905	24	24	NPTX2,CBX6,PTPN3,JUP,LOC106049323,RAB21,TRAF5,CACNB4,AJAP1,DIABLO,CHMP4B,HTRA2
1064	activation of MAPKK activity(GO:0000186)	0.159728	0.649178	0.880364	0.918318	16	16	EIF2AK2,MAP3K15,KIDINS220,MAP3K13,MAP3K5,MOS,LRRK2,TAOK3,PSEN1,TAOK1,GADD45G,FRS2,MAP3K4,RAF1
1065	meiotic cell cycle(GO:0051321)	0.106461	0.647262	0.851474	0.919495	49	47	PIWIL1,FBXO43,SMC1B
1066	steroid binding(GO:0005496)	0.146938	0.64582	0.863937	0.920939	24	19	LOC106049851,HSD11B2,PAQR7,NR3C2,PAQR9,PGRMC2,GPER1,ESRRG,PAQR8
1067	filopodium assembly(GO:0046847)	0.159077	0.642721	0.880795	0.923291	16	16	LOC106049840,VSTM5,AGRN,FGD6,DNM3,SH3BP1,FGD4,FGD3
1068	regulation of cell proliferation(GO:0042127)	0.0925311	0.642695	0.893824	0.923319	74	67	LOC106040415,LOC106049255,FA2H,CHST11,MAFG,PIN1,FZD5,PBX4,JUP,LOC106049840,KCNH1,CHST13,BRAF,BCL6,CDCA7,SPRY2,JAG2,DUSP15,PTK2,APOBEC1,PITX2,DUSP22,LOC106030622,EPS15,CIB1,PTGS2,TGFB2,STYK1,PIAS1,STAT6,PLCD3,BMPR2,SLC7A11,TPD52L2
1069	enzyme regulator activity(GO:0030234)	0.150897	0.641824	0.870013	0.923399	18	18	LOC106039162,LOC106031447,PSMD3,RAB3GAP2,CALML4,MTMR9,PSMD2,PPP1R7
1070	positive regulation of cell migration(GO:0030335)	0.0803383	0.640625	0.889119	0.923825	108	104	IL1B,LOC106042807,MYOC,LGR6,LOC106032954,SH3RF2,SEMA4B,PRKCA,IKBKAP,BCAR1,ELP6,SEMA3D,FGF1,LOC106049744,IRS2,CASS4,VILL,GTSE1,RHOC,SEMA3E,S1PR1,SEMA3G,PTP4A1,PIK3R3,MAPK8,NTRK3,LOC106029371,PDGFA,SEMA4D,RUFY3,DAPK3,ZNF703,LOC106030811,SPHK1,GPER1,ATP8A1,PODXL,LOC106031921,CBLL1,CIB1,CDH13,PAK1,SPAG9,PPM1F,SEMA4C,LRRC16A,HGF,SEMA6D,FAM65A,SEMA5A,PDCD10,SEMA3F,NRK,PIK3R1,LEF1,RLTPR,RHOA,PDGFB,CCAR1
1071	fatty acid beta-oxidation(GO:0006635)	0.121872	0.639354	0.877672	0.924268	31	31	CPT1B,SLC25A17,FABP3,HADHB,AUH,ACAD10,PEX2,HADHA,FAM76A,HIBCH,CPT2,ACAA2,EHHADH,DECR1,ECHDC2,HSD17B4,CPT1A,PEX7,HADH,ABCD3,ECHDC1,ECHS1
1072	neuropeptide binding(GO:0042923)	0.142718	0.638495	0.863158	0.924333	20	20	NPBWR2,GALR2,OPRM1,LOC106043093
1073	transporter activity(GO:0005215)	0.125517	0.636584	0.867971	0.926198	30	29	SLC17A9,SLC12A3,HIATL1,AP1B1,SV2A,LOC106037856,SLC23A1,GOLGA3,LOC106049102,HIAT1,IPO7,SLC12A9,SLC25A13,CHP1,AP1G1,MFSD9,SEC22A,SCARB1,FLVCR1,CPNE3,NUP155,SLC16A2,CPNE1
1074	amyloid-beta binding(GO:0001540)	0.114251	0.634516	0.868106	0.92737	37	37	LOC106040412,TM2D1,CRYAB,SORL1,ITM2C,LOC106049323,BACE1,PRNP,GSAP,APBA1,NLGN1,GRIA1,LOC106042746,APBA2,CLSTN1,TGFB2,ADRB2,ITM2B,IDE,ITM2A,FBXO2,GRIA2,SCARB1,APBB2,LRPAP1,COL25A1,LDLRAD3,ITGB2,LDLRAP1,LOC106049058,LOC106033708
1075	adenylate cyclase-inhibiting G protein-coupled receptor s...(GO:0007193)	0.117246	0.634045	0.88411	0.927043	35	33	HTR1E,ADCY3,GABBR1,ADCY8,GPR37L1,RIC8A,GNAZ,LOC106029491,GNAL,S1PR1,OPRL1,LOC106029489,GRM7,LOC106042860,LOC106030828,GPR176,LPAR1,S1PR3,SSTR5,GNAI3
1076	release of sequestered calcium ion into cytosol(GO:0051209)	0.152695	0.633688	0.885566	0.927352	16	16	ITPR3,HTR2A,ITPR1,LOC106048595,MCOLN1,FKBP1A,PRKCE,CHERP
1077	mitotic sister chromatid segregation(GO:0000070)	0.136883	0.631128	0.899733	0.929029	21	21	MIS12,NSL1,INCENP,SPAG5,ESPL1,RAN,KIF18A,ZNF207,ZW10,DSN1,RECQL5,LOC106039625,LOC106031256,CDCA8,BUB3,KLHL22
1078	regulation of dendrite morphogenesis(GO:0048814)	0.148362	0.630516	0.894875	0.929595	18	18	NSMF,LOC106030627,STK11,RAP2A,SEMA4D,KNDC1,FMR1,NEDD4L,SDC2,TNIK,ADGRB3,HECW1,LOC106029723,SARM1,HECW2,SKOR2,NEDD4
1079	platelet-derived growth factor receptor signaling pathway(GO:0048008)	0.144061	0.630469	0.910486	0.928855	19	19	TIPARP,BCAR1,PDGFD,ZFAND5,LOC106045701,PDGFA,PTPN11,LOC106044308,PIK3C2A,PDGFB,SGPL1,PLEKHA1,PDGFC,MYO1E,NR4A3,LOC106042587,IQGAP1,CSRNP1,TXNIP
1080	ribonucleoprotein complex binding(GO:0043021)	0.138583	0.630425	0.887035	0.92889	21	21	IFIH1,RNF135,BOP1,PES1,PRPF6,SMG7,RNASEL,SMG5,LOC106029618,SRP54,SECISBP2L,PHF6,ITCH,SMG6,RPLP2,HNRNPU,EEFSEC,PPIH,EZH2,WDR12,SECISBP2
1081	negative regulation of transcription, DNA-templated(GO:0045892)	0.0672207	0.627807	0.91984	0.930621	253	248	LOC106044623,NR0B2,OVOL2,SOX13,TCF7L2,LHX9,FERD3L,LOC106044624,SKOR1,RORB,LOC106029534,FOXG1,IRF1,TIMELESS,LOC106047829,RASD1,NR0B1,WNT4,ZNF423,ELF3,KCTD1,NACC2,BHLHE40,NR1D2,ID2,CDK5R2,GMNN,ATXN1,PHF10,LDB1,GLI3,DAB2IP,DMAP1,NKX6-2,PPARGC1B,BCL6,ING4,CD38,CHMP1A,PPHLN1,SALL1,CTNNB1,EREG,PRICKLE1,CBFA2T2,DPF2,ZBTB38,MAEL,GATAD2A,SIN3A,HDAC9,RBFOX2,BHLHE41,CBX4,PEX14,DUSP5,ZNF281,ZNF639,PSMC5,LOC1…
1082	transcription regulatory region DNA binding(GO:0044212)	0.0783598	0.625902	0.882536	0.932364	109	105	LOC106039393,LOC106048065,RFX6,OVOL2,TCF7L2,TP73,FOXA1
1083	negative regulation of osteoblast differentiation(GO:0045668)	0.143425	0.62578	0.898817	0.931681	21	20	GDF10,RORB,MEN1,ID2,HDAC7,NBR1,LIMD1,SEMA4D,LOC106040700
1084	positive regulation of cell proliferation(GO:0008284)	0.0676393	0.620557	0.925703	0.935682	223	218	LOC106044623,TBX1,LIF,FGF19,HPSE2,DRD3,LOC106044624,HCK,BTC,FGFR2,LOC106040412,GLP2R,LOC106041938,TPD52
1085	fibrillar center(GO:0001650)	0.0886002	0.620452	0.889722	0.934983	75	74	HOXB5,RSAD2,FOXA1,ZNF385B,LOC106048195,NFKBIE,NFIC,ORC6,CDK12,SAMD4A,COIL,THAP1,PEX14,INO80C,WDR43,UTP15,USO1,FOXJ2,RPP38,MRPL23,UBE2N,KDM4A,EIF3L,SPATA2,CRIPT,WDR33,DSN1,DDX11,ARHGAP32,TAF4B,BTBD10,CAMK4,IP6K1,HEATR1,LOC106029584,NUFIP1,PLRG1,SMARCA5,GAR1,SMARCB1,HERC4,NUAK1,RAI14,IPO11,MAP3K14,PAK6,NOP58,RPAIN,VPRBP,POLR1E,PSPC1,NOLC1,EEF1D,OBFC1,SMAD7,MTDH,LOC106033246,TAX1BP3,IP6K2,FHIT,URB1,…
1086	adult walking behavior(GO:0007628)	0.148526	0.62016	0.909704	0.934479	16	16	KCNJ10,LOC106029466,ABHD12,HEXA,ZMPSTE24,GLRB,HTRA2,GLRA1,SCN1A,IDUA,FXN,CHD7,CTNS,PCDH15,DAB1,KLHL1
1087	lysosome(GO:0005764)	0.0723441	0.619576	0.904374	0.934198	161	156	IL1B,HCK,DRAM1,TRIM29,SYT7,LOC106035671,CD34,PRDX6,LOC106046612,SIDT2,MARCH3,CTBS,GM2A,ZNRF1,NAGLU,CTSD,ENGASE,AP5M1,CTSO,ITM2C,IFI30,TMEM9,ARSG,TPCN1,VPS35,UVRAG,LOC106048904,NEU4,LAMTOR5,LOC106047502,VPS11,HEXA,PLEKHF1,MARCH8,SYT11,NBR1,RPTOR,CD164,CLTCL1,NPC1,RAB7A,HGS,CTSB,MCOLN1,HSPA8,RRAGC,CLTC,MARCH1,TMEM59,ARRDC3,GLA,DRAM2,LRRK2,DEPDC5,SLC38A9,LGMN,SGSH,GLB1,MYO5A,ASAH1,LOC106030828,LOC10…
1088	protein kinase activator activity(GO:0030295)	0.128209	0.61711	0.888611	0.936402	25	25	LOC106029675,STK11,MAPK8IP2,LOC106036829,GPRC5B,MADD,DUSP19,RPTOR,DBF4B,STRADA,PRKAG2,RGCC,LOC106045506
1089	gastrulation(GO:0007369)	0.152639	0.616885	0.889646	0.935798	17	16	WNT8B,LOC106049744,SUPT20H,TBPL2,DLD,ARFRP1,ARL6,TDGF1,RPS6,EXT1,ACVR1,POGLUT1,SYF2
1090	ciliary basal body(GO:0036064)	0.0807286	0.61398	0.885177	0.937606	99	94	LOC106034200,LOC106040415,ODF2L,PIFO,TBC1D30,SAXO2,CCDC176,NPHP4,SDCCAG3,POC1B,IFT80,CCSAP,RAB3IP,SPATA7,IFT88,DFNB31,IFT140,WDR11,EVC,CDK10,WDR35,TBC1D7,RAB28,CDKL5,ARHGAP35,AHI1,CSNK1A1,ARMC9,CFAP20,BBS2,SAXO1,KIF7,LOC106049245,TTBK2,LOC106044077,USH2A,INTU,DAAM1,MAPK15,MKS1,KIAA0586,BBS5,WRAP73,LOC106042683,LOC106029842,CENPJ,B9D1,CBY1,PCM1,LOC106042201,TTC8,RILP,RPGR,RP2,KIFAP3,TAPT1,AGBL4,LO…
1091	nuclear chromosome(GO:0000228)	0.152869	0.610293	0.909847	0.940092	15	15	TIMELESS,ZBED1,FIGNL1,THOC5,BLM,LOC106045143,HDAC8,SMARCE1,ZBTB18,SETX,SPIDR,NIPBL,EXOSC9,LOC106045829,RAD51
1092	osteoclast differentiation(GO:0030316)	0.14676	0.606926	0.89895	0.942162	16	16	LOC106031807,LOC106045898,EFNA2,CTNNB1,DCSTAMP,IREB2,SNX10,GLO1,CSF1,MITF,CSF1R,OSTM1
1093	behavioral fear response(GO:0001662)	0.149586	0.605428	0.911376	0.942714	15	15	MAPK8IP2,ASIC1,BRINP1,EIF4G1,FBXL20,BCL2,LYPD1,HTR1A,PENK,RPS6KB1,GNG7,ADCYAP1,GRIK2,HTR2C,DRD4
1094	cell periphery(GO:0071944)	0.130486	0.60096	0.909439	0.945741	23	22	SMOC2,CD34,LOC106045950,CTNNB1,PANK1,LOC106049027,LOC106034617,ARHGEF5,PRKCE,CIB1,NTN1
1095	cellular response to growth factor stimulus(GO:0071363)	0.127268	0.600917	0.92238	0.944985	23	22	ANKRD1,MAP1S,LOC106049744,CTNNB1,EHD4,EGR4,LOC106047991,DTYMK,CIB1,HTRA2,FEZ1,PDGFB,LOC106034826,MAP2K5,KLF4,RPS6KB1,CPNE3,LOC106047926,PAX9,URI1,HTR3A
1096	adult locomotory behavior(GO:0008344)	0.110337	0.593983	0.900118	0.949914	35	33	SLITRK6,LOC106049304,ID2,FGF14,FGF12,CCND2,KALRN,CHL1,SEZ6L,APP,PAFAH1B1,PREX2,PARK7,HTRA2,CNP,ADAM22,CLCN3,BTBD9,GDNF,GIGYF2,PUM1,CSTB,IDUA,TBCE,PBX3,LOC106047926,INPP5F
1097	G protein-coupled purinergic nucleotide receptor activity(GO:0045028)	0.145332	0.586329	0.930894	0.955225	17	16	LOC106037716,P2RY4,P2RY8,LOC106042992,LOC106037090
1098	negative regulation of extrinsic apoptotic signaling path...(GO:2001240)	0.140023	0.585877	0.926471	0.954771	16	16	IL1B,EYA2,TERT
1099	cholesterol homeostasis(GO:0042632)	0.105315	0.578209	0.925668	0.959731	39	35	MALRD1,ABCG1,FABP3,LOC106049323,NFE2L1,MTTP,RORA,PTCHD2,NPC1,MED13,COMMD9,MYLIP,DGAT2,SREBF2,NUS1,RALY,XBP1,SOAT1,NR1H3,INSIG1,SCARB1,LDLRAP1,EPHX2,LOC106033478,LOC106038153,TMEM97,LIPG,NPC1L1,NPC2,LPL,LOC106037987,LIMA1
1100	chromosome, centromeric region(GO:0000775)	0.0971855	0.574984	0.930556	0.961258	43	43	SMC1B,LOC106029655,CENPN,CENPL,ZNFX1,INCENP,OIP5,CENPM,SS18L1,UVRAG,CENPQ
1101	homeostasis of number of cells within a tissue(GO:0048873)	0.128968	0.574462	0.923984	0.960839	21	19	PRDM14,LOC106038356,KLHL10,SOX9,PTPN11,LOC106044308,BCL2,EXOC5,GIGYF2,CSF1,LOC106030637,GATA2,ILDR2,VPS54
1102	heart development(GO:0007507)	0.0725649	0.57063	0.919255	0.96277	116	110	TBX1,GATA4,OVOL2,POPDC2,PROX1,DNAI1,SLC25A4,IFT74,ADM,LOC106047988,CC2D2A,IFT88,IFT140,LOC106044163,HEG1,RPS6KA2,AP1B1,WDR11,PPP3CB,SALL1,TBX5,OXCT1,FGF12,HDAC9,HOPX,CXADR
1103	cellular response to glucose stimulus(GO:0071333)	0.106609	0.568893	0.916972	0.963176	32	31	NEUROD2,NEUROD1,ENDOG,LOC106049487,LOC106049744,IRS2,SIN3A,WDR35,KCNB1,SLC29A1,PDK3,GPER1,UNC13B
1104	regulation of RNA splicing(GO:0043484)	0.12385	0.566472	0.923177	0.964826	20	20	ESRP1,ESRP2,SRRM4,AHNAK2,CDK12,MBNL2,AKAP17A,RRP1B,MBNL3,RBFOX1,ZNF326,HNRNPH1,CLK3,SON,RBM38,AFF2,CLK4,CLK2,CLK1
1105	double-strand break repair via homologous recombination(GO:0000724)	0.0882168	0.565409	0.929922	0.964761	53	53	CCDC155,SFR1,FBXO18,POLL,ZSWIM7,EXD2,MAD2L2,MCM9,RAD52,ZFYVE26,SAMHD1,MORF4L1,RNF138,RPA1,NUCKS1,RAD21L1,POLQ,BLM,NBN,AP5Z1,UBE2N,NABP1,BRCA1,RFWD3,LOC106042085,WDR48,RECQL5
1106	methyltransferase activity(GO:0008168)	0.100777	0.563805	0.94049	0.96504	35	35	PRDM14,METTL18,NSUN3,SMYD5,LOC106034586,LOC106047730,TRMT11,CIAPIN1,NSUN2,PRDM4,NDUFAF7,EHMT1,PRDM15,METTL10,PRDM10,SMYD4,METTL24,ZCCHC4,LOC106047731,N6AMT2,LOC106044011,ECE2,LOC106031827,PRMT3,LOC106038686,TYW3,METTL5,NSUN7,METTL25,LOC106042084,LOC106047263,NSUN4,NDUFAF5,METTL23
1107	negative regulation of cysteine-type endopeptidase activi...(GO:0043154)	0.116707	0.561664	0.926065	0.965661	26	24	PTGER2,CRYAA,LOC106046127,CRYAB,MKL1,LAMTOR5,DHCR24,ARL6IP1
1108	spindle assembly(GO:0051225)	0.129483	0.560087	0.952128	0.966711	20	19	CCDC155,NEK7,TUBB1,GOLGA2,MAPRE2,LOC106049318,HAUS1,LOC106047899,NCOR1,HAUS6,STARD9,HAUS3,CSNK1D,HAUS8,CEP63,LOC106039984,INO80
1109	regulation of circadian rhythm(GO:0042752)	0.108517	0.556966	0.952141	0.96876	27	27	RORB,TIMELESS,NR1D2,ID2,FBXL3,ADCY1,LOC106035864,MAPK8,MAPK10,CRY2,LOC106041660,PRKAA1,NONO,KLF10,MAPK9,NOCT,LOC106045650,CSNK1D,PSPC1,CREB1,SFPQ,EZH2,OPN3,PPARG,DRD4,PRKAA2
1110	insulin receptor binding(GO:0005158)	0.129336	0.552593	0.951286	0.970838	17	17	LOC106032954,IRS2,IRS1,LOC106042207,PLCG1,PDPK1,PTPN11,LOC106044308,SNX4,PIK3R1
1111	transmembrane receptor protein tyrosine kinase activity(GO:0004714)	0.101631	0.548834	0.94208	0.973072	34	34	ROS1,FGFR2,MET,EPHA4,INSRR,FGFR1,EPHA5,FGFR3,TYRO3,NTRK3,EPHB2,LOC106029359,EPHA6,EPHB3,LOC106037098,NTRK2,EPHA8,EPHA3,ERBB4,PDGFRA,TIE1,CSF1R,FLT1,RYK,EPHA10,EPHA7,TEK,EPHB1,EPHB6,LOC106038554,KIT,DDR2,ROR1
1112	K63-linked polyubiquitin modification-dependent protein b...(GO:0070530)	0.121166	0.538977	0.950131	0.978207	20	20	LOC106029645,ZRANB3,WDR81,FAAP20,PRPF8,OPTN,SPRTN,UIMC1,FAM63B,OTUD7A,ZRANB1,TAB2,ZBTB1,SQSTM1,OTUD7B,RNF169,RNF168
1113	ciliary transition zone(GO:0035869)	0.111177	0.537902	0.93609	0.978036	24	24	NPHP4,CCSAP,CC2D2A,TMEM237,TMEM231,TRAF3IP1,CFAP36,TMEM80,TMEM216
1114	bone development(GO:0060348)	0.104125	0.535388	0.952899	0.97869	30	30	MYOC,SULF1,LOC106041472,LOC106044598,STC1,LOC106043048,MMP16,SLC38A10,DYM,ANKRD11
1115	cell death(GO:0008219)	0.124777	0.530983	0.949868	0.980269	19	18	DFNA5,FBXO18,CTSD,CIDEA,BRINP1,NUP62CL,NDOR1,TGFB2,VAPA,SUSD6,FAF1,ATP6AP1,MAP3K9,PMP22,PARP4,LOC106031147,EMP2,SNCAIP
1116	branching involved in blood vessel morphogenesis(GO:0001569)	0.125593	0.528595	0.960422	0.980668	20	17	GBX2,LOC106031703,ETS2
1117	axoneme(GO:0005930)	0.0768875	0.528578	0.960784	0.979861	68	67	CCDC39,CFAP74,TTLL10,EFHC1,CCSAP,SPATA7,IFT88,WDPCP,IFT140,MAP1LC3B,LCA5,LRRC48,WDR11,ATG14,LOC106045318,DNAJB13
1118	centrosome(GO:0005813)	0.0538866	0.528353	0.978958	0.979175	317	311	LOC106039495,LOC106029639,ITGB6,HYLS1,ODF2L,CEP126,MASTL,DNAI1,LOC106029431,HMMR,CDH23,IFT46,CCDC15,IFT74,EFHC1,LOC106046612,NPHP4,BICD1,SDCCAG3,SCLT1,POC1B,RAB23,IFT80,CCSAP,LOC106047988,RAB3IP,TUBG1,KATNA1,BCL2L1,LOC106029621,IFT88,IFT140,PPP2R3C,HSF1,CRMP1,CCDC64,TUBGCP2,RABL6,ZFYVE26,UVRAG,ARHGEF10,DYNLL2,CTNNB1,LOC106049692,ESPL1,LOC106049319,ATP6V0D1,TRAF3IP1,WDR35,ARL3,DCAF12,IFT27,ACTR1A,…
1119	chaperone-mediated protein folding(GO:0061077)	0.122628	0.527019	0.969251	0.979062	19	18	ITGB1BP2,LOC106029513,DNAJB2,SGTA,DNAJC5,UNC45B,FKBP1A,P3H1,PDIA4,FKBP4,LOC106047259,PPIB,UNC45A,PPID
1120	chemorepellent activity(GO:0045499)	0.108075	0.525662	0.955335	0.978968	24	24	LOC106042807,SEMA4B,SEMA3D,SEMA3E,SEMA3G,EFNA5,SEMA4D,LOC106031921,SEMA4C,NRG3,SEMA6D,SEMA5A,SEMA3F,SEMA6B,SEMA6A,SEMA4A,FLRT3,EPHA10,EPHA7
1121	response to hypoxia(GO:0001666)	0.082722	0.525522	0.951577	0.979044	53	51	HSD11B2,CA9,LOC106040412,CRYAA,APOLD1,KCNMA1,ITPR1,CRYAB,CD38,ALDOA,CAMK2D,LOC106046420,PGF,TXN2,CLDN3,LIMD1,PDGFA,VEGFC,ENG,TM9SF4,FUNDC1,TGFB2,UBE2B,PRKAA1,EPAS1,RHOA,CYGB,LOXL2,LONP1,PENK,EGLN3,HIF1A,TGFB3,ARNT2,ITPR2,LOC106033708,CREB1,EDN1,SCFD1,CX3CL1,NR4A2,SLC2A8,PLEKHN1,SOX4,TGFBR2,PTK2B,MYOCD
1122	calcium channel activity(GO:0005262)	0.0916587	0.524407	0.945539	0.978844	41	40	LOC106029705,SLC24A4,TRPC6,CACNG2,GRIN3A,TRPM8,MCU,SLC24A2,CACNG4,CACNB4,TRPC5,PKDREJ,CACNA1E,TRPC1,TRPM6,SLC24A1,SLC24A3
1123	activation of MAPK activity(GO:0000187)	0.0830555	0.517469	0.966705	0.981538	49	48	IL1B,TP73,LOC106040412,LPAR3,MAP2K6,FGF1,MAP2K2,MAP2K3,PIK3CB
1124	DNA-directed 5'-3' RNA polymerase activity(GO:0003899)	0.11008	0.516126	0.967908	0.981402	23	23	POLR3H,POLR2C,POLR2D,POLR2F,POLR2E,POLR3G,POLR3A,POLR2J,POLR1C,POLR2B,RPAP1,POLR3B,POLR2L,LOC106029400,POLR1E,POLRMT,POLR3E,CRCP,POLR3F,POLR1B
1125	skeletal system morphogenesis(GO:0048705)	0.11108	0.513839	0.964889	0.982459	23	21	TIPARP,IFT140,FMN1,SIK3,ZFAND5,ANKRD11,LOC106045701,LOC106031175,WDR48,LOC106042799,PSEN1,SGPL1,FAM101B,PLEKHA1,IDUA,RYK
1126	cell migration(GO:0016477)	0.0619213	0.510731	0.9652	0.983117	134	129	ENPEP,LOC106043502,ITGB6,GPC6,PIK3C2G,RHBDF1,SKAP1,LOC106046095,STRIP2,PRKCI,ELMO1,BCAR1,SHROOM2,PIK3CG,JUP,CDH7,LOC106049840,PIK3CB,MYO18A,RHOB,DGKZ,FSCN1,APC2,ABI2,CASS4,NRD1,NCK2,LOC106045118,RHOC,WWC1,LOC106049919,AVL9,S1PR1,PRKCZ,ARF4,ADGRG1,ARHGAP35,SH3KBP1,USP33,PDPK1,RAB1A,PTEN,LIMD1
1127	nervous system process(GO:0050877)	0.0903179	0.509225	0.968384	0.983026	40	38	GABRA6,LOC106040412,GABRR3,CHRNA5,CHRNB2,GABRE
1128	negative regulation of cell growth(GO:0030308)	0.0759774	0.507496	0.968306	0.982971	64	59	HRG,LOC106047082,GAS2L1,STK11,LOC106049840,OSGIN2,DAB2IP,LOC106049744,DNAJB2,BCL6,NDRG3,DCUN1D3,SH3BP4,RERG,GNG4,FAM76A,KIAA1024
1129	positive regulation of G2/M transition of mitotic cell cy...(GO:0010971)	0.114997	0.505033	0.982028	0.983254	18	18	PHOX2B
1130	protein kinase activity(GO:0004672)	0.063513	0.503033	0.967447	0.984126	119	117	FASTKD5,LOC106029544,LOC106046095,LOC106029423,EIF2AK2,EPHA4,PRKCI,LOC106040763,MMD,LOC106049840,DCLK1,TBRG4,LOC106029542,LOC106036842,RPS6KA2,MAP3K15,LOC106043048,TESK2,NEK10,CDK12,CAMK2D,PAK3,LOC106036078,MAP3K12,CDKL5,TBCK,LOC106035864,RIOK2,LOC106049618,STK39,PRKCZ,RNASEL,PINK1,MAPK8,MAP3K5,LOC106038164,SOX9,PDK3,NPR1,PIK3R4,LOC106030622,LRRK2,NEK1,EEF2K,MAP4K3,TTBK2,PAK4,EIF2AK1,MMD2,PRKAA1,…
1131	negative regulation of angiogenesis(GO:0016525)	0.0788651	0.500375	0.965831	0.984394	52	51	HRG
1132	chondroitin sulfate biosynthetic process(GO:0030206)	0.123643	0.495434	0.976389	0.985564	15	15	CHST11,CHPF,CHST13,LOC106049036,CSPG4,XYLT2,CHST9,CHST3,CHST15,CSGALNACT1,CHST12,LOC106035653,XYLT1,SLC35D1
1133	cilium assembly(GO:0060271)	0.058501	0.494215	0.971458	0.985229	141	141	HYLS1,CEP126,LRRC6,NME8,IFT46,LOC106045441,IFT43,IFT74,STK36,SCLT1,TMEM138,POC1B,RAB23,UBXN10,IFT80,RAB3IP,CC2D2A,SEPT3,TMEM237,TEKT5,TCTN3,IFT88,WDPCP,TMEM231,IFT140,FHDC1,CFAP53,WDR11,TCTN1,ATP6V1D,ATP6V0D1,ASAP1,WDR35,ARL3,TMEM216,LOC106034634,IQUB,CCDC113,SEPT6,AHI1,ACTR2,EHD3,ARMC9,GMNC,LOC106040742,BBS9,CFAP20,BBS2,NPHP3,NEK1,ARL6,CFAP221,TTBK2,FOXJ1,ACTR3,SNX10,SEPT2,CEP162,TCTN2,ABLIM3,IN…
1134	establishment of protein localization(GO:0045184)	0.0991899	0.480734	0.980645	0.989327	26	26	LOC106046910,PDZD7,PRKCA,WDPCP,DFNB31
1135	axonal growth cone(GO:0044295)	0.109858	0.473055	0.978892	0.991066	19	18	LOC106047981,OLFM1,KIF5B,SHTN1,KIF5C,MAPK8IP1,LOC106043729,TRAK1,FKBP4,NRP1,CYFIP1,GPM6A,FLRT3,TRAK2,BOC,PARD3,HSP90AB1,COBL
1136	positive regulation of glucose import(GO:0046326)	0.100354	0.469641	0.981651	0.991288	23	22	FGF19,PRKCI,TERT,IRS2,SLC1A2,RHOQ,OSBPL8
1137	negative regulation of protein catabolic process(GO:0042177)	0.1058	0.46918	0.984127	0.990603	20	20	GRIN2C,FMN2,PIN1,MAD2L2,SNX12,SNX3,SF3B3,AZIN2,AZIN1,FYN,MYCBP2,RILP,ADGRB1,PHB,SERPINE2,BANP,GRIN2A
1138	transforming growth factor beta receptor signaling pathway(GO:0007179)	0.075359	0.465566	0.981439	0.991693	49	48	LOC106037882,LOC106049255,LOC106043010,LOC106031588,FOS
1139	mitotic spindle(GO:0072686)	0.0732273	0.452133	0.987571	0.994451	47	47	LOC106039495,EFHC1,CCSAP,LOC106047988,MAP9,SPAG5,ESPL1,GOLGA2,CLTCL1,LOC106031351,NUP62CL,TPR,RANGAP1,LOC106044042,RACGAP1,TBL1XR1,CLTC
1140	ion transmembrane transport(GO:0034220)	0.0621763	0.451367	0.983015	0.993835	84	80	GABRA6,ANO7,STOML3,LOC106040412,GABRR3,ANO10,CHRNA5,CHRNB2,GABRE,KCNK3,LOC106034001,KCNH1,ATP2B2,TPCN1,ATP6V1D,CLCN4,ATP2B4,GABRQ,GLRA3,GABRB2
1141	non-motile cilium(GO:0097730)	0.0990308	0.442195	0.992105	0.995093	19	19	HYLS1,LOC106045569,IFT88,IFT140
1142	negative regulation of apoptotic process(GO:0043066)	0.0459292	0.429149	0.993982	0.996711	245	243	INS,ANKRD1,DRD3,HCK,BTC,PTGER2,ROS1,FGFR2,GCG,LHX4,LOC106041938,LOC106032954,LOC106029544,MSX2,CRYAA,AMIGO2,LOC106031703,LOC106034733,LOC106046136,EIF2AK2,CHST11,EPHA4,SH3RF2,TERT,FMN2,NUAK2,INSRR,AAMDC,CBL,HIP1R,BCL2L1,NOL12,FIGNL1,MYO18A,LOC106029542,FGFR1,CHST13,BIRC2,FAIM2,BCL6,WDR73,CD38,SYCP2,SOX10,PIDD1,EPHA5,DDB1,SIN3A,FGFR3,GRK5,DHCR24,PRNP,SOCS3,SHH,MAPK8IP1,ARL6IP1,RHBDD1,HIGD1A,PRKCZ,…
1143	calcium-dependent protein binding(GO:0048306)	0.0805518	0.421626	0.993947	0.99705	32	31	TNNC2,NSMF,ANXA4
1144	RNA polymerase II transcription factor binding(GO:0001085)	0.0942197	0.415957	0.993404	0.997047	19	19	GFI1B,ATN1,ID2,LOC106048163,CTNNB1
1145	cellular response to mechanical stimulus(GO:0071260)	0.081774	0.400036	0.994891	0.998076	25	25	IL1B,IRF1,HABP4,PIEZO2,CD40,TLR5,AGT,SOX9,LOC106044308,ARHGDIA,FADD,TLR7,MAP3K2,BAG3,MAP3K14,TMEM150C,TNFRSF10B,FAS,CRADD,MAP3K1,TNFRSF8,ENPP1,AQP1,PIEZO1,PAX2
1146	rhythmic process(GO:0048511)	0.0685708	0.396786	0.992908	0.998403	40	40	USP2,PROX1,RORB,BHLHE40,NR1D2,CDK5R2,LOC106049744,FBXL3,ADCY1,SIN3A,NLGN1,MAPK8,CIPC,NFYA,LOC106049581,PRKAA1,KAT2B,FBXW11,CSNK2A1,MYBBP1A,MAPK9,LOC106029831,CBX3,LOC106045650,KDM5B,CRY1,PSPC1,FBXL21,ARNTL2,GRIN2A,SFPQ,EZH2,NFKB2,PPARG,DRD4,PRKAA2
1147	regulation of cell growth(GO:0001558)	0.0665523	0.390167	1	0.998978	38	38	LOC106041408,ROS1,IGFBP1,STK11,SPOCK1,LOC106034326,MAD2L2,ARHGEF11,CLSTN3,RPTOR,HTRA1,LOC106049483,LOC106030622,CLSTN1,BLZF1,PAK4,NRG3,BAP1,PRKCQ,IGFBP2,XBP1,KIAA1109,SOCS2,IGFBP3,LOC106044628,CDC73,SGK2,CRIM1,PAPPA2,IGFBP5,URI1,KAZALD1,IGFBP4,WFDC1,PLCE1,HTRA3,ESM1,LOC106041556
1148	cell cortex(GO:0005938)	0.0481643	0.376526	0.995842	0.999024	102	102	GYS2,BFSP1,LOC106047981,SPIRE2,MISP,RHOV,FMN2,FGF1,GIPC2,ASTN2,HIP1R,LOC106047256,EPN3,RHOB,ARF6,CTNNB1,RHOU,SPIRE1,GRK4,RHOC,NDFIP1,RHOQ,LOC106029820,PARD6A,CNKSR1,GLRX3,LOC106029555,FRY,MYO10,INSC,RIC8B,C2CD5,PAFAH1B1,DCTN1,PSEN2,GRM7,ARHGEF7,CDC42,CLASP1,ARHGAP32,TRAK1,MICAL3,LOC106048885,MKLN1,MYH10,MYO6,CTTNBP2,RHOA,CORO1C,RND2,PSEN1,SPTAN1,DST,ERMN,GPSM2,FNBP1L,RAI14,PARD6B,NRBP1,DCTN4,ITCH…
1149	cell morphogenesis(GO:0000902)	0.0646048	0.373993	0.997596	0.998341	40	38	PRDM14,LOC106047157,SIDT2,KLHL10,WNT3,BCL6,CYFIP2,PTPRO,MED1,FRY,CAPZB,NCKAP1,TBCCD1,TGFB2,CAP2,CAP1,HGF,TBCC,CYFIP1,RP2,SSH1,IDUA,LOC106029514,SLC39A3,UNC93B1,SHROOM3,THOC2,UPK3A,SCFD1,LOC106031147,WDR19,TFCP2L1,GREM1,NOX4
1150	negative regulation of signal transduction(GO:0009968)	0.0510132	0.348683	0.997847	0.99854	66	66	ROS1,FGFR2,RGS22,UBASH3B,EPHA4,RGS8,INSRR,FGFR1,RGS7BP,EPHA5,RGS17,FGFR3,SOCS3,RGS10,RGS20,TYRO3,SOCS6,NTRK3,BRAP,SOCS7,RGS7,RGS5,EPHB2,EPHA6,EPHB3,LOC106047050,SNX13,LOC106037098,NTRK2,EPHA8,EPHA3,ERBB4,SOCS5,PAK1IP1,PDGFRA,TIE1,CSF1R,ACVR1,RGS9BP,FLT1,PRR5L,INPP5D,RGS6,RYK,EPHA10,EPHA7,RGS9,RGS4
1151	multivesicular body(GO:0005771)	-0.0974235	-0.478837	1	0.992312	16	16	STEAP3,ZP2,CHMP1A,BACE1,CHMP1B,CHMP2B,RAB11A,TPT1,NEDD4L,KIAA0368,ATP13A2,CRHBP,LOC106030748,CD74,SLC17A8,LOC106047378
1152	phospholipid-translocating ATPase activity(GO:0004012)	-0.116782	-0.588667	0.961538	0.962761	16	16	ATP11A,LOC106049613,ATP9A,LOC106040353,ATP8A1,LOC106048544,ATP9B,ATP11C,ATP8B2,LOC106040396,ATP10D,ATP11B,ATP8B1,ATP10A,ATP10B
1153	activation of JUN kinase activity(GO:0007257)	-0.102799	-0.591817	0.968326	0.96478	22	22	MAP4K5,ERN1,LOC106030002,MAP3K2,CD40LG,MAP3K9,LOC106048621,MDFIC,RIPK2,TNFSF11,ERN2,LOC106043112,MAP3K6,TIRAP
1154	regulation of cell migration(GO:0030334)	-0.0627901	-0.592404	0.98	0.968089	56	55	RHOA,RND2,ERBB4,SLK,DOCK10,PLXNC1,LDB2,PARD6B,MACF1,SPATA13,ABI3,PRKX,GNA13,ROBO4,SERPINE2,LOC106048653,LAMA1,LAMA5,RCC2,LOC106044792,LOC106043648,RHOD,LOC106048913,LAMA4,LOC106037602,VCL,LAMA2,RHOF,LOC106037563,TMIGD1,LOC106029546,LOC106044678
1155	actin cytoskeleton(GO:0015629)	-0.0412473	-0.596653	1	0.96562	120	120	CASK,ARHGAP21,PARVG,RLTPR,PGM1,CORO1C,TOPBP1,LOC106037503,DST,ALG2,ACTB,PARVA,WASF2,DENND2A,RAB22A,LOC106039699,KLHL17,LOC106038998,ABLIM2,PDLIM3,CTTNBP2NL,BMF,NCOA5,MACF1,ACTA1,SVIL,TRIOBP,PPP1R12A,EZR,CDC42EP3,TAF5,MYO1E,MYOZ2,LOC106039651,TAX1BP3,NDC1,CNN3,KLHL2,LOC106029996,MPP4,ARC,SDPR,LOC106029573,FILIP1,IVNS1ABP,MYH9,LOC106049845,LOC106037643,FLNB,PEAK1,ARHGAP6,DDR2,PDLIM7,SYNPO2,BAIAP2,V…
1156	positive regulation of vascular smooth muscle cell prolif...(GO:1904707)	-0.112242	-0.597175	0.95539	0.96898	19	18	AGT,FOXJ2,MAP3K5,MFN2,ERN1,PDGFB,GNAI3,XBP1,LDLRAP1,NR4A3,EDN1,BMPR1A,ERN2,IGF1,MMP2
1157	positive regulation of fat cell differentiation(GO:0045600)	-0.108811	-0.602229	0.934783	0.969601	22	21	ZC3H12A,AAMDC,ID2,CCDC3,CMKLR1,WDFY2,LOC106032117,CCDC71,CREBL2,ZBTB7C,XBP1,CARM1,NOCT,STK3,CREB1,SYAP1,WNT5B,PPARG,TMEM64,SH3PXD2B,WIF1
1158	positive regulation of fibroblast proliferation(GO:0048146)	-0.100696	-0.60295	0.963964	0.972872	23	22	DDR2,FOSL2,AQP1,CD74,CCNB1,IGF1
1159	neuronal action potential(GO:0019228)	-0.116711	-0.612378	0.942982	0.970462	18	18	KCNA2,KCND2,SCN8A,LOC106036862,DPP6,LOC106046290,GPER1,LOC106032022,LOC106036851,CACNA1G,CACNA1I,SCN1A,CACNA1H,GRIK2,LOC106036864,GPR88,KCNMB4,SCN4A
1160	positive regulation of multicellular organism growth(GO:0040018)	-0.126615	-0.631985	0.921429	0.959648	16	16	PLS1,LOC106029466,GPR21,LOC106049613,LOC106047991,BBS2,GHSR,BCL2,CSF1,PPIB,CHD7,CREB1,NIPBL,SH3PXD2B,IGF2,GHRHR
1161	negative regulation of protein kinase activity(GO:0006469)	-0.0951637	-0.653084	0.912791	0.944634	31	31	INPP5K,PRKAG2,TAF7L,PPM1F,DVL1,CHP1,LOC106040774,GADD45G,CEP85,ITGB1BP1,LOC106045450,SPRED1,TRIB1,PRKRIP1,DEPTOR,LRP6,WWTR1,ADORA2A,LOC106049758,LOC106049751,HSPB1,LOC106049759
1162	gamma-tubulin binding(GO:0043015)	-0.131475	-0.654278	0.927007	0.947244	16	16	RACGAP1,TUBGCP4,TUBGCP5,LOC106049245,FEZ1,BLOC1S2,CEP70,TUBGCP3,LYN,TUBGCP6,CEP57,CEP57L1,LOC106029814
1163	hair follicle development(GO:0001942)	-0.139951	-0.660192	0.875	0.945016	17	15	FZD3,NSDHL,TNFRSF19,ZMPSTE24,PDGFA,CELSR1,ZDHHC21,LRP4,LGR4,LDB2,ACVR1B,LAMA5,LOC106037566,WNT10A,TFAP2C
1164	cell-cell junction(GO:0005911)	-0.055283	-0.66864	0.896552	0.939936	95	92	ADGRL3,PDZD2,LRRC7,PRKCZ,PCDH1,CNKSR1,SH3KBP1,RAP1B,LIMD1,LOC106045190,AHI1,NRCAM,APP,CADM1,DAG1,TMEM47,KRIT1,PAK1,ACTR3,TENM2,LOC106031322,CDH2,SCRIB,MAGI1,PLEKHG5,MAPK15,PIKFYVE,CASK,LOC106048962,PIK3R1,PKP4,PTK7,CDC42BPA,LIN7C,PTPRM,WASF2,PTPRK,ARVCF,PVRL3,CDC42BPB,FLRT3,SDCCAG8,MYO1E,TJP1,TEK,PDZD11,LAMA1,LOC106030393,PNN,CD2AP,PCDH12,LOC106042587,LIN7A,LOC106031147,KIAA1462,FLRT2,LOC10603639…
1165	response to calcium ion(GO:0051592)	-0.0991756	-0.671459	0.891304	0.940842	29	29	MFN1,ANXA11,NEDD4,LOC106031147,SLC6A1,ANXA5,TXNIP,PTK2B,TRPC3,SUCNR1,S100A16
1166	positive regulation of endothelial cell proliferation(GO:0001938)	-0.102707	-0.67288	0.910615	0.939448	27	26	PRKCA,IL10,NRP2,VASH2,EGFL7,RPTOR,PGF,VEGFC,VEGFA,AGGF1,CDH13,BMPR2,SEMA5A,PDGFB,F3,TGFBR1,MYDGF,SCG2,CX3CL1,RICTOR,FGF2,VIP,THBS4,CAV2,LOC106045698,LOC106048895
1167	response to activity(GO:0014823)	-0.132328	-0.677383	0.893617	0.938196	18	16	IREB2,SLC25A25,LOC106049954,PRKAA1,CABIN1,HADH,CREB1,EDN1,CX3CL1,COL4A2,PRKAA2,ADIPOQ,LOC106029319
1168	reactive oxygen species metabolic process(GO:0072593)	-0.137278	-0.678418	0.863281	0.937133	16	16	FAM76A,NDUFS1,LRRK2,NDUFS3,BCL2,MPV17L,PDGFB,NDUFS4,PMAIP1,LOC106031147,SESN1,RFK,PAX2,PDK4
1169	phagocytosis, engulfment(GO:0006911)	-0.136237	-0.685024	0.8659	0.929725	16	16	ARHGAP12,SH3BP1,BIN2,CDC42,VAMP7,CLCN3,DOCK1,ADGRB1,ARHGAP25,LOC106045892,GULP1,LOC106049912,LOC106029527,LOC106043396
1170	substrate adhesion-dependent cell spreading(GO:0034446)	-0.115264	-0.692688	0.881818	0.924153	22	22	LOC106029421,PARVG,LOC106040930,PARVA,VAMP3,LOC106032622,TEK,ANTXRL,LAMA5,MICALL2,PEAK1,LAMB1,LAMC1,ANTXR1,FZD4
1171	protein kinase C binding(GO:0005080)	-0.118101	-0.694372	0.847826	0.92194	22	22	YWHAG,LOC106049744,HDAC7,PLEK,GRK5,PICK1,PARD6A,C1QBP,COPB2,PDLIM5,FEZ1,PAWR,PARD6B,SQSTM1,SDPR,DACT2,LOC106036005,LDB3,PKP2,TIRAP,HSPB1,LOC106029546
1172	cellular lipid metabolic process(GO:0044255)	-0.142898	-0.699684	0.879433	0.919011	17	15	ZMPSTE24,ABHD3,CCDC71,FAM135B,PM20D1,FAM135A,NR1H3,LTA4H,LOC106037025,LOC106030180,STAR,LOC106033540,LOC106045158
1173	positive regulation of cytokinesis(GO:0032467)	-0.121532	-0.701866	0.849246	0.920105	22	22	CUL3,SPAST,RACGAP1,KIF3B,PRKCE,CDC42,PKP4,RHOA,SSTR5,RXFP3,SVIL,CSPP1,MAP10,CENPV,PKN2,KIF20B,KIF23,PKN3,LOC106029814
1174	positive regulation of protein kinase B signaling(GO:0051897)	-0.0711897	-0.708703	0.80597	0.915372	66	65	BAG4,LOC106045189,F10,RAMP3,FRS2,ITGB1BP1,MYDGF,STK3,CPNE1,GFRAL,MTDH,TEK,GDF15,P2RY12,C1QTNF8,FGF18,FAM110C,RICTOR,GATA3,LOC106045191,FGF2,C1QTNF1,NOX4,HSP90AB1,IGF2,TNFSF11,STOX1,KLB,CD28,NRG4,HBEGF,ADAM8,LOC106046431,THPO
1175	voltage-gated calcium channel complex(GO:0005891)	-0.140961	-0.713115	0.838983	0.913453	16	16	CACNG2,CACHD1,CACNA2D4,CACNB4,CACNA1E,LOC106042802,CACNB2,CACNA1G,CACNA1I,CACNA1B,CACNA2D3,CACNA1C,CACNA2D1,CACNA1H,STAC3,LOC106029550
1176	negative regulation of intrinsic apoptotic signaling path...(GO:2001243)	-0.146517	-0.714901	0.874539	0.911263	15	15	BCL2L1,FIGNL1,SRC,MAPK8IP1,PINK1,NDUFS3,BCL2,PPIF,LOC106029353,HELLS,PARL,NOC2L,IVNS1ABP,URI1,BCL2A1
1177	protein localization to cell surface(GO:0034394)	-0.147576	-0.717286	0.857143	0.911694	15	15	WNT11,EMP2,VCL,LOC106029546,LOC106042950,LOC106037111
1178	response to UV(GO:0009411)	-0.126751	-0.721261	0.838428	0.906229	21	21	UBE4B,MAPK8,SPRTN,MAP4K3,UBE2A,USP1,MSH6,PRKAA1,UVSSA,CIRBP,ERCC3,RPAIN,TROVE2,TYR,DDB2,LOC106049386,CCAR2,DTL
1179	positive regulation of cell adhesion(GO:0045785)	-0.129152	-0.730733	0.824786	0.893367	20	20	LOC106048653,LOC106042587,CX3CL1,LOC106043648,RHOD,TNFRSF18,LOC106041040,ADAM8,LOC106048895
1180	negative regulation of Ras protein signal transduction(GO:0046580)	-0.143255	-0.736345	0.838235	0.889282	17	17	MAPKAP1,DAB2IP,SPRY1,SPRY2,LOC106041406,NUP62CL,MFN2,PPP2CB,STAMBP,SPRY3,TRIM67,SPRY4,RASA3,RASA1,RASA2,LOC106045365,RASAL3
1181	cellular response to estradiol stimulus(GO:0071392)	-0.143483	-0.739238	0.816733	0.888791	19	17	CRHBP,CX3CL1,LOC106049845,LOC106033779,LOC106048111,FAM210B,MYOD1
1182	erythrocyte differentiation(GO:0030218)	-0.1249	-0.741692	0.807882	0.889004	24	24	HSPA9,MFHAS1,LOC106041800,SFXN1,ZFPM1,SFXN4,PLCB1,EPAS1,CASP3,SMAD5,JAK2,FLVCR1,KMT2E,SLC25A38,LOC106046468,RPS14,LYN,DYRK3,GATA3,PTPN2,KIT,PKNOX1
1183	transcription regulatory region sequence-specific DNA bin...(GO:0000976)	-0.109373	-0.748597	0.781065	0.882233	29	29	NR1D2,PER3,MKL1,FOXK2,CREB3,NFE2L1,SIN3A,SIX4,PITX2,KDM3B,PER2,NFE2L2,KDM3A,NONO,NR1H3,ANHX,JMJD1C,PSPC1,RARB,FOXK1,SFPQ,PPARG,SOX4,THRB,NR5A2,FEV,SIX2,SIX6,TBX15
1184	negative regulation of MAP kinase activity(GO:0043407)	-0.142765	-0.750064	0.793991	0.880015	19	18	SORL1,DAB2IP,SPRY1,SPRY2,NUP62CL,TSC2,INPP5K,PAQR3,LOC106042799,SPRY3,BMP7,SPRY4,STK38,LYN,LOC106042587,DUSP7,PRKCD,ADIPOQ
1185	negative regulation of BMP signaling pathway(GO:0030514)	-0.109374	-0.752695	0.807292	0.879497	29	28	TOB1,SKI,SMAD7,LEMD2,TWSG1,SPG20,SKOR2,GREM1,SOST,HTRA3,LRP2,RBPMS2,TMPRSS6,HFE2
1186	response to estrogen(GO:0043627)	-0.126334	-0.75384	0.802752	0.881513	21	21	LOC106029811,WBP2NL,ARSB,WBP2,ARSA,WNT7A,GATA3,ADRA1B,PGR,LOC106046582,ZNF366,GHRHR,RBP4
1187	adherens junction(GO:0005912)	-0.0907012	-0.761334	0.766667	0.870273	46	46	LOC106029466,LOC106049840,LOC106029542,FMN1,LOC106037029,PIANP,CXADR,CTNNA2,TBCD,LIMD1,SH3BP1,AHI1,VEZT,MTSS1,TMEM47,CDH2,MAGI1,KLHL24,WTIP,CYTH1,SYNM,POF1B,FRMD4A,FRMD4B,CYTH3,ADAM15,TNK2,DLL1,PARD3B,MYO1E,SHROOM3,LOC106048653,TNS1,LOC106043648,TMEM204,CD96,KIAA1462,LOC106049845,NPHP1,PARD3,VCL,TRPV4,ESAM,PKP2
1188	adipose tissue development(GO:0060612)	-0.159383	-0.765408	0.7251	0.867706	15	15	LOC106039792,ZNF516,PIK3CA,SPG20,LOC106046260,SH3PXD2B,LOC106036063
1189	endoplasmic reticulum lumen(GO:0005788)	-0.0599443	-0.76714	0.774194	0.868659	109	108	FKBP14,WNT7A,COL21A1,MFI2,LOC106038244,FKBP7,COL11A1,LTBP1,PRSS23,COL19A1,ADAMTS7,MBTPS1,COL20A1,ADAMTSL1,ADAMTS5,SCG2,COL5A2,TMEM43,PDIA5,EOGT,LOC106037083,LOC106037024,CHGB,DNAJC10,PDIA2,COL8A2,UGGT2,TOR2A,FSTL1,EDEM2,FUCA2,SERPINH1,LOC106035754,FBN1,SUMF2,COL13A1,COL4A1,LOC106035756,LOC106040733,COL4A6,LOC106049619,WNT6,COL27A1,RCN1,LOC106029972,MZB1,COL15A1,CD4
1190	positive regulation of telomerase activity(GO:0051973)	-0.140571	-0.767326	0.756637	0.872078	19	19	PARN,PKIB,CCT2,CCT4,PTGES3,PRKCQ,LOC106033135,KLF4,MAPKAPK5,MAP3K4,NVL,HMBOX1,NEK2,GREM1,HSP90AB1,GRHL2
1191	ciliary base(GO:0097546)	-0.139177	-0.768933	0.797297	0.873207	19	19	PRKAR1B,SUFU,DISC1,PRKAR2B,FAM92A1,LOC106030492,MOK,CLUAP1,TTC26,FAM183A,NEK8,TULP3,IFT122,IFT52
1192	protein binding, bridging(GO:0030674)	-0.0951783	-0.784045	0.748148	0.852573	41	41	STX1A,POLDIP2,FSCN1,DDB1,GATAD2A,VPS11,RPTOR,RRP8,SUMO1,CNKSR1,INSC,OPTN,FGA,LOC106029618,CDYL,NUFIP1,VPS18,DDX20,FRMD4A,GPHN,LOC106038795,FBXW7,BFAR,COL11A1,CNTLN,PPP4R2,COL19A1,CRADD,RAD50,PPP2R3A,FLRT2,COL8A2,PRKAA2,LOC106032407,SH2D1B,CAV2,EVPL,COL1A2,JCHAIN
1193	ventricular septum development(GO:0003281)	-0.16022	-0.784757	0.757895	0.85507	17	15	SALL4,HEG1,SALL1,TBX5,SUFU,DCTN5,MATR3,NPRL3,FRS2,LTBP1,GATA3,LOC106036361,LOC106030484,LRP2,LOC106029828
1194	single-stranded DNA binding(GO:0003697)	-0.0939756	-0.788726	0.740741	0.848279	42	42	LONP1,DHX36,TSN,LOC106029579,RTF1,MYEF2,LOC106049556,SSBP2,TDP2,RAD51AP1,CTC1,OBFC1,RBMS1,TSNAX,TEN1,SMC4,PRIM1,RAD51,LOC106037653,GEN1,MEIOB,MCM10,JCHAIN
1195	cellular response to organic cyclic compound(GO:0071407)	-0.148101	-0.789055	0.743478	0.847797	21	19	ARHGDIA,PAK4,TMF1,PAK2,SMAD5,RPS6KB1,RAP1A,SLC16A1,LOC106031147,P2RY13,GLI2,HSP90AB1,LOC106029463,LOC106041040,PLA2G4F
1196	microtubule nucleation(GO:0007020)	-0.155693	-0.791908	0.694561	0.846856	17	17	TUBGCP4,TUBGCP5,CLASP1,NDEL1,SLAIN2,CENPJ,CLASP2,CETN3,TUBGCP3,CSNK1D,NDE1,TUBGCP6,EFCAB11,LOC106029691
1197	histone H4 acetylation(GO:0043967)	-0.167431	-0.79255	0.738182	0.84938	15	15	MORF4L1,MSL3,NAA60,ING3,YEATS4,BRD8,LEF1,ACTL6A,TRRAP,EPC1,TCF7,BEND3,LOC106031213,MYOD1
1198	bicellular tight junction assembly(GO:0070830)	-0.142661	-0.79313	0.761134	0.852016	20	20	CTNNB1,TBCD,CLDN3,PARD6A,PDCD6IP,OCLN,POF1B,MPP5,PARD6B,MARVELD2,MPP7,TJP1,MTDH,MICALL2,PARD3,GRHL2,LOC106039936,CLDN1,LOC106041045
1199	specific granule membrane(GO:0035579)	-0.144657	-0.794254	0.755656	0.853812	20	20	ATP6V1D,ATP11A,MOSPD2,SLC2A5,DNAJC5,AP1M1,ATP8A1,CKAP4,CD47,UBR4,LOC106031344,SLC15A4,STOM,LOC106046282,ANO6,CMTM6,PTPRB,BST1,LOC106049619
1200	myosin complex(GO:0016459)	-0.10451	-0.796937	0.755814	0.849372	38	37	MYO7B,MYO3A,MYO1E,MYO1F,MYO5C,MYO19,CGNL1,MYH9,MYO1H,MYL12B,CCDC102A,LOC106034720,MYO1C,MYL4,LOC106029678,MYL2,MYL10
1201	cell-cell junction organization(GO:0045216)	-0.169092	-0.79725	0.743243	0.852573	18	15	TGFB3,MARVELD2,LIMS2,HNF4A,TGFBR2,LOC106030484,LOC106039936,LOC106029546,LOC106029828
1202	positive regulation of protein kinase activity(GO:0045860)	-0.113425	-0.802912	0.75	0.846609	33	33	LOC106037098,MMD2,CAMKK1,LOC106037503,CSF1,LOC106039699,SNX9,TAB2,XRCC5,CACUL1,RAP1A,ADCYAP1,LOC106029996,VLDLR,IQGAP1,DAB1,PTK2B,DDR2,SPDYA,LCP2,CENPE,ADIPOQ,CD4
1203	caveola(GO:0005901)	-0.106656	-0.804778	0.742188	0.84732	40	38	SCARB1,LOC106040661,LOC106045450,TRPC4,SPRED1,LOC106032622,P2RY12,MURC,SDPR,CACNA1H,LRP6,LOC106036864,TGFBR2,SMPD2,ADRA1B,PTRF,CAV1,CAV2,MYOF
1204	estrogen receptor binding(GO:0030331)	-0.123065	-0.806575	0.717949	0.847986	27	27	CCDC62,LEF1,NCOA6,XBP1,TRIP4,WBP2NL,DDX54,WBP2,VPRBP,PPID,ARID5A,RNF4,WIPI1,TCF7,DYX1C1,ZNF366,LOC106029448,LOC106042893
1205	azurophil granule lumen(GO:0035578)	-0.1678	-0.815293	0.702703	0.836514	15	15	GLA,DSN1,CAP1,IST1,ARSB,FUCA1,LOC106041939,NPC2,NHLRC3,CTSA,FUCA2,LOC106047130
1206	activation of cysteine-type endopeptidase activity involv...(GO:0006919)	-0.11035	-0.816925	0.666667	0.837387	33	33	LCK,FAM162A,HSPD1,DIABLO,ACER2,MUL1,VCP,MTCH1,LOC106047050,PDCD2,SLC11A2,CASP8AP2,NGFR,F3,EGLN3,TNFRSF10B,DAP,HIP1,STAT1,IFT57,SENP1,CRADD,PMAIP1,PPARG,LOC106041090,NOD1,COL4A3,FASLG
1207	ATPase activity, coupled to transmembrane movement of sub...(GO:0042626)	-0.173088	-0.818293	0.709251	0.838663	15	15	ABCD3,LOC106040396,ABCC10,LOC106029502,LOC106039651,ABCD4,ABCC8,ABCG2,LOC106034602
1208	phospholipid translocation(GO:0045332)	-0.147689	-0.818985	0.692661	0.841134	20	20	ATP9B,ATP11C,ATP8B2,LOC106040396,LOC106039651,ATP10D,ATP11B,LOC106038425,LOC106031147,ATP8B1,ATP10A,ATP10B
1209	response to peptide hormone(GO:0043434)	-0.164265	-0.820104	0.719368	0.842986	17	16	EIF2B5,BTG2,TIMP4,PLCB1,HHEX,BMP7,STAT1,LOC106029329,NR4A3,LYN,PLD1,LRP6,AREG
1210	intraciliary transport involved in cilium assembly(GO:0035735)	-0.14718	-0.821885	0.706767	0.840045	20	20	PCM1,KIF3A,KIFAP3,CEP131,DYNLRB1,IFT81,TTC26,LOC106031352,IFT57,TNPO1,DYNC2LI1,KIF17,HSPB11
1211	positive regulation of cell death(GO:0010942)	-0.150122	-0.823556	0.705645	0.840735	19	19	ACER2,HTRA2,ACOX2,LPAR1,FAF1,SAP30BP,RAMP3,BMP7,PHB,LOC106047481,GRIN2A,RIPK2,KCNK2,CYSLTR2,LOC106043112
1212	basal plasma membrane(GO:0009925)	-0.151417	-0.826296	0.688034	0.839667	20	19	ITGA9,SLC23A2,EPS15,BMPR2,DST,ERBB4,ERBB2IP,OSCP1,LDLRAP1,PLEC,TEK,P2RY12,ITGB4,AQP1,LOC106036880
1213	metanephros development(GO:0001656)	-0.143109	-0.826602	0.721569	0.842906	20	19	NIPBL,LOC106043073,CTSH,GDF11,FBN1,PAX2,SIX2,EYA1,OSR2
1214	response to axon injury(GO:0048678)	-0.177566	-0.827439	0.66426	0.845248	16	15	LYN,P2RY12,SARM1,MATN2,KCNK2,FGF2,MORN4
1215	intercalated disc(GO:0014704)	-0.145978	-0.828033	0.703883	0.844214	23	22	SLC8A1,LOC106036862,FHOD1,YWHAH,AKAP6,TMEM65,CDH2,LOC106036851,SCN4B,SCN1A,LOC106046277,OBSL1,FGF13,GJA1,LOC106036864,ADRA1B,PGM5,PKP2,DSG2,LOC106037565,LOC106029721
1216	azurophil granule membrane(GO:0035577)	-0.158515	-0.832074	0.682927	0.840288	19	19	DNAJC5,LOC106047630,ATP8A1,CKAP4,VAMP7,MANBA,DNAJC13,TMEM179B,NCSTN,CPNE3,CPNE1,NFAM1,ATP11B,STOM,CMTM6,GLIPR1,LOC106046668
1217	cognition(GO:0050890)	-0.148061	-0.833536	0.714286	0.841567	21	21	CHD7,LOC106033708,RP9,CTNS,DOPEY2,NIPBL,LINS,LOC106049922,GTF2A1L,LOC106043937
1218	negative regulation of DNA binding(GO:0043392)	-0.167479	-0.837987	0.672414	0.8372	16	16	TFAP4,CPNE1,ZNF462,TCF7,NEK2,LOC106045127,WFIKKN1,WFIKKN2,MDFI
1219	exocyst(GO:0000145)	-0.166891	-0.838624	0.683019	0.839915	16	16	EXOC5,TNFAIP2,EXOC2,EXOC1,EXOC7,MYRIP,STXBP6,EXOC6,LOC106047513,LOC106047013,EXOC3L4
1220	enzyme inhibitor activity(GO:0004857)	-0.174381	-0.842305	0.675277	0.836411	19	15	PPP1R12A,GCHFR,PRPSAP1,PARP9,APBA3,TXNIP,PDE6H,CCAR2
1221	eye development(GO:0001654)	-0.149205	-0.84517	0.65272	0.835298	22	21	BMP7,BBS7,MEIS2,ADAMTS18,LOC106048786,FREM2,TGFBR2,MAB21L2,SH3PXD2B,SIX6,CPAMD8,RBP4
1222	regulation of endocytosis(GO:0030100)	-0.140541	-0.8484	0.660377	0.832857	24	24	HIP1R,AAK1,SNAP91,EPN2,SNX12,EHD4,RAB5C,LOC106029469,RUFY2,CDH13,SYT4,BMP2K,RIT2,PICALM,STON2,RAB4A,PTPN1,ARFGAP1,RUFY1,ZFYVE16,RAB17,SYNJ2BP,STON1,RAB20
1223	brush border(GO:0005903)	-0.116772	-0.851158	0.701299	0.827599	33	33	DAB1,FLNB,EPS8,AQP1,VCL,USH1C,MME,RGS19,PDZD3,LOC106036880,LOC106029546,LCTL
1224	mitotic spindle pole(GO:0097431)	-0.152502	-0.852003	0.648069	0.829948	19	19	EML1,YPEL5,RAE1,GPSM2,BCCIP,MAD1L1,LOC106035704,STAG2,LOC106029429,KATNBL1,MAP10,STAG1,KIF20B,LOC106043492,AURKA
1225	actomyosin structure organization(GO:0031032)	-0.146876	-0.852187	0.689189	0.833604	21	21	CDC42BPA,PHACTR1,LOC106043382,LOC106029335,CDC42BPB,LOC106043381,CNN3,LOC106048653,LOC106043648,EPB41L4A,FRMD6,FRMD1,ALKBH4
1226	endonuclease activity(GO:0004519)	-0.141448	-0.856738	0.64878	0.82904	26	25	ZC3H12D,ZC3H12C,EXOG,EME1,DIS3,LOC106038307,N4BP2,DCLRE1C,LOC106047476,RAG1,EME2,PLD6,LOC106043945,LOC106036278
1227	extrinsic component of cytoplasmic side of plasma membrane(GO:0031234)	-0.0996904	-0.859084	0.648148	0.828542	47	47	FYN,CYTH1,ERRFI1,YES1,RLTPR,RHOA,LOC106042201,SNX9,GPHN,ESYT3,CYTH3,STAC,SNX5,HIP1,GRAMD2,LYN,SYAP1,ESYT2,FER,IQGAP1,PTK2B,SNX18,CNR2,LOC106049126,STAC3,CAV2,MATK,LOC106041580,FRK,LOC106029814,BLK
1228	neural tube closure(GO:0001843)	-0.106172	-0.860318	0.617647	0.83018	41	40	IFT57,SDC4,MTHFD1,SHROOM3,LOC106030393,LOC106039343,TULP3,DEAF1,LRP6,KIF20B,IFT172,IFT122,COBL,PAX2,LRP2,ST14,GRHL2
1229	cation transport(GO:0006812)	-0.159008	-0.863556	0.626016	0.828023	21	18	TRPM3,ATP10D,LOC106031147,ATP13A4,ANO6,PIEZO1,PKD2L1,LOC106045815,SCN4A
1230	actin filament polymerization(GO:0030041)	-0.140793	-0.870666	0.628571	0.817915	26	25	CTTN,GAS7,LOC106033351,CCDC53,LOC106039322,MICALL2,PREX1,LOC106037643,PSTPIP2,DIAPH3,COBL,PSTPIP1,ARHGAP36
1231	response to cytokine(GO:0034097)	-0.15496	-0.871631	0.633621	0.820062	19	19	BCL2,STAT6,TIMP4,MAPKAPK3,OSMR,IL6ST,STAT1,LOC106046390,REL,LOC106037025,ALDH1A2,TIMP3,LOC106041040,PDCD1LG2
1232	bone mineralization(GO:0030282)	-0.162291	-0.872216	0.647773	0.818863	19	18	PTN,LGR4,KLF10,PKDCC,PHEX,RSPO2,CLEC3B,PTHLH,ASPN,IFITM5,ZBTB40,CER1
1233	phosphatidylinositol-3-phosphate binding(GO:0032266)	-0.116939	-0.874422	0.64497	0.818554	34	33	SAP30L,DAB2IP,SH3PXD2A,ZFYVE26,PLEKHF1,PLEKHA5,TECPR1,WDR45B,SNX3,WIPI2,SNX27,VPS36,PHLDA3,ZFYVE28,FAM21C,SNX13,BBS5,LANCL2,ZFYVE19,DENND1A,SNX24,SESTD1,HIP1,KIF16B,NCF4,WIPI1,SNX19,PLEK2,SH3PXD2B,PARD3,SNX20,JPH2
1234	tRNA methylation(GO:0030488)	-0.16361	-0.875675	0.624413	0.820079	18	18	THUMPD2,TRMT61A,TRMT6,NSUN2,TRMT12,TRMT44,THUMPD3,ALKBH8,THADA,METTL2A,TRMT5,TRMT13,METTL8,TARBP1,TRMT61B,LOC106031435,TRDMT1
1235	cleavage furrow(GO:0032154)	-0.100441	-0.876737	0.661417	0.817931	49	49	RAB11A,SEPT2,PLCD3,PSD2,STAMBP,LOC106031249,MYH10,RALA,RHOA,RAB11FIP4,SEPT12,ZFYVE19,PPP1CC,LOC106034826,SEPT7,SSH1,LOC106044069,SVIL,PSD,PLK4,RDX,PKN2,CENPC,MYH9,HTR3A,LIMA1,LOC106039063,PKN3,PSTPIP1,HMCN1,CEP55,LOC106029814,KIF20A,LOC106044678
1236	negative regulation of extrinsic apoptotic signaling path...(GO:2001237)	-0.184745	-0.876943	0.592437	0.821656	15	15	TNFRSF4,PAK7,PHIP,ACVR1,ZMYND11,RPS6KB1,GCLM,SCG2,LGALS3,IGF1
1237	SH3/SH2 adaptor activity(GO:0005070)	-0.13699	-0.877431	0.62844	0.824912	27	26	SORBS1,SH2D1A,SLA,ARHGAP36,LOC106030041,CD28,GRB14,STAP1
1238	sprouting angiogenesis(GO:0002040)	-0.15203	-0.880427	0.607656	0.823224	21	21	PGF,JMJD6,RSPO3,VEGFC,OTULIN,CDH13,CDC42,LEF1,PARVA,LOXL2,TEK,E2F8,E2F7,TCF7,LOC106038554,PTK2B,RECK,CCBE1,ESM1
1239	keratinocyte differentiation(GO:0030216)	-0.185633	-0.880445	0.56015	0.823192	16	15	LOC106039343,SCEL,LOC106037566,TXNIP,CERS3,ST14,EVPL,LOC106042893
1240	positive regulation of cell cycle(GO:0045787)	-0.148725	-0.883412	0.555556	0.821302	24	23	CCNI2,CCND2,SRPK2,CCNJL,CITED2,ANKRD17,CCNE1,TGFB2,LOC106029373,LOC106048447,CCND1,CCNJ,TBX3,NR4A3,CCNA1,CCNB2,CCNE2,LRP6,CCNF,CCNB1,CCNA2,CCNB3
1241	skeletal muscle fiber development(GO:0048741)	-0.170061	-0.884181	0.617778	0.823953	19	17	HOMER1,LOC106045189,ACTA1,BIN3,ACTN1,LOC106045191,RCAN1,KEL,STAC3,CAV2,KLHL41
1242	ATPase activator activity(GO:0001671)	-0.161277	-0.884901	0.623967	0.822429	20	20	DNAJC19,DNAJB2,LOC106042493,ATP1B1,LOC106042480,DNAJC15,AHSA1,LOC106029401,DNAJC1,HSCB,DNAJA2,DNAJB4,DNAJA1,RAB4A,AHSA2,DNAJC2,LOC106048968,DNAJC24,MYBPC3,ATP4B
1243	DNA replication initiation(GO:0006270)	-0.169804	-0.885689	0.638554	0.825212	18	18	LOC106029579,MCMDC2,MCM4,ORC5,ORC3,MCM3,CCNE2,ORC1,MCM2,MCM8,MCM10
1244	positive regulation of bone mineralization(GO:0030501)	-0.146709	-0.889682	0.591111	0.821328	26	25	SUN2,ADRB2,BMPR2,GPM6B,ACVR2A,ACVR1,BMP7,TGFB3,PKDCC,FBN2,MEF2C,NELL1,BMPR1A,LOC106031147,ANO6,TFAP2A,LOC106045698,OSR2,FBN3
1245	sarcomere(GO:0030017)	-0.12837	-0.901844	0.558282	0.800237	33	32	ARF1,CORO1C,LMAN1,FNDC3A,DCTN4,SQSTM1,ACTA1,OBSL1,PYROXD1,MURC,NEO1,IGSF22,TMOD1,MYOM3,MYOM2,MMP2,MYBPC1,MYLK,LMOD1,MYBPC3,ABRA,TXLNB
1246	positive regulation of collagen biosynthetic process(GO:0032967)	-0.180425	-0.902488	0.567901	0.798905	16	16	SOX9,ENG,CBX8,RGCC,PDGFB,LARP6,TGFB3,LOC106037779,SUCO,CX3CL1,CREB3L1,SERPINF2,LOC106048416,IHH
1247	biomineral tissue development(GO:0031214)	-0.185209	-0.907075	0.540323	0.793492	15	15	DDR2,ENPP1,LOC106043511,SPP1,BGLAP,IBSP
1248	inositol phosphate metabolic process(GO:0043647)	-0.168348	-0.908057	0.566524	0.795603	19	19	PLCD3,IP6K1,PLCH1,PLCB4,IMPA2,INPP5D,PPIP5K2,IPPK,ITPKB,INPP5B,IP6K2,IPMK,PLCE1,LOC106044837
1249	positive regulation of DNA repair(GO:0045739)	-0.157469	-0.908496	0.584746	0.798959	20	20	LOC106049618,RPS3,PCNA,UBE2N,UIMC1,BRCC3,CBX8,BRE,PASD1,NPAS2,RNF8,SMCHD1,CEBPG,RNF168,EYA3,FAM175A,EYA4,EYA1
1250	protein localization to cilium(GO:0061512)	-0.155433	-0.908925	0.582222	0.802245	21	21	IFT140,ATP6V1D,WDR35,TUB,TTC21B,ARF4,RAB11FIP3,BBS9,ARL6,SNX10,TBC1D32,TULP4,TTC26,CSNK1D,CCDC40,DYNC2H1,TULP3,WDR19,IFT122,DZIP1,TULP1
1251	regulation of mitochondrial membrane potential(GO:0051881)	-0.172457	-0.91215	0.57563	0.795293	18	18	NDUFS1,PINK1,PRDX3,MUL1,SLC25A36,BCL2,PPA2,PID1,PPID,LOC106047853,LOC106047926,SLC25A33,SPG20,BCO2,ADORA2A,STOX1
1252	endoplasmic reticulum exit site(GO:0070971)	-0.176861	-0.912379	0.579545	0.794776	16	16	SEC23A,PREB,PDCD6IP,SAR1B,YIPF5,LRRK2,SEC24C,SEC31A,MIA3,SEC16A,MPPE1,SEC23B,TMED5,SEC13,SEC31B,SEC16B
1253	enzyme binding(GO:0019899)	-0.0619717	-0.91381	0.615385	0.796086	135	132	COTL1,LOC106029916,LOC106029621,LOC106049744,RPS2,PHKG1,PPP3CB,TSPAN5,HACD4,CD40,BACE1,SNX12,LOC106036862,DHCR24,TNKS2,SUPT5H,CBX4,STC2,DYM,FOXO4,UBE4B,LOC106049507,MAPK8,YWHAE,YWHAH,LOC106036141,ATP6AP2,PCNA,LOC106030811,AKIRIN2,APP,KPNB1,NDUFAF7,PRKCE,ATG3,HLCS,BLZF1,LOC106041597,PTGS2,MARCH6,LOC106035967,PIAS1,MAT2B,LAMP2,ACSL6,LOC106036243,DVL1,PDCD2,RPS19BP1,GOLPH3,HACD2,LOC106036851,SNW1,PL…
1254	Flemming body(GO:0090543)	-0.150667	-0.914536	0.575342	0.798769	25	25	NUP62CL,PDCD6IP,RACGAP1,CHAMP1,EXOC4,USP3,RALA,EXOC2,ZFYVE19,IST1,EXOC1,EXOC7,VPS4B,EXOC6,CENPC,LOC106047513,CNTRL,KIF23,CHMP4C,CEP55,LOC106029814,CAPG
1255	cytokine production(GO:0001816)	-0.192304	-0.917284	0.536	0.797041	17	15	S1PR3,CD226,MAF,NFAT5,NFATC1,NFATC3,LITAF,RASGRP1,LOC106045158,PTAFR,CD4,DBH
1256	B cell receptor signaling pathway(GO:0050853)	-0.166736	-0.924928	0.535211	0.784926	20	20	PRKCB,PLEKHA1,LOC106029514,KLHL6,LYN,MEF2C,CD79B,BTK,LOC106044837,LOC106049912,LOC106029527,BLK,LOC106043396
1257	DNA replication(GO:0006260)	-0.101061	-0.926576	0.561224	0.785628	56	56	CHAF1A,NASP,TICRR,POLD3,DTD1,LRWD1,HELB,NUP98,LIG4,KAT7,RECQL5,CHAF1B,LOC106029506,TOP1MT,LOC106029689,UPF1,TNFAIP1,E4F1,NCOA6,RBBP6,SDE2,NFIA,DSCC1,TOP3A,ING5,NFIB,ORC5,POLB,DNAJC2,CCDC88A,RBMS1,ORC1,POLH,DBF4,KIN,RMI1,RBBP7,DONSON,DNA2,STRA8,MCM10,DTL,TOP2A
1258	negative regulation of endothelial cell proliferation(GO:0001937)	-0.175787	-0.930509	0.527273	0.781734	19	18	VASH1,LOC106045491,ENG,KRIT1,RGCC,PTPRM,AIMP1,STAT1,LOC106037779,PRL,SCG2,LOC106036398,SYNJ2BP,CAV1,CAV2,TNMD
1259	G protein-coupled serotonin receptor activity(GO:0004993)	-0.170229	-0.938536	0.528846	0.768571	19	18	CHRM2,HTR6,HTR1D,HTR7,HTR2C,DRD4,HRH2,CHRM5,HTR1F
1260	sarcolemma(GO:0042383)	-0.0854425	-0.940059	0.545455	0.769584	75	73	AQP1,OBSCN,LOC106049841,VCL,KCNJ8,LAMA2,PGM5,STAC3,MLIP,FLNC,FGF6,SGCD,AHNAK,KCNQ1,GHRHR,LOC106029721,LOC106029550,LOC106048895,COL6A2,CLCN1
1261	apoptotic signaling pathway(GO:0097190)	-0.183638	-0.944798	0.530364	0.759128	18	18	MAP3K5,DAPK3,DAPL1,FADD,PAWR,SGPL1,LOC106048497,ANXA6,DAP,HIP1,DIDO1,SENP1,UACA,LY96,CD28,TICAM2
1262	collagen catabolic process(GO:0030574)	-0.182075	-0.952928	0.548872	0.745569	19	17	MMP11,CTSS,CTSK,COL13A1,PHYKPL,MMP2,COL15A1,TMPRSS6
1263	positive regulation of osteoblast differentiation(GO:0045669)	-0.128597	-0.954819	0.502994	0.745748	35	33	ATP6AP1,SMAD5,IL6ST,ACVR1,BMP7,FBN2,SUCO,FBXO5,CTHRC1,ZHX3,NPNT,MEF2C,NELL1,BMPR1A,FGF2,DDR2,IGF1,LOC106045698,IHH,FBN3
1264	circadian rhythm(GO:0007623)	-0.137918	-0.961247	0.511494	0.736489	33	30	IMPDH2,LOC106045720,HNRNPR,PASD1,NCOR1,NONO,LOC106049426,SETX,KLF10,NFIL3,RBM4B,SRRD,PROK1,CREB1,ARNTL,MTNR1A,HTR7,LOC106046022,NKX2-1,ADIPOQ
1265	calcium ion import(GO:0070509)	-0.203492	-0.96196	0.514815	0.738873	15	15	CACNB2,MCUR1,CASK,CACNA1G,CACNA1I,CACNA1B,ANXA6,CACNA1D,TRPC4,CACNA1H,TRPV4,CASR
1266	DNA recombination(GO:0006310)	-0.121187	-0.962175	0.486667	0.742568	41	41	HMGB2,IGHMBP2,INO80C,LOC106046925,BLM,ACTR8,WRN,SUPV3L1,NFRKB,INO80B,PAXIP1,LIG3,RECQL5,UCHL5,NCOA6,RECQL,WRNIP1,HMGB3,NONO,SETX,XRCC5,NSMCE4A,ACTL6A,NSMCE1,HMGB1,XRCC6,RPAIN,EME1,DCLRE1C,RAD50,KIN,ACTR5,LOC106046235,INO80D,RAD51C,MEI4,REC114
1267	response to organic substance(GO:0010033)	-0.151997	-0.962894	0.509524	0.745211	26	24	FKBP1B,CREB1,CLK2,LOC106031147,DGKD,ANXA5,CRIP1,LOC106033259,TIMP3,SERPINF2,AMPD1
1268	microtubule motor activity(GO:0003777)	-0.110086	-0.974195	0.466102	0.721531	51	50	DYNC1I2,LOC106037996,DYNLRB1,STARD9,KIF16B,KIF13A,KIF21A,KIF26A,DNAH1,KIF2C,DNAI2,KIF20B,KIF24,KIF17,KIF13B,KIF11,KIFC3,LOC106039063,KIF23,DNAH7,KIF18B,DNAH17,KIF9,KIF27,KIF20A,CENPE
1269	regulation of mitotic nuclear division(GO:0007088)	-0.159389	-0.975324	0.461165	0.723277	24	24	CCNA1,CCNB2,CCNE2,KIF20B,LOC106045574,CCNF,LOC106047898,CCNB1,CCNA2,CAV2,CCNB3
1270	positive regulation of B cell proliferation(GO:0030890)	-0.153764	-0.97535	0.44878	0.723223	25	25	BMI1,PMS2,BCL2,MSH6,TNFRSF4,PELI1,LOC106030637,SLC39A10,CARD11,LOC106029514,LOC106049815,ATAD5,LOC106031806,MEF2C,SASH3,CD74,BST1,CLCF1,TIRAP
1271	response to insulin(GO:0032868)	-0.135208	-0.976042	0.484277	0.725736	31	31	RPS6KB1,IGFBP3,SRSF4,LOC106031662,LOC106037642,GFPT1,SRSF6,LYN,EIF6,RASA1,ABCC8,MC4R,STXBP3,TRPV4,PRLH,GHRHR
1272	centriolar satellite(GO:0034451)	-0.180446	-0.984648	0.447257	0.707194	20	20	EXOC7,CEP131,KIAA0753,LOC106040436,SDCCAG8,PCNT,ZMYND10,CCDC66,PIBF1,CCDC14,PAX2,C2CD3
1273	2 iron, 2 sulfur cluster binding(GO:0051537)	-0.17636	-0.984723	0.443966	0.711142	20	20	LOC106039566,NDUFS1,CIAPIN1,LOC106041383,CISD2,ISCU,GLRX2,FECH,AOX1,FDX1,FXN,CISD1,ISCA2,RFESD,AIFM3,NDUFV2,XDH,LOC106045559
1274	mitotic spindle assembly(GO:0090307)	-0.147051	-0.987544	0.399015	0.709462	28	28	TUBGCP2,ARHGEF10,KIF2A,GOLGA2,CLTCL1,ZNF207,TUBGCP4,KIF3B,KPNB1,CLTC,TUBGCP5,CLASP1,RAB11A,FAM175B,WRAP73,RHOA,BCCIP,TUBGCP3,SPICE1,CEP192,TUBGCP6,NEK2,PIBF1,KIF11,CHEK2,LOC106029546,LOC106029691
1275	response to mechanical stimulus(GO:0009612)	-0.152081	-0.990127	0.449102	0.708424	30	29	MAPK9,SUN1,ACTA1,RPS6KB1,MEIS2,SCEL,CX3CL1,LOC106031147,KCNK2,TXNIP,SMPD2,PTK2B,SOST,ENPP1,PPL,LOC106049842,POSTN
1276	transmembrane signaling receptor activity(GO:0004888)	-0.0842212	-0.990213	0.44898	0.708222	88	85	ERBB4,PDGFRA,ANTXR2,TIE1,XPR1,LOC106034826,LGR4,CSF1R,ADGRB1,LOC106029346,FLT1,CHRNB4,LGR5,CD3E,RYK,GLRA2,CD247,SCARF1,EPHA10,EPHA7,TEK,NFAM1,ANTXRL,FAS,CD79B,EPHB1,CHRNB3,EPHB6,LOC106045892,EVI2A,LOC106038554,GLRA4,HTR3A,TNFRSF8,KIT,CHRNA4,MPL,LOC106045509,TRPV1,DDR2,ROR1,LOC106039090,CHRNA6,ANTXR1,CHRNA2,LYVE1,CHRNA1,MUSK,CHRNA9
1277	kinetochore(GO:0000776)	-0.108482	-0.997465	0.472222	0.692212	54	53	HSF1,SKA3,SS18L1,SPAG5,SIN3A,TRAPPC12,DYNC1LI1,LOC106031351,TPR,KIF18A,PLK1,PHF2,ZNF207,PAFAH1B1,DCTN1,LOC106029618,ZNF276,GPATCH11,ZW10,LRWD1,FBXO28,NUP98,CLASP1,KAT2B,NDEL1,PSEN1,NUP160,MAD1L1,CKAP5,XPO1,DCTN4,BUB3,CENPI,PPP1R12A,HNRNPU,LOC106031352,LOC106029326,MEAF6,NDE1,CENPV,KIF2C,CENPC,NEK2,TEX14,LOC106047263,MTBP,CENPW,KNSTRN,NDC80,CENPE
1278	regulation of macroautophagy(GO:0016241)	-0.203697	-1.00016	0.441296	0.690294	16	16	VPS35,ATP6V1D,ULK1,RRAGC,SLC38A9,ATG13,EXOC4,RRAGD,ATP6V0A2,ERN1,VPS26B,ATP13A2,NEDD4,PRKAA2,ERN2,ATP6V1B1
1279	negative regulation of insulin receptor signaling pathway(GO:0046627)	-0.185741	-1.0004	0.441441	0.68977	18	18	GPR21,PRKCZ,LOC106045206,TSC2,INPP5K,PRKCQ,KANK1,SOCS2,NCOA5,PID1,RPS6KB1,SLA2,PRKCD,PTPN2,CISH,ENPP1,GRB14
1280	peroxisomal matrix(GO:0005782)	-0.184075	-1.00075	0.457944	0.693205	19	19	GNPAT,ECI2,ACOX2,AGPS,HSD17B4,PEX7,IDE,LONP2,ABCD3,PAOX,GSTK1,DDO,AMACR,HAO1,NUDT7
1281	lipopolysaccharide binding(GO:0001530)	-0.201228	-1.00111	0.442379	0.696695	16	15	ADGRB1,SCARB1,LOC106049058,LOC106045892,LOC106031147,LY96,LOC106035941,LOC106047130,PTAFR,BPIFC
1282	translation factor activity, RNA binding(GO:0008135)	-0.205989	-1.00422	0.426415	0.694279	15	15	CPEB1,EIF4G1,EEF2K,LOC106031449,EIF4G2,EIF4H,MTIF2,EIF4G3,EIF2S2,EEF1D,CPEB4,CPEB2,GATB,LOC106049386
1283	protein N-linked glycosylation via asparagine(GO:0018279)	-0.209963	-1.00592	0.427481	0.690925	15	15	UBE2G2,ST6GAL1,STT3B,SYVN1,TUSC3,RPN1,DDOST,VCP,STT3A,UGGT1,MGAT2,MAGT1,ALG5,UBE2J1,UGGT2
1284	positive regulation of transcription elongation from RNA ...(GO:0032968)	-0.191292	-1.00631	0.461224	0.694329	17	17	CDK9,CDK12,BRD4,CTR9,SUPT6H,TCEB1,LOC106029506,GTF2F2,LOC106029689,EAPP,CDK13,RTF1,CDC73,WDR61,ELL2,ELL3,LEO1
1285	bone resorption(GO:0045453)	-0.208838	-1.0073	0.403509	0.696345	15	15	PTK2B,NOX4,CTSK,TNFSF11,LRRK1,IHH,LOC106040279
1286	non-motile cilium assembly(GO:1905515)	-0.126078	-1.00904	0.434483	0.696883	39	39	INTU,CEP89,MKS1,TBC1D32,EXOC5,DISC1,CENPJ,PCM1,TTC8,BBS7,ARL13B,CSNK1D,FAM179B,IFT57,TMEM17,PCDH15,DYNC2H1,LOC106047484,CEP250,IFT172,PIBF1,IFT122,RPGRIP1L,IFT52,POC1A,C2CD3,ARL13A
1287	midbody(GO:0030496)	-0.075039	-1.01043	0.5	0.698212	124	123	KATNA1,PIK3CB,CIT,KLHL13,LOC106049744,RAP2A,INCENP,APC2,CRMP1,ZFYVE26,UVRAG,RALB,SPAG5,ARL3,TBCK,LOC106049318,LOC106029572,NSF,SPAST,RAN,ERH,ANKRD54,LOC106047630,PLK1,RAB11FIP3,KLHDC8B,CCDC124,RACGAP1,SEPT6,DBNDD2,USP8,KIF3B,MBD5,EXOC3,SCCPDH,CTDP1,LOC106042860,CHMP4B,DCTN3,LOC106037125,CDC42,DDX11,SEPT2,LOC106049448,YPEL5,VPS37B,MICAL3,RASGEF1B,LOC106031249,EXOC5,MYH10,PKP4,RHOA,GNAI3,TTC19,PIK3…
1288	transcription elongation from RNA polymerase II promoter(GO:0006368)	-0.149164	-1.01108	0.333333	0.701159	30	29	POLR2D,SUPT4H1,CDK9,CDK12,EAF1,SUPT5H,NELFA,POLR2J,CTR9,SUPT6H,ELP4,SETD2,POLR2B,TCEB3,LOC106029506,LOC106029689,ELP2,PBRM1,CDK13,RTF1,ENY2,CDC73,PCID2,NELFB,ELL2,ELL3,LOC106049386,LEO1,LOC106030394
1289	positive regulation of epithelial cell migration(GO:0010634)	-0.189677	-1.01256	0.438017	0.697874	21	19	VILL,LOC106042207,PLCG1,SOX9,PRKCE,EPB41L5,TGFB2,PPM1F,CLASP1,RAB11A,BMPR2,CAPN7,DOCK1,LOC106039322,CTSH,DOCK5,GLIPR2,TGFBR2,CCR6
1290	regulation of axonogenesis(GO:0050770)	-0.212889	-1.01381	0.416667	0.699423	16	15	PAK3,LRRC4C,BRSK2,ARHGAP35,RUFY3,EPHB3,CHN1,PAK1,CDH2,SSH2,SSH1,SIPA1L1,WNT7A,UST,KIF13B
1291	mRNA 5'-UTR binding(GO:0048027)	-0.212511	-1.01613	0.404669	0.694448	15	15	CCT5,MRPS11,LARP1,FMR1,GNL3,MYH10,LARP6,DHX36,SHMT1,RPS14,UTP23,IGF2BP2,LOC106048416
1292	cell surface receptor signaling pathway(GO:0007166)	-0.0773145	-1.01675	0.485714	0.697408	110	106	TSPAN3,TNFRSF10B,CD3E,ADGRA3,TSPAN15,LOC106037337,CD247,ITPKB,LOC106046390,ADGRB2,TSPAN6,LAMA1,PTH1R,NFAM1,KHDRBS1,TSHR,EDN1,ADGRG2,LOC106045998,CRHR2,CD80,LOC106046922,ADGRD1,MPL,ADGRL4,PTK2B,GCGR,GPR157,ADGRF4,ADGRD2,ADGRG6,GLP1R,LOC106047651,LY96,TSPAN8,COL4A3,ADGRF5,CLCF1,LOC106036788,ADGRG5,CD36,AGTR2,TIRAP,GEM,PDCD1LG2,GHRHR,ADGRG7,ADGRG4,CD8A,SCTR,TSPAN1,LOC106042784
1293	toxin transport(GO:1901998)	-0.168073	-1.01847	0.403061	0.697851	23	22	GGA1,RAB28,ARID1A,DNAJC17,CCT5,CCT2,CCT4,RAB43,CCT6A,ANTXR2,TRIP4,DNAJA1,CCT3,LOC106046390,ANTXRL,SCFD1,LOC106048968,MTMR12,ANTXR1,MEP1B,PDCD1LG2
1294	kinesin complex(GO:0005871)	-0.134212	-1.01957	0.433526	0.6955	37	36	KIF16B,KIF13A,KIF21A,KIF26A,NDE1,KIF20B,KIF24,KIF17,KIF13B,KIF11,KIFC3,LOC106039063,KIF23,KIF18B,KIF9,KIF27,KIF20A,CENPE
1295	ER to Golgi transport vesicle membrane(GO:0012507)	-0.176937	-1.02479	0.416268	0.688676	22	22	SEC23A,SCAP,VTI1A,SEC23IP,USO1,GRIA1,SEC22B,SEC24B,SREBF2,SEC24C,TGFA,SEC16A,STX17,VTI1B,LMAN1,GOSR2,LOC106048174,VMA21,LOC106049922,CD74,SEC24D,SEC16B
1296	cochlea development(GO:0090102)	-0.209264	-1.027	0.414729	0.688178	16	16	DCHS1,OTOF,HEY2,KCNK2,RPGRIP1L,SLC17A8,PAX2,MCM2
1297	cellular response to transforming growth factor beta stim...(GO:0071560)	-0.159397	-1.02935	0.39899	0.687714	27	26	PPM1A,CRKL,PDGFA,SOX9,EPB41L5,PDCD5,CILP,FYN,LOC106042799,YES1,PENK,LOC106029394,WNT7A,SOX5,SMAD7,EDN1,MEF2C,COL4A2,CLEC3B,ENPP1,FBN1,WNT10A,POSTN
1298	distal enhancer DNA-binding transcription activator activ...(GO:0001205)	-0.196323	-1.03059	0.400901	0.689433	17	17	CUX1,ZEB2,BACH1,ANHX,ESRRB,LOC106049556,TARDBP,PBX3,NFATC1,ARID3B,SIX2,SIX6,MEOX2
1299	regulation of Rho protein signal transduction(GO:0035023)	-0.108887	-1.03121	0.4375	0.692607	56	56	ARHGEF37,ARHGEF11,LOC106029886,ARHGEF10,FGD6,ITSN1,ARHGEF18,ARHGEF26,ARHGEF10L,ARHGEF5,KALRN,ABR,FGD4,FGD3,PREX2,ARHGEF7,LOC106043371,ARHGEF4,CDC42SE1,PLEKHG5,EPS8L2,ARHGEF9,ARHGEF3,PLEKHG4,TIAM2,CDC42SE2,MCF2,KANK1,FGD2,SPATA13,FGD5,ARHGEF28,FARP2,ARHGEF6,LOC106049445,MURC,PLEKHG7,DNMBP,ARHGDIB,ITSN2,VAV2,PREX1,EPS8,ARHGEF16,LOC106044313,OBSCN,NET1,RASGRF2,ARHGEF33,ARHGEF39,ARHGEF38,LOC106034392
1300	Rho protein signal transduction(GO:0007266)	-0.122046	-1.03194	0.393701	0.690977	47	47	ARHGDIA,CDH13,CDC42,ARHGDIG,RHOT1,CELSR1,RHOT2,FAM65A,EPS8L2,RHOA,RND2,NGFR,ARHGAP5,LOC106047915,HACD3,GNA12,GNA13,CTNNAL1,CDC42EP3,CDC42EP2,ROCK1,TAX1BP3,ARHGDIB,RHOD,LOC106037643,EPS8,SYNJ2BP,CDC42EP1,BAIAP2,RHOBTB3,ARHGAP36,RHOF,RHOJ,COL1A2,LOC106044678
1301	condensed chromosome(GO:0000793)	-0.213888	-1.03283	0.395522	0.693558	15	15	PES1,HMGB2,NCAPD2,BAZ1B,CHAMP1,LOC106032782,SMARCA5,ESRRB,RIF1,AKAP8,NCAPG,NCAPH2,TOP3B,RAD51,TOP2A
1302	Golgi stack(GO:0005795)	-0.170413	-1.03421	0.391304	0.694998	23	23	VCPIP1,ICA1,USO1,TMBIM4,RAB27B,GBF1,TRAPPC4,LOC106048157,LYPLA2,LOC106044604,ZFYVE1,COG2,NSFL1C,GOLGA7,MGAT2,MBTPS1,SULF2,LOC106043072,DNMBP,TOM1L1,VRK1
1303	ruffle(GO:0001726)	-0.0956951	-1.03721	0.397059	0.692956	77	75	VILL,ARF6,INPP5J,LOC106045118,FGD6,MTMR14,TLN2,LOC106042207,PLCG1,ARHGEF26,LOC106029820,LOC106034617,LOC106029555,KIF18A,MYO10,ATP6V1B2,FGD4,NCKAP1,FGD3,PODXL,ARHGEF7,INPP5K,MYO5A,PAK1,RAB5A,INPP5E,EPS8L2,CLIP1,LOC106048885,MKLN1,RLTPR,MYO6,CYFIP1,WASF2,SAMSN1,FRMD4B,RAB22A,LOC106043382,SNX9,FGD2,CYTH3,ARHGAP1,ARAP3,TLN1,SNX5,CTTN,ITGB1BP1,FGD5,GAS7,LOC106043381,MTM1,ROCK1,RDX,KLHL2,CD2AP,LOC1060…
1304	positive regulation of protein secretion(GO:0050714)	-0.179182	-1.0401	0.376147	0.686685	24	23	UNC13B,TGFB2,GOLPH3,DNM1L,MYH10,ARF1,EXPH5,EXOC1,ATP13A2,PPID,LOC106031147,LOC106047513,GOLPH3L,ADORA2A,PPARG,RPH3AL,TGFBR2,SYTL4,IGF1
1305	cellular response to ionizing radiation(GO:0071479)	-0.21147	-1.04179	0.393443	0.687482	17	16	RHNO1,TNKS1BP1,SPIDR,FBXO4,TANK,RAD51AP1,SWI5,EEF1D,INO80,NET1,LOC106044678
1306	posttranscriptional regulation of gene expression(GO:0010608)	-0.207717	-1.04596	0.373494	0.683293	16	16	MATR3,ZC3H7B,RC3H2,YTHDC1,RC3H1,NUDT21,FBXO4,PUM2,ZC3H7A,PARP9,LOC106047263,TDRD7
1307	secretory granule membrane(GO:0030667)	-0.162667	-1.05212	0.349462	0.674252	28	27	RAB27A,MOXD1,FRMPD3,CD58,IQGAP1,RPH3AL,LOC106038418,LOC106029475,RHOF,IQGAP2,TMEM184A,TICAM2,DBH
1308	mitochondrion organization(GO:0007005)	-0.121442	-1.0531	0.361905	0.672164	49	49	WDR81,CAMKMT,CXADR,CLUH,TFB1M,PINK1,AGTPBP1,EIF4G1,PRDX3,HSPD1,LRRK2,CHCHD2,HTRA2,SPG7,LIG3,RHOT1,VPS13C,RHOT2,CEP89,STOML2,EPAS1,FNIP2,YME1L1,LONP1,MTFR2,ATAD3A,GDAP1,SQSTM1,RAB29,MTFR1,FXN,PHB,LOC106047853,RAB32,SIRT3,SLC25A33,LACE1,NRF1,TMEM11,GABPA,LOC106031147,MAN2A1,RAB38,ADGRG6,CAV2
1309	focal adhesion(GO:0005925)	-0.0618975	-1.05325	0.272727	0.676417	162	160	PI4KA,PDCD6IP,CSPG4,SH3KBP1,AIF1L,USP33,PDPK1,TES,ZYX,LOC106049407,LIMD1,RPL6,EHD3,LMLN,NCKAP1,ITGA4,MPRIP,DAG1,EVL,PTPN12,STARD8,ITGAV,ARHGEF7,PACSIN2,ARHGAP26,EPB41L5,ENAH,LOC106049551,DOCK7,PAK1,PAK4,MPZL1,GAK,LOC106037098,CAP1,RPL9,STX16,CASK,NRK,KLF11,PARVG,MAP4K4,RPL3,ITGB5,PIK3R2,CORO1C,DST,ACTB,PARVA,ITGB8,ARHGAP24,NCSTN,FOCAD,ADGRB1,DCTN4,ZFYVE21,PIP5K1A,TLN1,IRF2,LIMK1,SVIL,FLRT3,CTTN,T…
1310	snRNA transcription by RNA polymerase II(GO:0042795)	-0.193022	-1.05738	0.355856	0.671912	19	19	GTF2A1,POLR2J,INTS8,NABP1,RPRD2,POLR2B,LOC106049581,ASUN,RPRD1B,LOC106029831,ICE1,TAF5,ZNF143,SNAPC4,ELL2,ICE2,ELL3
1311	cerebral cortex development(GO:0021987)	-0.166779	-1.05968	0.318919	0.66651	26	26	GNG12,CDH2,NTRK2,PLCB1,KDM1A,TACC2,PTPRS,CNTNAP2,CDON,FAT4,TRAPPC9,NDE1,LRP6,LOC106049845,CEP120,ENPP1,BCL2A1,LOC106036673,PAX5,TFAP2C
1312	promoter-specific chromatin binding(GO:1990841)	-0.190034	-1.06202	0.359504	0.666147	21	21	BMI1,NUP98,PRDM15,LOC106032782,USP3,SETDB1,LOC106029400,DNMT1,GTF2B,KLF4,HNRNPU,CHD7,RBL1,ISL1,EZH2,GLI2,MYOD1
1313	protease binding(GO:0002020)	-0.134006	-1.06275	0.392857	0.669454	44	43	BCL2,TIMP4,FADD,CASP8AP2,DERL1,STIM1,XBP1,F3,TRIP4,LONP2,XIAP,CSTB,TNFRSF10B,CAST,RFFL,CRADD,LOC106048077,KIT,COMP,TNFAIP3,LOC106048078,CCBE1,CD28,DPP4,TIMP3,FAP,SERPINF2,LOC106045683,COL1A2,LOC106048987,LOC106032875
1314	cellular response to insulin stimulus(GO:0032869)	-0.113958	-1.06466	0.383178	0.669998	56	55	GPLD1,TBC1D4,RAB10,PKM,RHOQ,INHBB,CPEB1,PRKCZ,WDTC1,PDPK1,RAB8B,C2CD5,GHSR,EEF2K,INPP5K,MYO5A,EPRS,LOC106049581,UBE2B,MARS,KAT2B,ERRFI1,PIK3R1,PIK3R2,XBP1,CYFIP1,SRSF5,PDE3B,RAB31,LOC106029831,RAB8A,DENND4C,RPS6KB1,STAT1,LOC106047853,CPEB2,GFPT1,SLC25A33,SYAP1,CAPN10,CX3CL1,PPARG,LPIN1,ENPP1,LOC106038418,SORBS1,LOC106030041,PIK3AP1,GHRHR,ADIPOQ,PCK1
1315	Rho guanyl-nucleotide exchange factor activity(GO:0005089)	-0.122094	-1.06951	0.356522	0.66391	50	50	ARHGEF37,ARHGEF11,ARHGEF10,MCF2L2,FGD6,ITSN1,ARHGEF18,ARHGEF26,ARHGEF10L,ARHGEF5,KALRN,ABR,MCF2L,FGD4,DOCK11,FGD3,ARHGEF7,ARHGEF4,PLEKHG5,ARHGEF9,ARHGEF3,PLEKHG4,TIAM2,MCF2,FGD2,DOCK1,FGD5,ARHGEF28,FARP2,GNA13,ARHGEF6,LOC106049445,PLEKHG7,DNMBP,ITSN2,LOC106036455,AKAP13,VAV2,PREX1,ARHGEF16,LOC106044313,OBSCN,NET1,RASGRF2,ARHGEF33,ARHGEF39,ARHGEF38
1316	negative regulation of stress fiber assembly(GO:0051497)	-0.199136	-1.07167	0.311741	0.663787	18	18	S1PR1,ARHGAP28,KANK3,INPP5K,CLASP1,TMEFF2,LOC106037503,WASF2,LOC106039699,LOC106029996,PPFIA1,PHLDB2,LOC106037643,ARHGAP6,ARAP1,ARHGAP36,FRMD7
1317	mitotic cell cycle checkpoint(GO:0007093)	-0.212313	-1.07309	0.344681	0.665211	17	17	NBN,TICRR,NABP1,PLK2,ZW10,WEE1,RPS6,LOC106030002,INTS3,RPL24,WEE2,CHFR,MAD2L1BP,ZWILCH,CHEK1
1318	miRNA binding(GO:0035198)	-0.200883	-1.07987	0.343891	0.654643	19	19	FMR1,MATR3,ZC3H7B,LOC106037927,RC3H1,PUM1,LOC106037928,PNPT1,PUM2,AGO2,LOC106032013,ZCCHC11,ZCCHC6,ZC3H7A,LOC106047263
1319	skeletal system development(GO:0001501)	-0.125563	-1.08013	0.349206	0.658905	50	45	GDF11,SOX4,GLI2,SH3PXD2B,LGALS3,FBN1,SHOX,COL4A3,WFIKKN1,NPR3,WFIKKN2,LOC106049842,COL1A2,HSPB11,LOC106049199,POSTN
1320	positive regulation of myoblast differentiation(GO:0045663)	-0.225836	-1.08455	0.336	0.649001	20	16	CDON,IGFBP3,BTG1,SMYD1,MEF2C,WNT3A,RANBP3L,LOC106037025,BOC,RBM24
1321	activating transcription factor binding(GO:0033613)	-0.22529	-1.08701	0.340996	0.648278	18	15	LOC106049556,EEF1D,PSIP1,ZNF516,GABPA,CIITA,WFS1,PPARG,PDLIM7
1322	DNA damage response, signal transduction by p53 class med...(GO:0006977)	-0.218471	-1.09117	0.333333	0.643727	17	16	PIDD1,GTSE1,CNOT11,CNOT4,CNOT1,PPP2R5C,RPL26L1,CNOT2,CNOT8,CNOT6,CNOT6L,TNKS1BP1,E2F8,E2F7,CRADD,SOX4
1323	cysteine-type endopeptidase activity(GO:0004197)	-0.130259	-1.09235	0.293103	0.645826	48	47	TINAG,BLMH,USP15,USP9X,CTSB,USP33,USP49,USP5,ATG4B,LOC106038570,USP38,USP8,USP42,USP25,USP10,LGMN,USP1,USP12,USP14,CTSL,USP37,USP7,USP20,USP48,USP47,ATG4A,USP13,USP16,USP34,ATG4C,USP36,LOC106047894,USP24,USP28,USP40,CTSS,CTSH,CTSZ,LOC106044971,CTSK,CASP7,LOC106045683
1324	hippo signaling(GO:0035329)	-0.222673	-1.09274	0.319838	0.649781	15	15	FAT4,STK3,DCHS1,WWTR1,TEAD1,TEAD4,LOC106036673,TEAD3,MOB1B
1325	spindle midzone(GO:0051233)	-0.198092	-1.09731	0.305936	0.64424	21	21	MAPRE2,LOC106049318,LOC106047630,RACGAP1,APP,CTDP1,CDC42,PKP4,LOC106039625,CDCA8,UNC119,RIF1,CENPV,KIF20B,REM1,AURKA,CCDC69,LOC106029814,GEM,CENPE
1326	cell leading edge(GO:0031252)	-0.166954	-1.10147	0.309942	0.634954	30	30	GBF1,WASL,LRRC16A,FAM65A,JMY,NDEL1,RLTPR,ARF1,DST,CDC42BPA,SLK,CLASP2,LDB2,ARHGAP1,CDC42BPB,CD2AP,ACTN1,MYH9,ITGB4,PHLDB2,CSRP1,LOC106048913,KDF1
1327	positive regulation of peptidyl-tyrosine phosphorylation(GO:0050731)	-0.143831	-1.1023	0.313333	0.638047	39	39	CD80,RICTOR,LOC106045892,RIPK2,PTK2B,GHR,CD74,THBS4,IGF2,LRRK1,LOC106043112,AREG,HBEGF,ADIPOQ,BANK1,CD4
1328	cortical actin cytoskeleton(GO:0030864)	-0.188473	-1.10256	0.307339	0.642493	22	22	EEF1A1,CDH2,CAP1,LANCL2,LOC106037503,WDR1,LOC106039699,MYRIP,MYO1F,SHROOM3,RDX,LOC106029996,LOC106036455,LOC106049845,PLEKHH2,PDLIM7,LLGL2
1329	negative regulation of fat cell differentiation(GO:0045599)	-0.206938	-1.10562	0.316456	0.640601	18	18	TRIB2,GATA2,INSIG1,BBS12,ZADH2,ZFPM2,JDP2,ARNTL,GATA3,WWTR1,ENPP1,ADIPOQ
1330	structural constituent of muscle(GO:0008307)	-0.180056	-1.11009	0.316514	0.635605	24	23	IGSF22,MYOM3,OBSCN,MYOM2,MYBPC1,MYLK,NEB,MYL9,MYBPC3,MYH11
1331	protein destabilization(GO:0031648)	-0.203741	-1.11129	0.311203	0.632866	20	19	VPS35,SIAH1,DIEXF,FBXL3,PEX2,PRNP,RRP8,CCDC88C,MUL1,MYLIP,DERL1,FBXW11,XBP1,FBXW7,SENP2,FBXO4,CHFR,SIRT6,CTSH
1332	protein targeting to peroxisome(GO:0006625)	-0.183551	-1.11232	0.321101	0.635605	23	23	PEX2,ACOT8,PEX14,USP9X,ZFAND6,GNPAT,ECI2,ACOX2,PEX13,AGPS,HSD17B4,PEX7,IDE,LONP2,PAOX,GSTK1,PEX16,DDO,AMACR,HAO1,NUDT7,LOC106049619
1333	regulation of mitotic cell cycle(GO:0007346)	-0.209644	-1.11338	0.27572	0.633223	18	18	HNRNPU,FBXO5,RBL1,TTC28,DYNLT3,IQGAP1,RAD50,AATF,AFAP1L2,CKS2
1334	phagocytic vesicle(GO:0045335)	-0.132281	-1.11375	0.274336	0.632366	49	48	VAMP1,ATG14,UVRAG,LOC106034586,STX6,RAB11B,KIF5B,SYT11,STX12,RAB7A,RAB8B,RAB14,ZYX,STX8,EVL,RAB11A,RAB43,VAMP7,LOC106029421,RAB9B,CLCN3,ITGB5,RAB9A,RAB39A,RAB22A,LOC106046349,VPS26B,VAMP3,RAB31,AMBRA1,FMNL1,KIF16B,RAP1A,RAB12,RAB32,CDC42EP2,STXBP4,STX11,PLD4,STXBP3,FLNB,RAB38,RAB7B,RAB20,RAB25,LOC106049209
1335	Hsp90 protein binding(GO:0051879)	-0.181449	-1.11398	0.307317	0.636785	23	23	NUP62CL,PACRG,KPNB1,UNC45B,AHSA1,HSP90AA1,TELO2,ARHGDIA,USP19,ERN1,PASD1,HDAC8,EIF2AK3,UNC45A,PPID,ARNTL,ESR1,PGR,FKBP6,ERN2,PPEF2
1336	hyaluronic acid binding(GO:0005540)	-0.206461	-1.11439	0.307692	0.641016	18	18	IMPG2,SUSD5,STAB1,ACAN,TNFAIP6,VCAN,HAPLN1,LYVE1,CD44,STAB2,CEMIP
1337	response to ionizing radiation(GO:0010212)	-0.178816	-1.12171	0.318182	0.629434	24	24	TICRR,NABP1,RFWD3,UIMC1,PAXIP1,BRCC3,RFWD2,BRE,TOPBP1,INTS3,RNF8,RNF168,EYA3,BRAT1,LOC106033854,USP28,CLK2,FAM175A,AEN,EYA1
1338	phosphorylation(GO:0016310)	-0.225348	-1.13125	0.252066	0.608241	16	16	PI4KA,PGK1,LIMD1,LRRK2,TOLLIP,ADCK3,PAK2,PANK3,GK,TNK2,EPHA10,EPHA7,GK5,SHPK,XYLB
1339	cellular iron ion homeostasis(GO:0006879)	-0.192146	-1.13799	0.304348	0.59871	22	22	ACO1,ATP6V0D1,ATP6V1G1,ATP6V1A,NDFIP1,GLRX3,IREB2,TFRC,ISCU,TMEM199,ATP6V0A2,ATP6AP1,SLC40A1,FXN,FLVCR1,ATP13A2,HPX,TTC7A,LOC106033927,SCARA5,TMPRSS6,HFE2
1340	cyclin-dependent protein kinase holoenzyme complex(GO:0000307)	-0.191388	-1.13853	0.240566	0.602455	25	24	CDK9,CDK12,CCNI2,CCND2,CCNJL,CCNE1,CCNT1,CCNK,CCNC,CCNT2,CCND1,CCNJ,CDK13,CCNH,CCNA1,CCNB2,CCNL1,CCNE2,CCNL2,CCNF,CKS2,CCNB1,CCNA2,CCNB3
1341	transcription elongation factor complex(GO:0008023)	-0.234324	-1.14858	0.274436	0.586059	15	15	SUPT6H,ELP4,TCEB3,NUFIP1,TCEA2,ELP2,ICE1,LOC106037084,ELP3,ELL2,ICE2,ELL3,LOC106030394
1342	striated muscle thin filament(GO:0005865)	-0.216241	-1.15029	0.242188	0.582605	19	19	IGSF22,TMOD1,MYOM3,LOC106033656,MYOM2,MYBPC1,MYLK,LMOD1,MYBPC3
1343	Rho GTPase binding(GO:0017048)	-0.168483	-1.15462	0.247059	0.573179	31	31	DAPK3,KIF3B,LRRK2,ARHGDIA,LOC106043371,DAAM1,CDC42SE1,LOC106037211,LOC106048962,DAAM2,LOC106037212,CDC42SE2,STRN3,PARD6B,CDC42BPB,SLMAP,FMNL2,DIAPH2,LOC106036455,LOC106037283,AKAP13,LOC106036005,ARHGEF16,DIAPH3,IQGAP2,LOC106029546
1344	sarcoplasmic reticulum membrane(GO:0033017)	-0.190017	-1.15483	0.25974	0.577591	23	23	SRI,LOC106031155,CAMK2D,LOC106031415,NOS1AP,DHRS7C,FKBP1A,CHERP,CAMK2G,STIM1,TMEM38A,LOC106040661,ITPR2,FKBP1B,SLN,LOC106029545,SYNE2,LOC106032407,JPH2,ATP2A3,TRDN,KLHL41,PLN
1345	nuclear chromosome, telomeric region(GO:0000784)	-0.155268	-1.16066	0.275281	0.565431	36	36	WDR82,TNKS2,RPA1,DCLRE1A,LOC106047443,NBN,LOC106041004,LOC106029618,NABP1,TELO2,ATRX,TFIP11,UPF1,KDM1A,GAR1,LOC106033135,XRCC5,CBX3,ORC5,XRCC6,FEN1,OBFC1,LOC106030849,TEN1,ORC1,HMBOX1,DCLRE1C,RAD50,NAT10,RAD51,DNA2,CCDC79,LOC106047475
1346	NLS-bearing protein import into nucleus(GO:0006607)	-0.236868	-1.16337	0.257143	0.564831	15	15	KPNA6,KPNA5,NUP35,KPNB1,KPNA4,IPO5,LOC106049289,RERE,LOC106029640,NUP54,TNPO1,TRPS1,KPNA2,LOC106029619,LOC106029616
1347	transcription factor TFIID complex(GO:0005669)	-0.2143	-1.16423	0.263393	0.567898	19	19	TAF12,TAF3,GTF2H5,GTF2A1,TBPL2,TAF2,TAF8,TAF7L,TBP,TAF4B,TAF1,GTF2B,GTF2A2,TAF13,TAF5,TAF11,LOC106049386,LOC106035210
1348	protein tyrosine kinase binding(GO:1990782)	-0.239654	-1.16549	0.274436	0.565278	15	15	LOC106049815,RASA1,ITGB1,NEDD9,NOX4,CAPN2,LOC106029652,BANK1,CD4
1349	response to lipopolysaccharide(GO:0032496)	-0.123299	-1.16672	0.257732	0.562703	53	52	EDN1,CX3CL1,HNF4A,RPS6KA3,IFNAR1,ABCC8,LOC106035885,LOC106031147,CD96,GGT1,LOC106037025,LOC106049115,CNR2,LY96,LOC106044837,KCNJ8,IRG1,NKX2-1,TIRAP,PTPN22,PCK1,ATP4B
1350	pancreas development(GO:0031016)	-0.2424	-1.17013	0.227799	0.555705	15	15	ILDR2,MEIS2,ISL1,HNF1A,WFS1,GDF11,ALDH1A2,PAX2,LOC106032135,IHH
1351	phagocytosis(GO:0006909)	-0.199296	-1.17605	0.255507	0.54858	23	23	RAB5A,EIF2AK1,CORO1C,CDC42SE2,ELMO2,PIP5K1A,KIAA0226,IRF8,ITGB2,NCF4,PIK3CA,ELMO3,ANXA11,ADORA2A,PLD4,LEPR,LOC106029678,LOC106049209
1352	cellular protein metabolic process(GO:0044267)	-0.149963	-1.17643	0.224359	0.552597	39	38	MFI2,LOC106038244,LTBP1,PRSS23,LOC106035752,MBTPS1,SCG2,TTF1,PAPPA2,LOC106035885,LTA4H,CHGB,ADORA2A,LOC106035717,FSTL1,SNCAIP,FUCA2,FBN1,RCN1
1353	telomeric DNA binding(GO:0042162)	-0.226258	-1.17789	0.2375	0.554351	17	17	SMG5,UPF2,TELO2,UPF1,KDM1A,LOC106033135,UPF3A,TERF2,XRCC5,SMG6,SMG1,XRCC6,OBFC1,TEN1,HMBOX1
1354	ureteric bud development(GO:0001657)	-0.233662	-1.17805	0.230769	0.554032	17	17	SMAD5,BMPER,LHX1,BMP7,RARB,SMAD7,NPNT,SIM1,WT1,GDF11,PAX2,CER1
1355	feeding behavior(GO:0007631)	-0.239176	-1.18621	0.248062	0.537323	15	15	MRAP2,MC4R,HTR2C,GLP1R,NKX2-1,PRLH,HCRTR2
1356	negative regulation of tumor necrosis factor production(GO:0032720)	-0.220556	-1.18631	0.226923	0.541945	19	19	TNFAIP3,LOC106049758,LOC106049751,NLRC3,PTPN22,LOC106047130,LOC106049209,ADIPOQ,LOC106049759
1357	dynein light intermediate chain binding(GO:0051959)	-0.185708	-1.18723	0.248677	0.545306	26	26	HOOK1,LOC106031353,RILPL2,LOC106040436,RILPL1,LOC106031352,CCDC88A,DYNC2H1,DNAH1,DNAL4,DNAH14,LOC106036018,DNAH7,DNAH9,DNAH8,DNAH17
1358	cellular response to cytokine stimulus(GO:0071345)	-0.192058	-1.1875	0.220994	0.549683	24	24	LOC106045206,AKAP6,ITGA4,LOC106047050,LOC106036243,PTPN4,DPYSL3,LEF1,CSF1R,PID1,IL1RAPL1,LDLRAP1,PTPN5,RNF4,IL17RA,TCF7,PTPN2,CXCR4,IL18R1,SIGIRR,MME
1359	dorsal/ventral pattern formation(GO:0009953)	-0.189916	-1.18859	0.227979	0.552287	27	26	LHX1,ARL13B,DISP1,WNT7A,DYNC2H1,EDN1,LOC106043073,WNT3A,IFT172,IFT122,GLI2,HHIP,IFT52,WNT1,ARL13A,TBX20
1360	positive regulation of gene expression, epigenetic(GO:0045815)	-0.248634	-1.18914	0.233333	0.556209	15	15	BAZ1B,TAF1A,POLR1C,LOC106032782,KAT2B,SMARCA5,SF3B1,WBP2NL,POLR1A,WBP2,POLR1E,LOC106032013,POLR1B,TWISTNB
1361	proteolysis involved in cellular protein catabolic process(GO:0051603)	-0.201539	-1.19084	0.246445	0.558018	24	23	ADAMTS7,SCPEP1,LOC106047181,LOC106047894,CTSS,CTSH,CTSA,CTSZ,LOC106044971,CTSK,FAP,ADAMTS12
1362	negative regulation of protein ubiquitination(GO:0031397)	-0.182593	-1.19116	0.252577	0.557316	26	26	BAG2,N4BP1,KIAA1024,RASD2,OGT,LOC106034596,PRKCE,KLHL40,FYN,USP4,CHP1,HSF2,HDAC8,NXN,ADGRB1,DNAJA1,SENP2,SPOPL,PRMT3,GTPBP4,SMAD7,LOC106048968,IVNS1ABP,SOX4,TNFAIP3
1363	protein K63-linked deubiquitination(GO:0070536)	-0.207714	-1.19265	0.253394	0.559444	21	21	USP33,USP8,USP25,SPATA2,BRCC3,FAM175B,OTUD7A,USP20,LOC106042201,ZRANB1,YOD1,USP13,PSMD14,OTUD7B,LOC106033246,OTUD1,USP50,TNFAIP3,LOC106049014
1364	positive regulation of epithelial to mesenchymal transition(GO:0010718)	-0.213852	-1.19476	0.247826	0.559965	20	19	EPB41L5,TGFB2,RGCC,BAMBI,LEF1,LOXL2,ACVR1,BMP7,TGFB3,LOC106037779,TCF7,BMP2,WWTR1,EZH2,GLIPR2,TGFBR2
1365	nuclear localization sequence binding(GO:0008139)	-0.236868	-1.20002	0.238095	0.554642	15	15	KPNA6,NUPL1,KPNA5,BRAP,KPNB1,TNPO3,NUP98,IPO5,LOC106049289,NUP153,POM121,IPO13,NOLC1,TNPO1,KPNA2
1366	glucose homeostasis(GO:0042593)	-0.118089	-1.20198	0.184211	0.555687	66	64	HNF1A,WFS1,PTPN2,PPARG,RPH3AL,SOX4,G6PC2,PRKAA2,ADRA1B,GCGR,FAM3B,ERO1B,FBN1,TRPV4,ADGRF5,PDK4,TFAP2B,LEPR,SUCNR1,MLXIPL,ADIPOQ,LOC106029669,RBP4,DBH
1367	response to amphetamine(GO:0001975)	-0.251966	-1.20299	0.223022	0.558812	15	15	GRIN2A,NR4A2,LOC106049845,ADORA2A,DRD4,TRDMT1,CNR2,DBH
1368	actin filament(GO:0005884)	-0.136897	-1.20426	0.186992	0.5565	49	47	GNG12,MYO5A,PAK1,WASL,FYN,PAWR,MYO1A,YES1,MYO6,MYO1B,POF1B,LMOD2,ACTA1,FKBP15,GAS7,GAS2,EZR,TEK,PLS3,IQGAP1,LOC106036455,RCSD1,AKAP13,TMOD1,LOC106037643,PDLIM7,PSTPIP2,COBL,WIPF3,PSTPIP1,ARHGAP36,PALLD,ACKR2,LMOD1,LOC106029546
1369	nuclear receptor activity(GO:0004879)	-0.220708	-1.20833	0.201717	0.553208	18	18	ESRRB,LOC106045650,NR2F1,NR4A3,HNF4A,NR4A2,NR2F2,PPARG,RXRA,NR6A1,NR5A2
1370	regulation of mRNA stability(GO:0043488)	-0.18263	-1.20906	0.227723	0.557205	26	26	CSDC2,YTHDF2,SAMD4A,ZC3H14,RNASEL,EIF4G1,PARN,EXOSC8,FXR1,PABPC4,FMR1,ELAVL4,RC3H1,DCP2,EXOSC7,DHX36,PUM2,DCP1A,DIS3,PCID2,TNPO1,EXOSC3,XRN1,CARHSP1,RBM24,IGF2BP2
1371	GTP-dependent protein binding(GO:0030742)	-0.25334	-1.2093	0.200743	0.556597	15	15	EEA1,RAB32,GCHFR,RAPGEF6,MRAS,GCH1,RAB38,LOC106032301,LOC106030192
1372	regulation of G2/M transition of mitotic cell cycle(GO:0010389)	-0.184283	-1.21054	0.223404	0.559369	30	29	NINL,CEP135,LOC106042683,CENPJ,CKAP5,HAUS6,CEP131,DYNC1I2,HAUS3,LOC106031352,PCNT,PLK4,HAUS8,ALMS1,CEP192,SSNA1,CEP78,NEDD1,CEP250,CNTRL,CCNB3
1373	anatomical structure development(GO:0048856)	-0.245654	-1.21098	0.168627	0.558495	15	15	GLI2,VWDE,SIX2,EYA4,SIX6,WIF1,EYA1
1374	RNA polymerase II complex binding(GO:0000993)	-0.217828	-1.21825	0.196721	0.5491	20	20	LOC106044042,CTR9,ELP4,GTF2E1,RECQL5,WAC,RPRD1B,SCAF8,LOC106037927,UVSSA,ZNF326,PCF11,GTF2B,ESRRB,AGO2,CDC73,URI1,CCAR2
1375	melanosome(GO:0042470)	-0.125488	-1.21832	0.159091	0.554548	61	60	RAB35,DCT,CLTCL1,DNAJC5,CALU,PDCD6IP,YWHAE,NAP1L1,RAB1A,RAC1,HSPA8,SEC22B,CLTC,ATP6V1B2,RAB27B,TFRC,SGSM2,HSP90AA1,MYO5A,CCT4,CNP,PDIA4,PDIA3,RAB5A,TMEM33,SLC1A4,RAB9A,PPIB,NCSTN,BSG,ANXA6,RAB29,MYRIP,TMED10,GNA13,RAB32,ANKRD27,GCHFR,CTNS,ITGB1,RAB27A,TYR,ANXA11,STOM,MREG,RAB17,RAB38,HSP90AB1,SERPINF1,LOC106038582,CAPG,LOC106029678,TYRP1,LOC106029652
1376	lamellipodium membrane(GO:0031258)	-0.228365	-1.22051	0.199187	0.555796	18	18	PLEK2,DOCK8,PIEZO1,SYNE2,DPP4,ANTXR1,FAP,CD44
1377	histone acetyltransferase binding(GO:0035035)	-0.242695	-1.22053	0.186957	0.561593	16	16	KANSL1,PCNA,ZBTB7A,TAF7L,LOC106049581,EPAS1,ECD,TRIP4,LOC106029831,MTF1,HIF1A,NR4A3,CREB1,KANSL1L,MYOCD
1378	positive regulation of translation(GO:0045727)	-0.175186	-1.23015	0.2	0.547765	30	30	YTHDF3,PINK1,OTUD6B,FXR1,EIF3D,FMR1,UPF3B,YTHDF1,LARP4,RBMS3,RHOA,LARP6,LARP4B,POLDIP3,UPF3A,CIRBP,RPLP2,RPS6KB1,EIF6,GUF1,SOX4,PTK2B,AURKA,LOC106029463,PASK,LOC106048416,IL6
1379	protein serine/threonine/tyrosine kinase activity(GO:0004712)	-0.21586	-1.2304	0.207048	0.553079	21	21	LOC106049426,CLK3,MAPK9,RPS6KB1,TNK2,DYRK2,CLK4,DYRK3,LOC106037110,CLK2,CLK1,SGK1,PDK4,DYRK4
1380	ossification(GO:0001503)	-0.139464	-1.2322	0.19	0.54928	50	49	GPM6B,SP3,EXT1,LRRC17,CSF1,EIF2AK3,DHX36,TAPT1,SUN1,BMP7,COL11A1,SUCO,COL5A2,TWSG1,CBFB,BMP2,ATP6V0A4,KAZALD1,CLEC3B,DDR2,PDLIM7,SOST,COLEC11,TNFSF11,NPR2,ATP6V1B1,MGP,BMP4,LOC106049842,BGLAP,IGSF10,LOC106049199,IBSP
1381	damaged DNA binding(GO:0003684)	-0.221389	-1.23268	0.188	0.55403	20	20	DDB1,RPA1,POLQ,DCLRE1A,RPS3,NBN,PCNA,MSH6,NEIL1,SDE2,REV1,RAD23B,XRCC5,XRCC6,POLB,XPA,POLH,DCLRE1C,DDB2,LOC106044953
1382	desmosome(GO:0030057)	-0.236494	-1.23326	0.219917	0.558885	18	18	JAM3,PNN,LOC106037566,UBA7,PPL,PKP1,LOC106032520,PKP2,EVPL,DSG2,LOC106037565
1383	BMP signaling pathway(GO:0030509)	-0.166712	-1.23564	0.182927	0.559738	39	37	RGMB,TDGF1,SMAD9,SMURF1,BMPR2,LEF1,SMURF2,LRP4,SMAD5,ACVR1,BMP7,GDF1,SMAD1,SMAD7,GDF15,TWSG1,TCF7,BMP2,BMPR1A,LOC106037566,WNT3A,ZFYVE16,FSTL1,TMEM100,WNT1,BMPR1B,BMP4,LOC106045698,FAM83G,HFE2
1384	poly(A) binding(GO:0008143)	-0.251874	-1.23626	0.199275	0.564823	16	16	ZC3H14,PABPC1L,PABPC1,PABPC4,LARP4,RBMS3,SYNCRIP,DDX1,KHDRBS2,PPIE,TIA1,HNRNPDL,LOC106043196,RBMS1,RBPMS2,PABPN1L
1385	dynein intermediate chain binding(GO:0045505)	-0.200787	-1.24215	0.189815	0.557745	24	24	DYNLRB1,LOC106031353,LOC106040436,LOC106031352,DYNC2H1,DNAH1,DNAL4,DNAAF5,DNAH14,SPTBN5,LOC106036018,DNAH7,DNAH9,DNAH8,DNAH17,ACTN2
1386	regulation of calcium ion transport(GO:0051924)	-0.263425	-1.24386	0.185714	0.560213	15	15	STIM1,RHOA,CACNA1B,LOC106047926,P2RY12,CACNA2D1,SLN,ADORA2A,GLP1R,PLN,CASR,CD4
1387	regulation of signal transduction by p53 class mediator(GO:1901796)	-0.234702	-1.24529	0.196429	0.557076	19	18	HIPK1,SETD8,NOP2,TAF7L,TAF4B,LOC106029506,LOC106029689,JMY,NUAK1,SETD9,ING5,MAPKAPK5,TP53RK,TAF5,TRIM24,RPF2
1388	G protein-coupled receptor signaling pathway, coupled to ...(GO:0007187)	-0.216803	-1.24921	0.166667	0.54835	22	21	CHRM3,HTR1A,SSTR3,MC3R,CHRM2,HTR6,HTR1D,HTR7,LOC106046922,HTR2C,DRD4,HRH2,CNR2,CHRM5,LOC106036788,HTR1F
1389	positive regulation of cytosolic calcium ion concentratio...(GO:0051482)	-0.200285	-1.25093	0.220096	0.550773	25	24	EDN1,GPR174,GPR17,HTR2C,GPR157,LOC106044634,LOC106034418,LPAR4,GPR20,LOC106042993,GPR65,LOC106040278,LOC106040279
1390	regulation of embryonic development(GO:0045995)	-0.252174	-1.25597	0.183453	0.546734	16	16	RAB14,RACGAP1,EHMT1,NFE2L2,TRIP12,DHX36,NOCT,LAMA1,NIPBL,LAMA5,LAMA4,LOC106037602,LAMA2,LOC106037563,LOC106029814
1391	cyclin-dependent protein serine/threonine kinase regulato...(GO:0016538)	-0.218795	-1.26114	0.180258	0.535609	21	21	CCNC,CCNT2,CCND1,CCNJ,CCNY,CCNH,CCNA1,CCNB2,CCNL1,CCNE2,CCNL2,CCNF,CCNB1,CCNA2,CCNB3
1392	regulation of focal adhesion assembly(GO:0051893)	-0.253607	-1.26116	0.176245	0.541899	16	16	EFNA5,LOC106048738,DAPK3,CLASP1,LIMCH1,DUSP3,GPM6B,CORO1C,EPHA3,SLK,MACF1,RHOD,PEAK1,LOC106048913,GREM1
1393	negative regulation of G1/S transition of mitotic cell cy...(GO:2000134)	-0.248482	-1.26338	0.16	0.537092	16	16	MYO16,KLF4,ZC3H12D,CDC73,FHL1,E2F7,RBL1,JADE1,EZH2,CTDSPL
1394	energy homeostasis(GO:0097009)	-0.187597	-1.26373	0.166667	0.542781	27	27	NR4A3,PIK3CA,METRNL,SLC35D3,MRAP2,PRKAA2,LOC106040393,TRPV4,OMA1,LEPR,PASK,CD36,MLXIPL,NMU
1395	protein-containing complex scaffold activity(GO:0032947)	-0.149507	-1.26793	0.165138	0.540482	47	46	LOC106034617,EIF4G1,LOC106034634,SGTB,EIF3B,RB1CC1,SEPT6,LOC106040742,AKAP6,CNOT1,TELO2,AIMP2,LOC106041597,ISCU,MAGI1,SASH1,LOC106031249,CHCHD3,SEPT12,GPHN,KLHL17,KIAA0368,CAPN3,SMARCD1,IPPK,AKAP5,MPP7,PCNT,MAGI3,LOC106042544,LOC106037151,IQGAP1,LOC106036455,WWC2,AKAP13,WWC3,SEPT10,CAV1,CAV2,PKP2
1396	centrosome cycle(GO:0007098)	-0.206542	-1.27444	0.172589	0.527028	28	25	UVRAG,LOC106049692,GOLGA2,LOC106029572,PARD6A,NUP62CL,CEP68,HAUS1,TUBE1,NPM1,BNIP2,PCM1,LOC106049538,CKAP5,PARD6B,HAUS6,HAUS3,CDK5RAP2,PPP1R12A,SDCCAG8,SLC16A1,HAUS8,LOC106036005,CEP120,LOC106029691
1397	embryonic organ development(GO:0048568)	-0.233692	-1.2777	0.139013	0.526756	19	18	TGFB2,WDR48,GDNF,LOC106041605,RBBP6,RAD23B,MBD3,PDGFC,SYF2,ZFPM2,ARID2,BMPR1A,PALB2,TGFBR2,PBX1
1398	TBP-class protein binding(GO:0017025)	-0.271267	-1.27987	0.17004	0.529001	15	15	PSMC5,TAF12,GTF2A1,CAND2,YEATS2,TAF1,HHEX,PSMC2,GTF2B,DR1,PSMC1,GTF2A2,RNF4,BRF1,NKX2-1
1399	double-strand break repair(GO:0006302)	-0.153825	-1.28388	0.148936	0.526792	42	42	CIB1,UIMC1,BRCC3,LIG3,BRE,RAD21,MRE11A,LOC106048794,PARP1,SETX,REV1,DDX1,TNKS1BP1,XRCC5,RNF8,LOC106036844,TDP2,SMCHD1,RNF168,EYA3,NIPBL,INO80,RAD50,PARP9,PRKDC,TRIP13,ACTR5,CHEK2,FAM175A,EME2,LOC106046941,EYA1
1400	histone-lysine N-methyltransferase activity(GO:0018024)	-0.227766	-1.28478	0.175676	0.531763	20	20	EZH1,LOC106029447,SETD7,SETD8,SETD2,RBBP5,KMT2D,EHMT1,SETDB1,ASH1L,SETD1B,KMT2E,DOT1L,SETDB2,SMYD1,SUV420H1,KMT2C,EZH2,PRDM6
1401	spindle microtubule(GO:0005876)	-0.264006	-1.28708	0.174274	0.533425	16	16	LOC106029429,POLB,CSNK1D,LOC106039984,PARP4,LOC106044728,KIF11,SKA2,AURKA,LOC106042757
1402	cholesterol biosynthetic process(GO:0006695)	-0.233243	-1.28747	0.177778	0.532488	20	20	MVK,HMGCR,FDFT1,GGPS1,ARV1,PRKAA1,FDPS,LOC106038270,INSIG1,SQLE,DHCR7,LOC106038922,HMGCS1,NPC1L1,HSD17B7,PPAPDC2,PRKAA2,HMGCS2
1403	regulation of cyclin-dependent protein serine/threonine k...(GO:0000079)	-0.248039	-1.29228	0.144487	0.528042	19	18	BCCIP,CCND1,CCNJ,GTPBP4,CCNA1,CCNB2,CCNE2,CCNF,CCNYL1,CNPPD1,CCNB1,CCNA2,CCNB3
1404	ciliary basal body-plasma membrane docking(GO:0097711)	-0.172657	-1.29866	0.155405	0.515423	39	38	AHI1,HAUS1,CCP110,TTBK2,CLASP1,RAB11A,TCTN2,NINL,MKS1,CEP135,LOC106042683,CENPJ,B9D1,CKAP5,HAUS6,CEP131,DYNC1I2,CEP97,HAUS3,LOC106031352,PCNT,PLK4,HAUS8,ALMS1,CEP192,SSNA1,CEP78,NEDD1,CEP250,KIF24,CNTRL,TMEM67
1405	condensed chromosome kinetochore(GO:0000777)	-0.126755	-1.29987	0.146667	0.51959	72	71	PHF2,SEPT6,ZNF207,CSNK1A1,CENPH,CHAMP1,SEH1L,ZNF276,GPATCH11,APITD1,DCTN3,NUP43,ZW10,LRWD1,FBXO28,DSN1,DCTN6,CLASP1,NUP107,PHF6,DCTN5,BOD1,CENPT,CFDP1,CLASP2,PPP1CC,MAD1L1,AHCTF1,SEPT7,CKAP5,NUP85,BUB3,LOC106030058,HNRNPU,NUP37,MEAF6,NUP133,CENPV,LOC106039984,ZWILCH,KIF2C,DYNLT3,NEK2,SGOL2,TEX14,LOC106044728,MEIKIN,LOC106047263,ERCC6L,ITGB3BP,CENPW,LOC106049889,KNSTRN,CEP57L1,NDC80,CENPE,SGOL1
1406	neurotransmitter receptor activity(GO:0030594)	-0.271719	-1.30236	0.158672	0.521892	16	15	CHRM2,HTR6,HTR1D,HTR7,HTR2C,DRD4,HRH2,CHRM5,HTR1F
1407	positive regulation of interleukin-6 production(GO:0032755)	-0.224012	-1.30281	0.123853	0.528011	21	21	DDX58,AKIRIN2,HSPD1,PTPN11,LOC106044308,ADORA2B,TLR7,HMGB1,ADCYAP1,LOC106049058,ISL1,ZBTB20,LOC106031147,RIPK2,CARD9,NOD1,RAB7B,LOC106043112,IL6
1408	filamentous actin(GO:0031941)	-0.278287	-1.3066	0.14717	0.52699	15	15	SPECC1L,NCKAP1,LRRC16A,DPYSL3,MYO6,PDLIM4,SMTN,MYO3A,MYO1F,SMTNL2,CD2AP,SPTBN5,PDLIM7,ACTN2
1409	cellular response to leukemia inhibitory factor(GO:1990830)	-0.126999	-1.30975	0.132075	0.526897	61	61	PFKP,SSTR1,TLE4,PDCD10,SMARCA5,SRM,XBP1,MCF2,CTBP2,PARP16,XRCC5,HELLS,PMM1,SPRY4,MYNN,EIF4A2,KLF4,RFX2,RIF1,SHMT1,EED,LOC106038686,HNRNPU,UBXN2A,SMAD7,ABCD4,CREB1,MTF2,GCLM,LOC106045611,LOC106045576,TEX14,LOC106037987,MRAS,EPS8,GFPT2,TWISTNB,TNFSF11,LAPTM5,FZD4,LOC106049496,MSC
1410	positive regulation of smoothened signaling pathway(GO:0045880)	-0.229857	-1.31212	0.115207	0.529082	21	21	SMO,DYNC2H1,GAS8,SCUBE1,SKOR2,IFT172,ULK3,TUBD1,SCUBE3,DCDC2,IHH
1411	protein disulfide oxidoreductase activity(GO:0015035)	-0.267485	-1.3177	0.156134	0.524464	16	15	TXN2,SH3BGRL3,PTGES2,GLRX3,CHCHD4,ENOX2,GLRX2,TXNRD3,GFER,GSTK1,TXN,DNAJC10,ERO1B,ERO1A,STAB2
1412	Ran GTPase binding(GO:0008536)	-0.215048	-1.32727	0.114428	0.51109	25	25	RANGAP1,NUP50,XPO5,KPNB1,LOC106044392,IPO7,XPOT,IPO9,IPO5,LOC106047899,LOC106029640,MYCBP2,XPO1,IPO11,RANBP1,IPO8,RANBP17,TNPO1,LOC106039984,RANBP3L,LOC106047898,LOC106029619,LOC106029616
1413	cardiac muscle tissue morphogenesis(GO:0055008)	-0.282513	-1.33396	0.131783	0.504835	18	16	IGSF22,MYOM3,MYOM2,LOC106030484,MYBPC1,MYLK,MYBPC3,TBX20,LOC106029828
1414	G2/M transition of mitotic cell cycle(GO:0000086)	-0.153677	-1.34401	0.118644	0.490868	54	52	ARPP19,PPME1,FBXL7,CLASP1,KDM8,NINL,PLCB1,CEP135,WEE1,LOC106042683,FBXW11,CENPJ,CKAP5,HAUS6,CCNY,CEP131,DYNC1I2,HAUS3,LOC106031352,PCNT,PLK4,KHDRBS1,HAUS8,ALMS1,CEP192,SSNA1,FBXL18,CEP78,LOC106036387,NEDD1,CEP250,LOC106044728,LOC106036388,CHEK1,CNTRL,CHEK2,CCNA2,FOXM1,CDK1
1415	ribosome biogenesis(GO:0042254)	-0.242454	-1.34843	0.101626	0.489973	18	18	PWP1,MRPL10,DHX30,SNU13,DDX31,DROSHA,XPO1,RRN3,URB2,NVL,NOP56,NOC4L,AATF,GNL2,GTPBP10,NAF1
1416	negative regulation of cell death(GO:0060548)	-0.182308	-1.35137	0.0989011	0.484141	34	34	CABIN1,PDE8A,PDE12,RHOA,PASD1,ADNP2,MCFD2,NPAS2,PARP16,BMP7,VPS4B,LOC106040396,LRPAP1,AGR3,ZFPM2,SRSF6,RNF4,WNT11,DUS2,SOX4,TNFAIP3,IMPACT,AGR2,LOC106041040,LOC106042950
1417	secretory granule lumen(GO:0034774)	-0.235382	-1.36476	0.0904977	0.464569	21	20	AMPD3,PSMD7,SCG3,PGM2,PSMD2,COMMD9,GYG1,IMPDH2,PSMA2,PSMD6,PPIE,LOC106029526,PCSK1,PRDX4,GHDC,HSP90AB1,DERA,GRP,ARHGAP9,DBH
1418	positive regulation of MAP kinase activity(GO:0043406)	-0.213033	-1.36828	0.0932642	0.457922	26	26	EDN1,FGF18,LOC106041917,IQGAP1,LOC106036455,EZH2,AKAP13,PRKCD,NOX4,PDE5A,TNFSF11,RASGRP1,ADAM8
1419	intermediate filament cytoskeleton(GO:0045111)	-0.202384	-1.37967	0.0691824	0.443869	32	30	DISC1,FAAP100,RLTPR,DST,SAP30BP,CLK3,NSFL1C,SESTD1,ADCY5,OBFC1,CTNS,NOL9,PKN2,INO80,PHLDB2,MDN1,PKN3,SYNE2,LOC106048009,LOC106045680,EVPL,EPPK1
1420	cellular response to UV(GO:0034644)	-0.212804	-1.38101	0.0841121	0.448653	25	25	FMR1,EIF2S1,TAF1,KDM1A,PIK3R1,RHNO1,SDE2,DHX36,PTPRK,MAPK9,ZBTB1,BMF,YY1,EIF2AK4,NOC2L,INO80,NEDD4,TP53INP1,PBK,AQP1
1421	peroxisome(GO:0005777)	-0.131029	-1.39061	0.104478	0.437432	74	74	HMGCL,MVK,LOC106043020,NUDT12,MFF,IDH1,PHYH,MUL1,PEX10,ACOX1,GNPAT,GBF1,EHHADH,AKAP11,MYO5A,ECI2,ACOX2,DECR2,PEX13,ACSL4,DNM1L,AGPS,PEX3,SZT2,MPV17L,HSD17B4,KIAA0430,PIK3C3,PEX7,IDE,LONP2,ABCD3,PEX11G,HACL1,ACOX3,LOC106045817,LOC106033995,ZADH2,CROT,PXMP4,EPHX2,GSTK1,PEX16,LOC106048282,LOC106038922,DDO,AMACR,NUDT19,FATE1,HAO1,LOC106031559,ACAD11,ACAA1,NUDT7,XDH,LOC106040707,HAO2,HRSP12,SERHL2,LOC…
1422	intermediate filament(GO:0005882)	-0.182663	-1.39764	0.0902778	0.430903	57	35	LOC106048014,TLK2,IFFO1,LMNB2,MNS1,PNN,LOC106043362,LMNB1,IFFO2,LMNA,KRT23,ADORA2A,LOC106048697,LMNTD1,LOC106048013,VIM,LOC106049573,PKP2,LOC106029721,LOC106030049,LOC106048703,LOC106048696
1423	carbohydrate transport(GO:0008643)	-0.277963	-1.40433	0.0874525	0.425548	16	16	SLC35A1,SLC35B1,SLC5A11,KIAA1919,SLC35B4,SLC37A3,LOC106047340,SLC35A5,SLC37A1,SLC35A3,SLC35A4,SLC37A2,SLC35D3,SLC35D1,SLC2A12
1424	T cell costimulation(GO:0031295)	-0.300643	-1.40783	0.0922509	0.42587	15	15	LOC106046390,EFNB2,CD80,PDCD1,ICOSLG,CAV1,CD28,DPP4,PDCD1LG2,HHLA2
1425	ribosomal large subunit assembly(GO:0000027)	-0.276424	-1.40842	0.0909091	0.432221	16	16	RPL6,NOP2,RPL23A,RPL3,MRPL20,MRTO4,RPL5,TRAF7,RPL24,RSL24D1,RPF1,RPF2,MDN1,BRIX1,RPL3L
1426	FAD binding(GO:0071949)	-0.234277	-1.41629	0.0790698	0.418197	23	23	CRY2,ACOX1,ACOX2,LOC106033848,D2HGDH,AGPS,SQRDL,MICAL3,MMACHC,LOC106038270,AOX1,ACOX3,LOC106047481,DDO,COQ6,KDM1B,MICAL2,XDH,LOC106049515,KMO
1427	toll-like receptor signaling pathway(GO:0002224)	-0.282684	-1.4189	0.10757	0.421067	16	16	UNC93B1,LOC106049058,RPS6KA3,LOC106029674,LOC106029694,TRAF3,MYD88,LOC106039090,LY96,TLR2
1428	positive regulation of Rho protein signal transduction(GO:0035025)	-0.222982	-1.42368	0.120219	0.41255	27	26	GPR174,GPR17,LOC106036455,AKAP13,LOC106045625,LOC106044634,LOC106034418,LPAR4,GPR20,LOC106042993,GPR65,LOC106040278,LOC106046837,ABRA,LOC106040279
1429	ficolin-1-rich granule lumen(GO:1904813)	-0.235433	-1.42404	0.105	0.419264	23	23	AMPD3,PSMD7,PGM2,QPCT,PSMD2,KPNB1,COMMD9,GYG1,CANT1,YPEL5,IMPDH2,PDAP1,ARSB,PSMA2,PSMD6,PPIE,LOC106029526,PRDX4,PLEKHO2,LTA4H,HSP90AB1,DERA,TNFAIP6
1430	positive regulation of apoptotic signaling pathway(GO:2001235)	-0.287871	-1.4299	0.109804	0.415793	18	15	PDCD7,MAPK9,TRAF7,BMF,CRADD,LOC106041087,CTSH,PRKCD,ADORA2A,TP53INP1,LOC106029623
1431	alpha-actinin binding(GO:0051393)	-0.294674	-1.43955	0.0814815	0.405796	19	16	PDLIM4,LOC106038998,LOC106046277,CACNA1D,ALMS1,ACTN1,ADORA2A,PPARG,VCL,PKD2L1,LOC106030484,LOC106029828
1432	cellular response to hydrogen peroxide(GO:0070301)	-0.201495	-1.44075	0.0867052	0.411401	31	31	SYK,LOC106049694,MAPK8,MAP3K5,PARK7,CBX8,STAT6,NFE2L2,PRKAA1,PPIF,SETX,PLEKHA1,LOC106029394,FXN,KLF4,ZNF277,IL18RAP,EZH2,PRKCD,TNFAIP3,AQP1,NET1,IMPACT,PAX2,LOC106029463,NQO1,ANKZF1,LOC106044678,IL6
1433	metallopeptidase activity(GO:0008237)	-0.197695	-1.44178	0.084507	0.41765	33	33	MYSM1,CNDP2,PSMD14,ADAMTS7,ADAMTS6,ADAMTS9,ADAMTS5,STAMBPL1,LNPEP,ACE,COPS5,PAPPA2,LOC106031104,LOC106047346,LOC106034162,ADAMTS8,KEL,LOC106042296,LOC106049199,ADAM8
1434	small GTPase binding(GO:0031267)	-0.290789	-1.44354	0.0702479	0.423345	15	15	FGD4,FGD3,ERRFI1,PAK2,RILP,FGD2,RNF152,FGD5,PEX5L,RILPL2,RILPL1,RCC2,IQGAP1,LOC106029546
1435	Z disc(GO:0030018)	-0.110191	-1.45394	0.0833333	0.404659	107	100	PDLIM7,MYOM3,SYNPO2,OBSCN,SYNE2,MYPN,VCL,KY,PGM5,PALLD,MYOM2,FLNC,ACTN2,LOC106030484,MYBPC1,JPH2,MYLK,LDB3,LOC106046375,NEB,MYL9,MYBPC3,HSPB1,FHL5,CASQ2,SYNPO,LOC106029546,KCNE1,LOC106029721,MYOZ1,LOC106029828,MYOZ3
1436	rRNA processing(GO:0006364)	-0.133614	-1.46529	0.114754	0.392085	75	75	WDR43,UTP15,WBP11,RNASEL,RPS7,POP4,GTF2H5,C1D,DDX47,PAPD5,UTP14A,EXOSC8,EXOSC1,FCF1,NOL6,KRR1,WDR75,DDX49,DHX37,GEMIN4,RRP1B,NOL8,DDX27,RBFA,HEATR1,UTP6,FBL,RPS6,UTP20,SKIV2L2,RRP9,EXOSC7,MRTO4,DDX17,WDR36,BYSL,FRG1,NSA2,UTP18,EBNA1BP2,RRP36,DIS3L2,NOP58,LAS1L,LOC106032013,PDCD11,CHD7,NOLC1,DIS3,BMS1,NVL,LYAR,WDR3,RPF1,NOL9,MPHOSPH10,NOP14,EXOSC3,DDX51,WDR55,REXO4,RRP15,MDN1,ERI1,NAF1,RCL1
1437	metalloendopeptidase activity(GO:0004222)	-0.132379	-1.47319	0.0588235	0.377474	80	79	ADAMTS7,ADAMTS6,MBTPS1,OSGEPL1,ADAMTS9,ADAMTS10,ADAMTS5,TRABD2B,ADAM28,ADAMTS19,ADAMTS20,COPS5,PAPPA2,MMP11,LOC106031104,PHEX,MBTPS2,MMEL1,LOC106040422,ADAMTS17,ADAMTS15,ADAMTS8,MME,OMA1,KEL,LOC106032938,MMP2,FAP,MEP1B,LOC106044436,LOC106042296,ADAMTS12,LOC106049199,ADAM8,LOC106044415,TMPRSS6,LOC106043958
1438	transcription by RNA polymerase III(GO:0006383)	-0.232399	-1.47827	0.104762	0.377098	24	24	POLR3B,POLR2L,GTF3C4,GTF3C3,GTF3C2,GTF3A,POLR3E,TROVE2,CRCP,POLR3F,ZNF143,SNAPC4,LOC106029676,BRF1,GTF3C6,IVNS1ABP,POLR2K
1439	neutrophil degranulation(GO:0043312)	-0.114253	-1.4836	0.114286	0.368707	97	96	ATP11A,AMPD3,MOSPD2,PSMD7,FAF2,LOC106047730,LRRC7,SLC2A5,DNAJC5,AP1M1,PGM2,LOC106047630,QPCT,PSMD2,CRACR2A,KPNB1,ATP8A1,CKAP4,COMMD9,GLA,GYG1,CD47,DSN1,CANT1,YPEL5,CAP1,VAMP7,STBD1,ERP44,IMPDH2,MANBA,PDAP1,RAP2C,LOC106047731,UBR4,IST1,DNAJC13,TMEM179B,NCSTN,ARSB,PSMA2,PSMD6,FUCA1,LOC106031344,PPIE,SLC15A4,CPNE3,LOC106031352,CPNE1,LOC106041939,MYO1F,LOC106029526,NFAM1,PRDX4,GHDC,FRMPD3,CD58,ATP11B…
1440	DNA damage checkpoint(GO:0000077)	-0.290863	-1.49052	0.0672269	0.36476	17	17	TIPRL,LOC106030002,RHNO1,DOT1L,RAD17,EIF2AK4,CEP63,USP28,CHEK1,LOC106049185,CHEK2,DONSON,HINFP
1441	lamellipodium assembly(GO:0030032)	-0.2351	-1.50144	0.0422535	0.354081	25	25	ARHGEF7,CDH13,ARHGEF4,GOLPH3,ABLIM3,LRRC16A,ABLIM1,WASF3,WHAMM,CYFIP1,WASF2,NUP85,ABLIM2,SPATA13,CCDC88A,P2RY12,RHOD,KIT,VAV2,LOC106044313,VCL
1442	protein peptidyl-prolyl isomerization(GO:0000413)	-0.305712	-1.50777	0.0691057	0.352152	16	16	PPWD1,FKBP1A,PPIF,NKTR,PPIB,PPIE,PPID,PPIL3,FKBP1B,PPIL2,PPIH,CWC27,PPIC,FKBP6,FKBP5
1443	thiol-dependent ubiquitinyl hydrolase activity(GO:0036459)	-0.16416	-1.51035	0.0582524	0.347803	47	47	ZUFSP,USP9X,USP39,OTUD6B,USP33,USP49,LOC106038570,USP25,FAM188B,USP10,BRCC3,USP54,USP1,USP12,USP14,LOC106032897,BAP1,USP3,OTUD7A,USP20,UCHL3,FAM188A,ZRANB1,USP46,TRRAP,USP13,MYSM1,LOC106042281,OTUD3,USP44,WDR20,USP16,PSMD14,USP34,OTUD7B,DESI2,USP24,ATXN3,USP28,ATXN7,ALG13,TNFAIP3
1444	complement activation, classical pathway(GO:0006958)	-0.313735	-1.51061	0.0675105	0.34746	16	15	LOC106049912,C1S,C6,SFTPD,C5,LOC106029527,LOC106049849,LOC106043396
1445	small-subunit processome(GO:0032040)	-0.232965	-1.51506	0.0494505	0.348287	26	26	UTP14A,FCF1,EMG1,NOL6,KRR1,TBL3,HEATR1,UTP6,DCAF13,UTP20,RRP9,WDR36,UTP18,NOP58,PDCD11,WDR3,UTP23,MPHOSPH10,NOP14,UTP3,NOP56,NOL10,NOC4L
1446	integral component of Golgi membrane(GO:0030173)	-0.206316	-1.51585	0.0705128	0.346531	35	35	IER3IP1,SLC35A1,SLC35B1,RFNG,ACER2,QSOX2,ZDHHC20,LFNG,POMGNT1,SYT4,RER1,SYS1,ACER3,SLC35B4,QSOX1,FKTN,ERGIC3,TVP23A,CASD1,SLC35B2,PCSK7,UNC50,TPST1,SLC35A3,SGMS1,SLC35A4,MAN1C1,SAMD8,SLC35B3,SGMS2,UBIAD1
1447	cellular response to amino acid starvation(GO:0034198)	-0.227132	-1.51653	0.0568182	0.353248	29	28	MAPK8,MAP3K5,RRAGC,SESN3,SEH1L,ITFG2,DAPL1,DEPDC5,LOC106031449,WDR24,EIF2S1,LARS,SZT2,LOC106037440,LOC106042065,NPRL3,WDR59,EIF2AK3,MIOS,RNF152,DAP,LOC106045456,EIF2AK4,FAS,SESN1,IMPACT
1448	regulation of small GTPase mediated signal transduction(GO:0051056)	-0.148345	-1.52427	0.04	0.348194	65	65	SRGAP3,LOC106049640,RALGAPA1,ARHGEF11,RHOU,ITSN1,ARHGEF18,ARHGEF26,SYDE2,TAGAP,RHOQ,LOC106045467,ARHGAP28,LOC106047275,ARHGEF5,KALRN,RACGAP1,FGD4,FGD3,TSC2,FAM13B,STARD8,ARHGAP26,CHN1,SIPA1L2,ARHGDIG,ARHGAP32,ARHGEF4,ARHGAP18,CHN2,GARNL3,RALGAPB,ARHGAP21,RALBP1,RAP1GAP2,RALGAPA2,TIAM2,MCF2,ARHGAP5,FGD2,ARAP3,SIPA1L1,ARHGAP44,SYDE1,GNA13,DEPDC7,INPP5B,FAM13A,ARAP2,RHOD,AKAP13,VAV2,PREX1,LOC1060376…
1449	protein K48-linked deubiquitination(GO:0071108)	-0.279749	-1.5317	0.0546218	0.335735	18	18	VCPIP1,USP33,USP5,USP8,USP25,USP19,FAM63B,USP37,BAP1,OTUD7A,USP20,YOD1,OTUD3,USP34,OTUD7B,FAM63A,USP50,TNFAIP3
1450	G1/S transition of mitotic cell cycle(GO:0000082)	-0.201672	-1.54039	0.0559441	0.330206	40	39	LOC106036141,CCNE1,NASP,EIF4EBP1,PLK2,GSPT1,PIAS1,CUL5,RGCC,USP37,LOC106048962,LOC106047899,RPS6,CCND1,ACVR1,CUL4B,CUL4A,RPS6KB1,ORC5,INHBA,ACVR1B,BCAT1,CACUL1,LOC106037779,CCNE2,ORC1,DBF4,CRLF3,LOC106036387,PRIM1,LOC106036388,LOC106047898,HINFP,SPDYA,MCM10
1451	protein K63-linked ubiquitination(GO:0070534)	-0.236648	-1.54506	0.028436	0.331456	28	28	UBE2O,ARIH2,UBE2E3,LOC106041448,UBE2N,HECTD1,UBE2B,LOC106030278,ZFP91,RNF186,UBE2V2,WWP2,RNF126,PELI1,PRPF19,ITCH,RNF8,RNF152,BFAR,UBE2T,RNF168,RNF4,NEDD4,LOC106049758,LOC106049751,LOC106049759
1452	sarcomere organization(GO:0045214)	-0.237277	-1.54536	0.0409091	0.339533	27	25	IGSF22,MYOM3,OBSCN,MYPN,MYOM2,ACTN2,MYBPC1,MYLK,TNNT3,LDB3,KLHL41,MYBPC3
1453	peptidyl-prolyl cis-trans isomerase activity(GO:0003755)	-0.240006	-1.54818	0.0481283	0.334435	27	27	FKBP4,PPIF,NKTR,LOC106029640,PPIB,FKBP3,PPIE,PPIL4,FKBP14,PPID,FKBP7,PPIL3,FKBP1B,PPIL2,FKBP9,PPIH,CWC27,PPIC,PPIL6,FKBP5,LOC106029616
1454	I-kappaB kinase/NF-kappaB signaling(GO:0007249)	-0.268775	-1.54943	0.0567686	0.341338	20	20	MAP3K14,HACD3,CARD11,TANK,REL,RIPK2,CARD9,TNIP2,IRAK1BP1,LY96,NLRC3,LOC106043112,TIRAP,TICAM2
1455	T cell differentiation(GO:0030217)	-0.299024	-1.55625	0.0559701	0.33837	17	17	PATZ1,DLL4,CD3E,CHD7,PTPN2,KIT,PREX1,SOX4,PKNOX1,LEPR,PTPN22,CD4
1456	phospholipid biosynthetic process(GO:0008654)	-0.253046	-1.5621	0.0533333	0.338613	23	23	FITM2,AGPAT3,PCYT2,MBOAT1,LPCAT1,DGKE,GNPAT,SERINC1,AGPAT5,GPAM,LPCAT3,MBOAT2,LPGAT1,SERINC5,SERAC1,PIP5K1A,AGPAT2,LOC106044856,PLD1,FADS1,LOC106044871
1457	ceramide biosynthetic process(GO:0046513)	-0.30804	-1.57793	0.0322581	0.324448	19	17	CERS6,DEGS1,CERS1,LOC106038845,CERS5,AGK,SPTLC1,SGMS1,SMPD4,SAMD8,LOC106031147,CERS4,LOC106038801,SMPD2,SGMS2,CERS3
1458	growth plate cartilage chondrocyte morphogenesis(GO:0003429)	-0.308801	-1.59058	0.0314961	0.314631	16	16	COL21A1,COL20A1,COL14A1,MATN2,COL7A1,COL12A1,COL6A1,COL6A3,MATN3,COL6A2,VIT,LOC106038712
1459	chromosome, telomeric region(GO:0000781)	-0.294132	-1.61515	0.0295359	0.288268	20	20	SMC5,DHX36,TERF2,SETX,SMG6,NSMCE4A,NSMCE2,RNF8,ZBTB48,NSMCE1,RIF1,DOT1L,CTC1,CHEK2,CCDC79
1460	actin cytoskeleton reorganization(GO:0031532)	-0.205842	-1.63836	0.0347222	0.265344	43	41	PARVG,MKLN1,RHOA,TNIK,CDC42BPA,PHACTR1,PARVA,PDLIM4,SIPA1L1,CDC42BPB,DTNBP1,PIP5K1A,CTTN,ATP2C1,FARP2,PTPN1,ANTXRL,LOC106029723,CAPN10,FER,RICTOR,MYH9,MICALL2,KIT,PLEK2,EPS8,ANTXR1,LOC106029546,GPR65,RAP2B
1461	peptidase activity(GO:0008233)	-0.202283	-1.64515	0.0220588	0.265065	47	45	LMLN,MYRF,AMZ1,USP25,HM13,PARK7,HTRA2,SPCS1,PM20D1,USP1,ADAMTSL2,LOC106042532,UCHL3,SPCS2,SPCS3,AGA,LONP2,CAPN3,IMMP2L,MASP1,PCSK7,LACTB,ATG4C,SEC11A,ADAMTSL1,SEC11C,HMCES,LTA4H,PAPLN,CASP7,PGPEP1L,KY,THSD4,ADAMTSL3,FAP,LOC106045683,LOC106049199,LOC106044835,IHH,LOC106043958
1462	ATP-dependent microtubule motor activity, minus-end-direc...(GO:0008569)	-0.338248	-1.64737	0.0202429	0.270364	15	15	DYNC2H1,DNAH1,DYNC2LI1,DNAH14,KIF25,KIFC3,LOC106036018,DNAH7,DNAH9,DNAH8,DNAH17
1463	stress fiber(GO:0001725)	-0.211385	-1.66166	0.028169	0.259902	40	39	ACTN1,PXN,FBLIM1,MYH9,MICALL2,FLNB,CSRP1,PDLIM7,SYNPO2,ROR1,VCL,PSTPIP1,SORBS1,PGM5,LOC106030041,MYL9,SYNPO,ACTA2,LOC106029828
1464	negative regulation of inflammatory response(GO:0050728)	-0.218935	-1.66413	0.0361446	0.257096	37	37	ISL1,METRNL,LOC106040266,GATA3,ADORA1,PTPN2,ADORA2A,TNFAIP3,PBK,WFDC1,CNR2,SMPDL3B,TNFAIP6,SERPINF1,IRG1,NLRC3,ADIPOQ,FFAR4
1465	regulation of cell adhesion(GO:0030155)	-0.286621	-1.67899	0.0283019	0.247736	21	21	CYTH1,EPHA8,PKP4,NUAK1,FAF1,DLL1,PPP1R12A,PRKX,LAMA1,LAMA5,LMO7,PTK2B,LAMA4,LOC106037602,LAMA2,CYTIP,LOC106037563
1466	SMAD binding(GO:0046332)	-0.235935	-1.69261	0.00662252	0.231365	34	33	FKBP1A,ZBTB7A,SKIL,RNF111,IPO7,BMPR2,SNW1,DROSHA,ACVR2A,SMURF2,TCF12,ACVR1C,ACVR1,YY1,ACVR1B,TGFBR1,TOB1,SKI,COL5A2,CREB3L1,BMPR1A,SKOR2,RANBP3L,TGFBR2,BMPR1B,COL1A2,LOC106045698,ACVR2B,LOC106029546
1467	GTP-Rho binding(GO:0017049)	-0.350178	-1.69656	0.0274914	0.23547	15	15	WHAMM,TNFAIP1,EXOC1,TRIOBP,STXBP6,CDC42EP3,CDC42EP2,ROCK1,PKN2,LOC106047513,CDC42EP1,PKN3,NET1
1468	protein polyubiquitination(GO:0000209)	-0.136378	-1.71653	0	0.219963	115	109	UBE2G1,TRIM71,STUB1,UBE2G2,SIAH1,TRIM3,RNF19B,LOC106049319,FBXL3,RUSC1,RNF41,PELI2,LOC106048489,TRIM36,TNKS2,UBOX5,FBXO9,UBE4B,CUL3,RNF14,UBE2L3,UBE2D3,LOC106030281,RNF144A,ARIH2,UBE3B,MGRN1,FBXW5,LOC106041448,SHPRH,MARCH1,AREL1,LRSAM1,FBXO11,MYLIP,RNF111,FBXL20,HACE1,NHLRC2,SMURF1,FBXL7,FBXO30,UBE2B,BCL2,UBE3C,UBE2A,SASH1,TAF1,RC3H2,FBXW11,NEDD4L,FBXO22,RC3H1,ANKIB1,WWP2,RNF217,TRIM2,SMURF2,UBR2…
1469	transcription, DNA-templated(GO:0006351)	-0.183304	-1.72457	0.010101	0.211485	56	53	TBPL2,ASXL3,LOC106036141,SMARCD3,RRAGC,SOX9,LOC106048998,CCNT1,PWP1,LIN52,GPBP1,ZBTB7A,CREBL2,SCAI,ABLIM3,TCEANC2,AR,GPBP1L1,CCNT2,ILF2,CNOT8,PHF3,TCEANC,MITF,LOC106031256,ABLIM2,ASXL2,MYNN,KLF4,SKI,DIDO1,PLAG1,EPC1,RFX3,LIN9,INO80,MLF1,NR4A2,GTF3C6,FUBP3,COL4A2,LOC106047492,TEAD4,HINFP,PAX2,SWT1,HOXA9
1470	cellular protein modification process(GO:0006464)	-0.282192	-1.75276	0.0147059	0.182048	25	25	QPCT,SLC35A1,LIPT1,RIMKLB,USP25,ATG3,FBXO11,UBA3,TTLL9,TTLL12,MANBA,FBXO22,DUSP12,WWP2,FBXW2,FBXO2,ICMT,LOC106042218,WDYHV1,UEVLD,STK38,ADPRH,PARP4,TTLL2
1471	heparin binding(GO:0008201)	-0.148802	-1.79066	0	0.154884	89	86	SERPINE2,NAV2,LIPG,ADAMTS5,LAMC2,FBLN7,FGFRL1,CX3CL1,LOC106037024,LPL,ECM2,RSPO2,FGF2,CLEC3B,ANXA5,COMP,FN1,FSTL1,SOST,FBN1,EVA1A,THBS4,EVA1C,THBS2,ADAMTS15,LOC106029666,ADAMTS8,COL13A1,LOC106040733,NDNF,PRELP,HBEGF,LTBP2,MDK,COL27A1,ADAMTSL5,LOC106041040,SERPIND1,TMEM184A,SPP1,LOC106033132,LOC106044084,POSTN,FGF7
1472	mRNA splice site selection(GO:0006376)	-0.369612	-1.80111	0.0150376	0.152367	15	15	CELF2,CELF5,CELF6,YTHDC1,PTBP2,SRSF5,SETX,SRSF10,LUC7L,RBMX,LOC106046120,KIAA0907,SRSF6,LUC7L3,CELF1
1473	transcription factor complex(GO:0005667)	-0.13747	-1.81386	0	0.146317	112	105	TLE3,TAF1,TLE4,KDM1A,LEF1,EPAS1,NAA15,NCOA6,PASD1,SNF8,TCF4,LOC106041605,DACH1,TCF12,SMAD5,NPAS2,TRERF1,LDB2,CLOCK,ANHX,MED27,YY1,ATF1,PUS1,KLF4,CREM,LOC106049556,LOC106043843,SMAD6,ARNT2,SKI,RCOR1,PBX3,SMAD1,NFAT5,ARID5A,SMAD7,NR4A3,CREB1,ARNT,EYA3,ARNTL2,NFATC1,ARNTL,NRF1,RBL1,COPS5,TCF7,NFATC3,ASCC1,NAA16,NR4A2,IVNS1ABP,PAX9,WWTR1,SATB2,DACH2,TEAD1,LOC106040339,PAX7,NR6A1,TEAD4,BARX2,PAX2,PBX1…
1474	exonucleolytic nuclear-transcribed mRNA catabolic process...(GO:0043928)	-0.36569	-1.81777	0.0151515	0.1426	17	17	DCP2,CNOT8,EXOSC7,LOC106044071,TTC37,CNOT6,CNOT7,DCP1A,DIS3,LOC106031040,EXOSC3,LSM7,LOC106030932,EXOSC9
1475	sphingolipid biosynthetic process(GO:0030148)	-0.257042	-1.82157	0.0060241	0.146038	35	33	ELOVL1,SPHK1,PPAP2C,CERS6,ELOVL2,ACER2,CERS1,ELOVL4,LOC106038845,HACD2,HACD1,ELOVL5,ELOVL6,SGPL1,CERS5,SGPP1,HACD3,PPM1L,KDSR,LOC106045817,SPTLC1,SGMS1,SAMD8,CERS4,LOC106038801,SPTLC3,SGMS2,CERS3,ELOVL7,CERKL
1476	response to bacterium(GO:0009617)	-0.194148	-1.83718	0.00877193	0.1326	53	52	CHD7,KLHL6,MYO1F,ADAMTS9,FAM46B,LSM5,LOC106039322,CEP192,CA5A,CD79B,LPL,LOC106031147,DGKB,NAALADL2,CCR4,FUCA2,BAIAP2,FKBP5,LOC106030552,GKN2,HMCN1,IRG1,LOC106032407,BAIAP2L1,LOC106041580,TIRAP,ADIPOQ,BANK1
1477	centriole(GO:0005814)	-0.148458	-1.84398	0.0192308	0.127824	100	94	DCTN1,CFAP20,SAXO1,CCP110,CEP104,PLK2,SASS6,LOC106049245,TTBK2,CEP162,WDR90,CEP89,MKS1,CEP135,WRAP73,BNIP2,CENPJ,CBY1,PCM1,LOC106042429,FAM92A1,KIF3A,CEP350,BCCIP,TTC8,CCDC146,RP2,AGBL4,LRRCC1,CEP76,STARD9,MPHOSPH9,RTTN,SFI1,LOC106031353,CEP164,KIAA0753,CETN3,TUBGCP3,CNTLN,LOC106042229,SDCCAG8,SPICE1,PCNT,CCDC88A,PLK4,ROCK1,CEP295,CCDC78,CEP63,CEP192,POC5,TSGA10,CEP78,NEDD1,CEP41,FBF1,CEP250,LOC1…
1478	collagen fibril organization(GO:0030199)	-0.277925	-1.85648	0.00534759	0.125131	31	30	DDR2,GREM1,SERPINH1,P3H4,COL4A3,LOC106029463,LOC106040733,DPT,SERPINF2,COL27A1,COL12A1,COL1A2,LOC106044084,LUM,LOXL4
1479	maturation of SSU-rRNA from tricistronic rRNA transcript ...(GO:0000462)	-0.354031	-1.88337	0	0.114855	18	18	MRPS11,TBL3,DHX37,RPS8,RPS16,HEATR1,UTP6,DCAF13,TSR1,BYSL,RRP36,MRPS9,RPS14,BMS1,NOP14,UTP3,NOL10
1480	focal adhesion assembly(GO:0048041)	-0.332778	-1.88367	0.0168776	0.120845	20	20	PTPRK,PIP5K1A,CTTN,LAMA5,LOC106037110,RCC2,RHOD,LOC106037643,PEAK1,ARHGAP6,PTK2B,SORBS1,ARHGAP36,LOC106030041,ACTN2
1481	negative regulation of endopeptidase activity(GO:0010951)	-0.301547	-1.89252	0.0197044	0.120921	28	26	SERPINH1,LOC106048976,LOC106033756,SERPINB5,SERPINF1,LOC106048983,TIMP3,SERPINF2,SERPIND1,LOC106048987,LOC106048978,SERPINE3,LOC106048979,LOC106033766,LOC106036370
1482	mRNA cis splicing, via spliceosome(GO:0045292)	-0.35864	-1.90237	0.0148148	0.120763	17	17	CWC15,NCBP2,LOC106037400,NCBP1,RBM19,SRSF5,RBM4B,RBM22,SRSF10,SRSF4,DCPS,SRSF3,LOC106031662,SRSF6,LOC106045611,LOC106045576
1483	regulation of alternative mRNA splicing, via spliceosome(GO:0000381)	-0.221773	-1.90866	0	0.124125	42	42	SMU1,CELF2,WTAP,CELF5,ZBTB7A,MBNL2,FMR1,SAP18,TRA2B,CELF6,EIF4A3,MBNL3,RBM15B,MBNL1,DDX17,LOC106049426,RBM19,SRSF5,NSRP1,RBM17,RBM4B,RBM25,RBM7,SRSF10,RBMX,SRSF4,FAM172A,SRSF3,SREK1,LOC106031662,SRSF6,KHDRBS1,LOC106045611,LOC106045576,PTBP1,CELF1,RBM24
1484	chondrocyte differentiation(GO:0002062)	-0.368533	-1.92504	0	0.11273	17	17	NFIB,WNT7A,ARID5A,MEF2C,SNX19,BMPR1A,WNT5B,LOC106037025,GLI2,SIX2,RUNX3,MUSTN1,OSR2
1485	integrin binding(GO:0005178)	-0.196844	-1.93043	0.0106383	0.116537	62	61	JAM3,LOC106041489,NPNT,LOC106048653,LYN,ITGB1,ADAMTS5,LAMA5,LOC106043648,ECM2,MYH9,FGF2,PTPN2,ITGB4,EMP2,LAMB1,FBN1,ITGBL1,THBS4,IGF2,ADAMTS8,TSPAN8,COL4A3,ESM1,IGF1,LOC106040733,FBLN5,VCAM1,FAP,TGFBI,ADAM8,LOC106029652
1486	peptide hormone binding(GO:0017046)	-0.275602	-1.97656	0	0.0958717	30	30	PTH1R,PRLR,LOC106045998,LOC106046922,MC4R,ANXA5,GCGR,GHR,GLP1R,LOC106043120,NPR2,LOC106048153,LOC106036788,LEPR,NPR3,AGTR2,GHRHR,SCTR
1487	cis-Golgi network(GO:0005801)	-0.278044	-2.00252	0.00666667	0.0891422	32	32	AZIN2,TRAPPC6B,FAM134B,GBF1,ANGEL1,LOC106048157,LIMK2,PHTF1,PIK3R1,GOSR1,LOC106044604,GOLGA5,KDELR2,FKTN,COG3,MPPE1,RAB29,LRPAP1,GOLIM4,SLC35C2,LOC106040436,TMED5,UBXN2A,SCFD1,TRPC7,BET1,MAN2A1,KDELR3,LOC106029691
1488	positive regulation of tumor necrosis factor production(GO:0032760)	-0.366241	-2.04143	0.00454545	0.0782866	22	21	CX3CL1,ISL1,ABCC8,CD2,ZBTB20,RIPK2,SASH3,CARD9,NOD1,LY96,LOC106043112,RASGRP1,TIRAP
1489	nuclear pore(GO:0005643)	-0.237411	-2.0643	0.00833333	0.0742599	47	47	KPNA6,NUPL1,KPNA5,BICD2,NUP62CL,TPR,EIF5A2,RANGAP1,NUP50,AAAS,PIK3R4,KPNB1,LOC106044392,PARP11,IPO7,NUP98,XPOT,XPO4,NUP93,NUP107,IPO5,LOC106049289,RAE1,NUP153,LOC106040231,MCM3AP,LOC106029640,NUP210,POM121,NUP160,AHCTF1,NUP88,AGFG1,LOC106029554,RANBP1,SENP2,ENY2,NUP205,RANBP17,SEC13,NDC1,NUP133,GLE1,RANBP3L,NUP210L,LOC106029619,LOC106029616
1490	growth factor binding(GO:0019838)	-0.376142	-2.23468	0	0.0290485	24	23	NRP1,ACVR2A,OSMR,ACVR1C,IL6ST,ACVR1,GDF1,ACVR1B,TGFBR1,BMPR1A,RHBDF2,KDR,TGFBR2,GHR,BMPR1B,FGFBP2,LTBP2,GHRHR,ACVR2B,LOC106042950
1491	ribonucleoprotein complex(GO:1990904)	-0.195726	-2.24198	0	0.0305593	80	78	PABPC1L,IGHMBP2,ATXN2,AKAP8L,LOC106035864,RPL4,NUP62CL,PATL2,HNRNPAB,MSI1,RPS3,HSPA8,HNRNPA0,GAPDH,PABPC1,CELF2,LOC106029618,CELF5,MRPL10,SF3B4,LRRK2,PABPC4,ILF3,MYO5A,EPRS,FMR1,NUP98,MSI2,SECISBP2L,NOL8,RPS8,G3BP1,GTF3C1,TRA2B,CELF6,NCL,NPM1,RBMS3,MRPL41,HNRNPR,LOC106037927,RPS6,LARP6,SYNCRIP,NCBP1,LOC106049426,XPO1,XRCC5,NSRP1,MYEF2,TOP2B,RBMX,HNRNPDL,XRCC6,LOC106043196,TARDBP,AGO2,HNRNPA3,HNRN…
1492	collagen binding(GO:0005518)	-0.266182	-2.25524	0	0.027469	44	42	ANTXRL,C1QTNF8,LOC106037024,SPOCK3,CTSS,C1QTNF1,COMP,DDR2,ADGRG6,SERPINH1,CTSK,NID1,THBS4,CCBE1,NID2,SPARCL1,PODN,ITGA1,ANTXR1,DCN,COL27A1,FST,ASPN,TGFBI
1493	muscle alpha-actinin binding(GO:0051371)	-0.433172	-2.27886	0	0.0267823	17	17	IGSF22,MYOM3,SYNPO2,MYPN,VCL,PKD2L1,PALLD,MYOM2,MYBPC1,MYLK,LDB3,MYBPC3
1494	cornification(GO:0070268)	-0.44967	-2.30289	0	0.026488	18	16	LOC106030180,LOC106048697,LOC106043174,PPL,LOC106032520,LOC106033540,PKP2,EVPL,LOC106037565,LOC106049213,LOC106048696
1495	basement membrane(GO:0005604)	-0.223156	-2.41407	0	0.0144212	70	70	NTN4,COL18A1,LAMB2,NPNT,COL4A4,LAMA1,LAMA5,P3H2,LAMC2,MATN2,FREM2,COL4A2,LOC106045060,ITGB4,LAMC3,COL8A2,COL7A1,LAMA4,LAMB1,NID1,FBN1,THBS4,LOC106037602,NID2,THBS2,LAMC1,LAMA2,SERPINF1,COL4A1,COL4A3,HMCN1,LOC106040733,MMP2,TIMP3,LOC106037563,LAMB4,MDK,COL8A1,LOC106044084,LOC106029972,LOC106038712
1496	collagen trimer(GO:0005581)	-0.255144	-2.46637	0	0.011331	53	53	COL21A1,COL25A1,SCARA3,COL18A1,COL19A1,CTHRC1,COL20A1,EMILIN2,COL14A1,COL5A2,C1QTNF8,C1QTNF7,C1QTNF1,GLDN,COL8A2,MARCO,COL7A1,COLEC11,C1QTNF6,CCBE1,LOC106040393,COL4A3,LOC106032443,COLEC10,SFTPD,COL2A1,COL8A1,LOC106044084,ADIPOQ,COL6A1,COL6A3,LOC106029972,C1QL3,LOC106037111,COL6A2,COL6A6,LOC106038712
1497	spliceosomal complex(GO:0005681)	-0.276106	-2.65685	0	0.00180265	55	55	PPP1R8,HSPA8,PABPC1,ZRSR2,LOC106038017,SF3B4,CWC15,DHX8,SNRNP200,PRPF18,AKAP17A,PRPF3,WAC,LOC106047258,TFIP11,TRA2B,AQR,SNW1,SCAF8,EIF4A3,HNRNPR,SLU7,SUGP1,PTBP2,SF3B1,SMNDC1,BCAS2,HNRNPK,U2AF1,API5,CRNKL1,RBM17,BUD31,GEMIN2,LOC106037674,HNRNPH3,RBMX,LOC106049880,PRPF38B,HNRNPU,LOC106037084,SREK1,RHEB,KIAA0907,ZNF830,CWC22,CTNNBL1,HNRNPM,SNRPB2,IVNS1ABP,PPIH,LGALS3
1498	extracellular matrix structural constituent(GO:0005201)	-0.24216	-2.8186	0	0	84	83	IMPG2,COL25A1,COL11A1,LTBP1,SCARA3,COL18A1,COL19A1,NPNT,COL4A4,LAMA1,LAMA5,COL5A2,LOC106037083,LOC106037024,MATN2,COL4A2,COL9A3,PXDN,COL8A2,COMP,LOC106040808,LOC106045963,LAMA4,LAMB1,NID1,FBN1,THBS4,LOC106037602,NID2,LOC106040595,LAMC1,COL13A1,LAMA2,COL4A1,COL4A3,HMCN1,THSD4,LOC106040733,COL4A6,LOC106037563,DPT,MMRN1,TECTA,LTBP2,COL27A1,MXRA5,COL2A1,ELN,LOC106049842,COL1A2,COL3A1,COL8A1,LOC106044…
1499	extracellular matrix structural constituent conferring te...(GO:0030020)	-0.47286	-2.96123	0	0	28	27	COL21A1,COL25A1,COL11A1,COL18A1,COL4A4,COL5A2,LOC106037083,LOC106037024,COL4A2,COL8A2,COL7A1,COL13A1,COL4A1,COL4A3,LOC106040733,COL4A6,COL27A1,COL8A1,LOC106044084,LOC106029972,COL15A1,COL6A6,LOC106038712
1500	collagen-containing extracellular matrix(GO:0062023)	-0.23146	-3.6322	0	0	131	130	SERPINE2,NPNT,EMILIN2,COL4A4,LAMA1,ADAMTS10,ITIH5,ADAMTS5,LAMA5,COL5A2,HPX,HNRNPM,LOC106040295,LOC106037083,NDP,LOC106037024,MATN2,COL4A2,LOC106030748,GPC4,PXDN,COL8A2,MFAP5,COL7A1,LOC106040808,LOC106045963,LGALS3,LAMA4,LAMB1,NID1,FBN1,THBS4,LOC106037602,NID2,LOC106040595,ADAMTS15,LAMC1,ADAMTS8,SPARCL1,COL13A1,LAMA2,COL4A1,PODN,COL4A3,HMCN1,THSD4,LOC106040733,FBLN5,PRELP,MMP2,COL4A6,LOC106037563,…
